# Supplementary material for: An improved 9 micron thick separator for a 350 Wh/kg lithium metal rechargeable pouch cell
Source: Nat Commun. 2022 Nov 10;13:6788. doi: 10.1038/s41467-022-34584-z (PMC9649724; doi:10.1038/s41467-022-34584-z)
Supplement: Supplementary file 2 — Source Data [file 41467_2022_34584_MOESM2_ESM.zip]

Archive with 5 entries (5 files):
- Source Data-Figure 1.xlsx
- Source Data-Figure 3.xlsx
- Source Data-Figure 4.xlsx
- Source Data-Figure 5.xlsx
- Source Data-Figure 6.xlsx
