# Supplementary material for: An improved 9 micron thick separator for a 350 Wh/kg lithium metal rechargeable pouch cell
Source: Nat Commun. 2022 Nov 10;13:6788. doi: 10.1038/s41467-022-34584-z (PMC9649724; doi:10.1038/s41467-022-34584-z)
Supplement: Supplementary file 2 — Source Data [file 41467_2022_34584_MOESM2_ESM.zip › Source Data-Figure 1.xlsx]

## Sheet: Figure 1b
--	8 um	--	--	20 um
1	93.3852	91.8771	1	94.8774
2	93.9254	94.8199	2	95.8671
3	95.3474	96.1587	3	96.6006
4	96.1728	97.584	4	97.3008
5	96.9405	98.3449	5	97.9145
6	97.5172	98.7842	6	98.1278
7	97.5127	99.1553	7	98.2589
8	97.5263	99.2727	8	98.2113
9	97.5281	99.3101	9	98.3786
10	97.4864	99.3494	10	98.1851
11	97.5151	99.3396	11	98.2654
12	97.5709	99.3636	12	98.2941
13	97.57	99.3657	13	98.2632
14	97.6061	99.4305	14	98.13
15	97.6475	99.5031	15	98.2913
16	97.6651	99.5235	16	98.287
17	97.5927	99.572	17	98.3405
18	97.6241	99.5795	18	98.0239
19	97.6072	99.5685	19	98.2752
20	97.6068	99.5345	20	98.085
21	97.6043	99.5395	21	98.2275
22	97.6065	99.4959	22	98.1961
23	97.5732	99.5208	23	98.3634
24	97.7031	99.526	24	98.3858
25	97.657	99.5422	25	98.2545
26	97.6808	99.5312	26	98.3842
27	97.6875	99.5324	27	98.4177
28	97.7346	99.4511	28	98.2709
29	97.5695	99.4407	29	98.1954
30	97.5349	99.412	30	98.2507
31	97.5307	99.404	31	98.4008
32	97.5799	99.3943	32	98.1551
33	97.6096	99.4845	33	98.3184
34	97.8077	99.481	34	98.0432
35	97.8683	99.4785	35	98.1455
36	97.8359	99.5246	36	98.0674
37	97.6961	99.5694	37	98.1601
38	97.6272	99.5231	38	98.3151
39	97.4457	99.4995	39	98.3089
40	97.3953	99.5003	40	98.2927
41	97.2387	99.4485	41	98.1488
42	97.482	99.404	42	98.206
43	97.6406	99.4444	43	98.2672
44	97.8529	99.4695	44	98.1668
45	97.9431	99.4624	45	98.3076
46	98.3164	99.5064	46	98.1108
47	98.2378	99.5024	47	98.0116
48	97.1256	99.4089	48	98.3371
49	97.0994	99.4032	49	98.1233
50	97.279	99.4024	50	98.1951
51	96.9853	99.3534	51	98.1848
52	96.8941	99.3528	52	98.3322
53	98.0325	99.3988	53	98.1882
54	97.9155	99.4019	54	98.2635
55	97.6706	99.3533	55	98.211
56	97.7329	99.3512	56	98.2875
57	97.9338	99.3514	57	98.4394
58	97.6938	99.3509	58	98.2563
59	97.7583	99.3955	59	98.0566
60	97.8577	99.4448	60	98.202
61	97.6687	99.4457	61	98.255
62	97.4918	99.4423	62	98.1454
63	97.5169	99.441	63	98.2942
64	97.4693	99.3485	64	98.1106
65	97.3612	99.3448	65	98.2509
66	97.4454	99.3468	66	98.19
67	97.3955	99.3446	67	98.1821
68	97.0931	99.4035	68	98.1404
69	97.0504	99.4489	69	98.3153
70	96.7832	99.448	70	98.2703
71	96.4322	99.4491	71	98.2497
72	95.4341	99.4488	72	98.4037
73	95.6844	99.3901	73	98.2233
74	95.0838	99.387	74	98.3256
75	94.3222	99.3891	75	98.1233
76	94.0901	99.3835	76	98.2253
77	93.5035	99.385	77	98.3593
78	92.2656	99.3838	78	98.1529
79	91.803	99.383	79	98.2286
80	91.2182	99.4283	80	98.1253
81	89.7273	99.3824	81	98.2669
82	88.8511	99.378	82	98.2254
83	86.801	99.3786	83	98.161
84	84.5843	99.3779	84	98.1254
85	81.9589	99.3777	85	98.0418
86	79.3588	99.4237	86	98.3383
87	76.2042	99.4731	87	98.2276
88	73.4416	99.47	88	98.2562
89	69.9816	99.3958	89	98.1036
90	66.9973	99.3491	90	98.1273
91	64.1408	99.3493	91	98.1264
92	63.4228	99.3004	92	98.3357
93	61.6469	99.3005	93	98.1523
94	59.9789	99.375	94	98.2354
95	56.1545	99.3726	95	98.1685
96	51.0339	99.4193	96	98.0887
97	42.4324	99.4192	97	98.038
98	35.208	99.4665	98	98.2441
99	26.0248	99.464	99	98.2852
100	19.2239	99.4625	100	98.2622
101	13.9494	99.3666	101	98.0597
102	11.1261	99.366	102	98.0361
103	8.1573	99.3175	103	97.9826
104	7.84753	99.3652	104	97.9311
105	8.03881	99.4258	105	97.9137
106	8.68381	99.5327	106	98.0893
107	9.13338	99.5359	107	97.9879
108	9.67678	99.5334	108	97.9888
109	10.0265	99.437	109	97.7343
110	10.4965	99.3168	110	97.901
111	11.2009	99.2571	111	97.8996
112	11.9812	99.2053	112	97.9213
113	13.5165	99.2534	113	97.9194
114	14.1754	99.2528	114	97.8845
115	14.8353	99.2628	115	97.9025
116	16.2879	99.2586	116	97.8744
117	16.801	99.3267	117	97.8903
118	17.7299	99.282	118	97.7018
119	19.0085	99.3311	119	97.9007
120	20.5162	99.3773	120	97.8825
121	--	99.4042	121	97.8719
122	--	99.4313	122	97.8732
123	--	99.3783	123	97.8212
124	--	99.4436	124	97.8202
125	--	99.3962	125	97.8687
126	--	99.3707	126	97.7979
127	--	99.3215	127	97.7749
128	--	99.4189	128	97.7761
129	--	99.3487	129	97.7755
130	--	99.4666	130	97.8018
131	--	99.464	131	97.7203
132	--	99.4148	132	97.6922
133	--	99.367	133	97.6631
134	--	99.318	134	97.5876
135	--	99.246	135	97.5835
136	--	99.2466	136	97.556
137	--	99.3412	137	97.5262
138	--	99.3395	138	97.5136
139	--	99.434	139	97.4872
140	--	99.5041	140	97.5513
141	--	99.5063	141	97.4013
142	--	99.4603	142	97.3747
143	--	99.4607	143	97.3068
144	--	99.4125	144	97.2105
145	--	99.3193	145	97.1189
146	--	99.3883	146	97.0068
147	--	99.3847	147	96.9694
148	--	99.383	148	96.7068
149	--	99.3841	149	96.5188
150	--	99.4058	150	96.3167
151	--	99.3332	151	96.1147
152	--	99.3336	152	96.0956
153	--	99.3316	153	95.8525
154	--	99.2829	154	95.7005
155	--	99.2811	155	95.5971
156	--	99.2821	156	95.4668
157	--	99.2564	157	95.2724
158	--	99.3247	158	95.0672
159	--	99.4452	159	94.9229
160	--	99.4487	160	94.7213
161	--	99.5159	161	94.548
162	--	99.5407	162	94.3461
163	--	99.4288	163	94.1477
164	--	99.3094	164	94.0006
165	--	99.2569	165	93.8194
166	--	99.186	166	93.5939
167	--	99.1862	167	93.2912
168	--	99.2264	168	93.0903
169	--	99.3449	169	92.8875
170	--	99.3943	170	92.6379
171	--	99.4659	171	92.4369
172	--	99.4617	172	92.2104
173	--	99.464	173	91.8809
174	--	99.392	174	91.7127
175	--	99.3884	175	91.4573
176	--	99.3186	176	91.1511
177	--	99.3186	177	90.8778
178	--	99.3183	178	90.5743
179	--	99.3131	179	90.2752
180	--	99.3145	180	90.0006
181	--	99.3112	181	89.7194
182	--	99.2632	182	89.2594
183	--	99.2606	183	88.7912
184	--	99.31	184	88.0903
185	--	99.2592	185	87.1875
186	--	99.2576	186	86.2379
187	--	99.3059	187	85.2369
188	--	99.3045	188	84.2104
189	--	99.2585	189	82.8809
190	--	99.3777	190	80.7127
191	--	99.3774	191	78.4573
192	--	99.4493	192	76.1511
193	--	99.4495	193	73.8778
194	--	99.446	194	70.5743
195	--	99.3733	195	67.2752
196	--	99.3223	196	--
197	--	99.2495	197	--
198	--	99.249	198	--
199	--	99.2492	199	--
200	--	99.3228	200	--
201	--	99.373	201	--
202	--	99.4392	202	--
203	--	99.4386	203	--
204	--	99.4403	204	--
205	--	99.3653	205	--
206	--	99.3627	206	--
207	--	99.2927	207	--
208	--	99.2941	208	--
209	--	99.2907	209	--
210	--	99.2933	210	--
211	--	99.3662	211	--
212	--	99.3704	212	--
213	--	99.296	213	--
214	--	99.2958	214	--
215	--	99.2941	215	--
216	--	99.1491	216	--
217	--	99.1448	217	--
218	--	99.2159	218	--
219	--	99.2154	219	--
220	--	99.2169	220	--
221	--	99.2855	221	--
222	--	99.2848	222	--
223	--	99.2837	223	--
224	--	99.2839	224	--
225	--	99.282	225	--
226	--	99.3558	226	--
227	--	99.4251	227	--
228		99.492	228	--
229		99.445	229	--
230		99.5129	230	--
231		99.4407	231	--
232		99.3731	232	--
233		99.305	233	--
234		99.3465	234	--
235		99.2755	235	--
236		99.3458	236	--
237		99.3405	237	--
238		99.3367	238	--
239		99.3372	239	--
240		99.3342	240	--
241		99.2619	241	--
242		99.261	242	--
243		99.2595	243	--
244		99.2348	244	--
245		99.2364	245	--
246		99.2345	246	--
247		99.2365	247	--
248		99.2376	248	--
249		99.3347	249	--
250		99.3331	250	--
251		99.3319	251	--
252		99.3302	252	--
253		99.3324	253	--
254		99.3315	254	--
255		99.3325	255	--
256		99.2848	256	--
257		99.2801	257	--
258		99.2779	258	--
259		99.2014	259	--
260		99.1994	260	--
261		99.2454	261	--
262		99.2235	262	--
263		99.2239	263	--
264		99.2307	264	--
265		99.3037	265	--
266		99.3068	266	--
267		99.3279	267	--
268		99.3027	268	--
269		99.2737	269	--
270		99.2747	270	--
271		99.2705	271	--
272		99.2738	272	--
273		99.2991	273	--
274		99.3246	274	--
275		99.2491	275	--
276		99.2028	276	--
277		99.2521	277	--
278		99.2514	278	--
279		99.2976	279	--
280		99.2967	280	--
281		99.3468	281	--
282		99.2468	282	--
283		99.1963	283	--
284		99.1697	284	--
285		99.171	285	--
286		99.163	286	--
287		99.264	287	--
288		99.3135	288	--
289		99.2912	289	--
290		99.3633	290	--
291		99.44	291	--
292		99.4362	292	--
293		99.5057	293	--
294		99.4783	294	--
295		99.356	295	--
296		99.2802	296	--
297		99.2307	297	--
298		99.1597	298	--
299		99.2361	299	--
300		99.2826	300	--
301		99.3111	301	--
302		99.3137	302	--
303		99.2893	303	--
304		99.2879	304	--
305		99.2888	305	--
306		99.3343	306	--
307		99.401	307	--
308		99.3996	308	--
309		99.4213	309	--
310		99.4194	310	--
311		99.3448	311	--
312		99.2485	312	--
313		99.2744	313	--
314		99.2003	314	--
315		99.2018	315	--
316		99.2007	316	--
317		99.2254	317	--
318		99.2192	318	--
319		99.1951	319	--
320		99.1919	320	--
321		99.1941	321	--
322		99.2687	322	--
323		99.2479	323	--
324		99.2749	324	--
325		99.2761	325	--
326		99.2755	326	--
327		99.2018	327	--
328		99.3204	328	--
329		99.2922	329	--
330		99.2931	330	--
331		99.2876	331	--
332		99.2835	332	--
333		99.166	333	--
334		99.1621	334	--
335		99.159	335	--
336		99.2572	336	--
337		99.2513	337	--
338		99.2713	338	--
339		99.3747	339	--
340		99.3768	340	--
341		99.2805	341	--
342		99.2889	342	--
343		99.2907	343	--
344		99.1693	344	--
345		99.1668	345	--
346		99.1188	346	--
347		99.1167	347	--
348		99.1147	348	--
349		99.1558	349	--
350		99.1525	350	--
351		99.2005	351	--
352		99.1971	352	--
353		99.2668	353	--
354		99.2724	354	--
355		99.2723	355	--
356		99.2229	356	--
357		99.2213	357	--
358		99.148	358	--
359		99.1461	359	--
360		99.1477	360	--
361		99.1906	361	--
362		99.194	362	--
363		99.1939	363	--
364		99.1912	364	--
365		99.1903	365	--
366		99.2875	366	--
367		99.2379	367	--
368		99.2369	368	--
369		99.2104	369	--
370		99.2088	370	--
371		99.1127	371	--
372		99.1573	372	--
373		99.2511	373	--
374		99.2777	374	--
375		99.2742	375	--
376		99.2752	376	--
377		99.2732	377	--
378		99.1748	378	--
379		99.124	379	--
380		99.1249	380	--
381		99.1243	381	--
382		99.1261	382	--
383		99.08	383	--
384		99.1326	384	--
385		99.1321	385	--
386		99.2069	386	--
387		99.2055	387	--
388		99.207	388	--
389		99.2051	389	--
390		99.2071	390	--
391		99.128	391	--
392		99.1345	392	--
393		99.281	393	--
394		99.278	394	--
395		99.2771	395	--
396		99.2805	396	--
397		99.2739	397	--
398		99.1755	398	--
399		99.1741	399	--
400		99.2722	400	--
401		99.269	401	--
402		99.2769	402	--
403		99.2747	403	--
404		99.2777	404	--
405		99.1755	405	--
406		99.1308	406	--
407		99.1221	407	--
408		99.1221	408	--
409		99.1262	409	--
410		99.1298	410	--
411		99.1766	411	--
412		99.1251	412	--
413		99.1963	413	--
414		99.1901	414	--
415		99.1926	415	--
416		99.1928	416	--
417		99.2475	417	--
418		99.1766	418	--
419		99.2725	419	--
420		99.2721	420	--
421		99.275	421	--
422		99.2208	422	--
423		99.2266	423	--
424		99.2263	424	--
425		99.2309	425	--
426		99.2281	426	--
427		99.2807	427	--
428		99.278	428	--
429		99.1821	429	--
430		99.1277	430	--
431		99.1271	431	--
432		99.1304	432	--
433		99.1223	433	--
434		99.1219	434	--
435		99.2422	435	--
436		99.2006	436	--
437		99.2034	437	--
438		99.2129	438	--
439		99.2102	439	--
440		99.1342	440	--
441		99.2695	441	--
442		99.2568	442	--
443		99.2588	443	--
444		99.2649	444	--
445		99.2704	445	--
446		99.1836	446	--
447		99.1939	447	--
448		99.1912	448	--
449		99.1441	449	--
450		99.1382	450	--
451		99.1312	451	--
452		99.0787	452	--
453		99.0756	453	--
454		99.1979	454	--
455		99.1983	455	--
456		99.2041	456	--
457		99.3283	457	--
458		99.4071	458	--
459		99.329	459	--
460		99.3367	460	--
461		99.3361	461	--
462		99.2618	462	--
463		99.1829	463	--
464		99.2621	464	--
465		99.2639	465	--
466		99.2668	466	--
467		99.2236	467	--
468		99.2284	468	--
469		99.1536	469	--
470		99.1009	470	--
471		99.0946	471	--
472		99.0886	472	--
473		99.0824	473	--
474		99.0818	474	--
475		99.1334	475	--
476		99.2115	476	--
477		99.2637	477	--
478		99.2665	478	--
479		99.2404	479	--
480		99.2339	480	--
481		99.1627	481	--
482		99.1601	482	--
483		99.162	483	--
484		99.1844	484	--
485		99.1633	485	--
486		99.2371	486	--
487		99.239	487	--
488		99.2399	488	--
489		99.2437	489	--
490		99.2391	490	--
491		99.1634	491	--
492		99.2363	492	--
493		99.2315	493	--
494		99.2319	494	--
495		99.2568	495	--
496		99.2582	496	--
497		99.1839	497	--
498		99.1905	498	--
499		99.1817	499	--
500		99.1941	500	--
501		99.1852	501	--
502		99.1804	502	--
503		99.1761	503	--
504		99.1809	504	--
505		99.172	505	--
506		99.1802	506	--
507		99.1813	507	--
508		99.1828	508	--
509		99.1843	509	--
510		99.1831	510	--
511		99.1807	511	--
512		99.1771	512	--
513		99.1758	513	--
514		99.1711	514	--
515		99.1742	515	--
516		99.1741	516	--
517		99.1794	517	--
518		99.1811	518	--
519		99.1874	519	--
520		99.1807	520	--
521		99.1848	521	--
522		99.1813	522	--
523		99.1793	523	--
524		99.1757	524	--
525		99.1804	525	--
526		99.1729	526	--
527		99.1757	527	--
528		99.172	528	--
529		99.1725	529	--
530		99.1665	530	--
531		99.1775	531	--
532		99.1817	532	--
533		99.1833	533	--
534		99.1905	534	--
535		99.193	535	--
536		99.1846	536	--
537		99.1845	537	--
538		99.1835	538	--
539		99.1702	539	--
540		99.1715	540	--
541		99.1717	541	--
542		99.1667	542	--
543		99.1671	543	--
544		99.172	544	--
545		99.1695	545	--
546		99.1726	546	--
547		99.1733	547	--
548		99.1784	548	--
549		99.1768	549	--
550		99.186	550	--
551		99.1848	551	--
552		99.192	552	--
553		99.1945	553	--
554		99.2086	554	--
555		99.2083	555	--
556		99.2114	556	--
557		99.2134	557	--
558		99.2149	558	--
559		99.2072	559	--
560		99.2073	560	--
561		93.9834	561	--
562		90.4962	562	--
563		73.0927	563	--
			--	--

## Sheet: Figure 1d
	--	CE	--
	1	91.3244	164.756	--	Ah[mAh/g]	--
	2	92.2933	159.114	1	191.317	96.9826
	3	94.7769	151.296	2	185.566	98.7765
	4	95.8543	137.609	3	187.346	98.8928
	5	96.2966	134.645	4	176.519	91.1187
	6	96.8201	132.537	5	176.771	99.6664
	7	96.9926	131.151	6	176.509	99.5763
	8	97.1157	129.797	7	175.787	99.1388
	9	97.2454	128.466	8	176.944	100.11
	10	97.3306	127.397	9	176.914	99.6633
	11	97.3597	127.091	10	177.487	99.7925
	12	97.4762	125.768	11	177.719	99.7606
	13	97.4682	125.066	12	177.732	99.614
	14	97.5457	124.149	13	177.943	99.7062
	15	97.6618	123.239	14	177.711	99.5174
	16	98.1016	121.861	15	177.782	99.6375
	17	98.9242	120.267	16	177.464	99.5238
	18	99.3796	118.873	17	177.416	99.6495
	19	98.2465	119.676	18	177.412	99.6388
	20	97.8993	119.532	19	177.24	99.6073
	21	97.9344	118.165	20	177.036	99.6136
	22	97.9245	117.477	21	177.06	99.7129
	23	97.9084	116.692	22	176.827	99.5472
	24	97.9877	116.606	23	176.703	99.6291
	25	97.9708	115.534	24	176.578	99.6463
	26	97.9758	114.486	25	176.471	99.6251
	27	97.9547	113.696	26	176.274	99.6091
	28	97.9231	113.182	27	174.719	98.8775
	29	97.9814	112.868	28	175.823	100.328
	30	97.9653	111.916	29	175.826	99.7097
	31	97.9771	111.18	30	175.738	99.6209
	32	98.1374	109.983	31	175.638	99.6894
	33	98.9821	107.935	32	175.413	99.5826
	34	99.1578	106.598	33	175.162	99.6151
	35	99.2255	106.42	34	175.205	99.7485
	36	98.0946	106.202	35	174.851	99.5203
	37	98.0673	105.546	36	174.908	99.7802
	38	98.0292	104.484	37	172.734	98.624
	39	98.0008	103.207	38	174.28	100.517
	40	97.9557	102.335	39	174.29	99.7448
	41	97.9738	100.389	40	174.308	99.7068
	42	97.9593	98.9072	41	173.891	99.5496
	43	97.8979	96.5009	42	173.767	99.6847
	44	97.8939	96.139	43	173.558	99.598
	45	97.8983	93.6157	44	173.349	99.6222
	46	97.8887	90.5835	45	173.249	99.7136
	47	97.8858	85.4459	46	173.08	99.6411
	48	97.8016	83.6986	47	172.653	99.5378
	49	97.8461	76.4177	48	172.629	99.7149
	50	98.124	73.4795	49	172.512	99.6855
	51	98.6697	70.6448	50	172.368	99.659
	52	98.3253	63.9832	51	172.073	99.6238
	53	97.8232	60.2946	52	172.034	99.7107
	54	97.8339	55.2586	53	171.755	99.6306
	55	97.901	53.8762	54	171.581	99.6701
	56	97.9625	52.1587	55	171.478	99.691
	57	97.9347	52.2323	56	171.003	99.5313
	58	97.9349	50.6641	57	169.919	99.1528
	59	97.9273	50.387	58	170.124	100.006
	60	97.9254	45.5157	59	170.615	99.925
	61	97.8609	45.1657	60	170.378	99.6092
	62	97.8391	46.5649	61	170.155	99.6568
	63	97.8483	42.4917	62	169.901	99.619
	64	97.7874	41.7397	63	169.638	99.6347
	65	97.8981	39.444	64	169.417	99.6792
	66	98.2092	36.253	65	169.156	99.6273
	67	98.8674	34.4255	66	168.693	99.5211
	68	99.2567	32.1621	67	167.897	99.3593
	69	98.1875	32.3562	68	167.125	99.5389
	70	97.9467	31.7232	69	167.819	100.044
	71	97.8986	31.2766	70	167.944	99.7492
	72	97.8842	31.7761	71	167.742	99.6816
	73	97.9358	31.0371	72	167.586	99.7244
	74	97.8985	31.0245	73	167.397	99.6435
	75	97.9027	31.0685	74	167.418	99.7951
	76	97.7824	30.3884	75	167.01	99.5838
	77	97.8722	30.1079	76	166.763	99.6772
	78	97.7581	30.1038	77	166.432	99.6166
	79	97.8058	30.1522	78	164.806	98.9264
	80	97.7768	29.8601	79	165.436	100.315
	81	97.8009	29.7225	80	165.274	99.6041
	82	97.8323	29.4506	81	165.262	99.7624
	83	98.013	29.515	82	165.046	99.7075
	84	98.9794	28.8443	83	164.74	99.6259
	85	99.2182	28.6141	84	164.402	99.6332
	86	98.9688	28.3847	85	163.934	99.5985
	87	97.8423	28.6423	86	163.72	99.6962
	88	97.7294	28.2794	87	163.426	99.6445
	89	97.9236	28.0602	88	162.844	99.5391
	90	97.993	27.9149	89	162.368	99.564
	91	97.923	27.8587	90	161.863	99.6325
	92	97.8997	27.8171	91	161.973	99.8473
	93	97.8646	27.6303	92	161.505	99.5723
	94	97.8378	27.6131	93	161.204	99.6611
	95	97.7816	27.5298	94	160.938	99.718
	96	97.744	27.5353	95	160.519	99.611
	97	97.7272	27.5125	96	160.115	99.6433
	98	97.6539	27.6498	97	159.669	99.6337
	99	97.5923	27.7421	98	159.193	99.5657
	100	98.0178	27.5288	99	158.188	99.3387
	101	98.8202	27.3265	100	156.734	99.0969
	102	99.2574	27.1875	101	157.477	100.349
	103	99.0154	27.2269	102	157.201	99.6353
	104	97.8403	27.5376	103	157.031	99.7403
	105	97.7181	27.5919	104	156.758	99.7593
	106	97.8102	27.4646	105	156.375	99.6252
	107	97.8057	27.533	106	155.907	99.6244
	108	97.778	27.1837	107	155.368	99.6187
	109	97.7295	27.0217	108	154.972	99.6627
	110	97.7548	27.2819	109	154.371	99.5514
	111	97.7435	27.366	110	153.308	99.4343
	112	97.6653	27.5386	111	151.475	98.7956
	113	97.7511	27.3276	112	152.163	100.48
	114	97.6716	27.2862	113	151.539	99.4052
	115	97.6889	27.3654	114	151.722	99.9746
	116	97.6847	27.28	115	151.328	99.6263
	117	97.6579	27.2533	116	150.671	99.6008
	118	97.5357	27.2864	117	150.084	99.5731
	119	97.6155	27.3415	118	149.678	99.7164
	120	97.5902	27.316	119	149.131	99.6082
	121	97.6175	27.1326	120	148.547	99.5664
	122	97.4005	27.022	121	147.911	99.6223
	123	97.6908	26.9901	122	147.36	99.6509
	124	97.6268	26.8702	123	146.959	99.7456
	125	97.6656	26.7434	124	146.312	99.5054
	126	97.71	26.6769	125	145.555	99.4293
	127	97.7044	26.913	126	145.377	99.8337
	128	97.6655	26.8814	127	144.39	99.4263
	129	97.746	26.9281	128	144.065	99.7577
	130	97.668	26.8029	129	143.225	99.4959
	131	97.689	26.8145	130	142.842	99.7009
	132	97.7682	26.6467	131	142.218	99.643
	133	97.747	26.484	132	141.54	99.4749
	134	97.7557	26.5687	133	140.606	99.4928
	135	97.7832	26.5002	134	139.454	99.2039
	136	97.8363	26.3816	135	139.196	100.202
	137	97.8348	26.4862	136	138.523	99.4343
	138	97.809	26.2974	137	137.734	99.2341
	139	97.7976	26.3066	138	137.484	99.9264
	140	97.8635	26.1247	139	136.969	99.5752
	141	97.8973	26.1233	140	136.355	99.5678
	142	97.822	26.1902	141	135.702	99.5863
	143	97.8995	26.1207	142	135.115	99.7417
	144	97.8768	26.2665	143	134.594	99.6064
	145	97.9091	25.949	144	133.937	99.5474
	146	98.0084	26.1008	145	133.504	99.6815
	147	97.9138	26.2962	146	132.896	99.5723
	148	97.9142	26.228	147	132.289	99.7137
	149	98.0136	25.9679	148	131.874	99.655
	150	98.0269	26.212	149	130.745	99.2836
	151	97.9973	26.125	150	130.227	99.7343
	152	98.071	26.1668	151	129.818	99.5592
	153	98.0294	26.0095	152	129.115	99.5122
	154	98.0889	25.95	153	128.249	99.5942
	155	98.0632	26.0436	154	127.658	99.6107
	156	98.0392	26.1286	155	127.029	99.5409
	157	98.0361	26.0726	156	126.346	99.5136
	158	98.1189	26.1307	157	125.766	99.5362
	159	98.0183	26.1621	158	125.208	99.6564
	160	98.09	25.9619	159	124.483	99.4868
	161	98.1244	25.9285	160	123.814	99.5977
	162	98.108	26.1929	161	123.218	99.4918
	163	98.0994	26.0649	162	122.105	99.2545
	164	98.1539	26.02	163	121.971	99.9497
	165	98.1538	26.021	164	121.29	99.487
	166	98.1753	26.0102	165	120.716	99.5792
	167	98.1942	25.9977	166	120.41	99.7702
	168	98.0759	26.0564	167	119.652	99.4906
	169	98.3491	25.8636	168	119.066	99.4862
	170	98.784	25.4593	169	118.339	99.5394
	171	98.8379	25.4388	170	117.82	99.5791
	172	98.2866	25.5451	171	117.195	99.5613
	173	98.3047	25.5667	172	116.703	99.5673
	174	98.3323	25.4043	173	116.014	99.5396
	175	98.3455	25.4853	174	115.451	99.5566
	176	98.3342	25.5363	175	114.87	99.539
	177	98.321	25.5276	176	114.318	99.5779
	178	98.3232	25.4415	177	111.844	98.2854
	179	98.2927	25.4777	178	111.894	100.331
	180	98.2605	25.4886	179	112.278	99.9324
	181	98.2521	25.5526	180	112.052	99.7212
	182	98.3375	25.413	181	111.674	99.7024
	183	98.2556	25.4995	182	111.263	99.5855
	184	98.3252	25.4137	183	110.438	99.3268
	185	98.2106	25.5295	184	109.889	99.5541
	186	98.1517	25.5503	185	109.543	99.6308
	187	98.0986	25.5566	186	108.885	99.4735
	188	98.0607	25.5401	187	108.197	99.4925
	189	98.1008	25.5008	188	107.813	99.6255
	190	97.945	25.5479	189	107.165	99.4557
	191	98.3083	25.3371	190	106.576	99.531
	192	98.3446	25.2104	191	105.982	99.3873
	193	98.3359	25.1748	192	105.42	99.5585
	194	98.3138	25.1734	193	104.636	99.4125
	195	98.3307	25.0859	194	103.575	99.0783
	196	98.3865	24.9899	195	103.674	99.9492
	197	98.3633	24.8137	196	103.506	99.745
	198	98.4241	24.8525	197	103.046	99.6014
	199	98.3663	24.947	198	102.613	99.6391
	200	98.3787	24.9635	199	102.244	99.5783
	201	98.421	--	200	101.602	99.4452
	202	98.1853	--	201	101.213	99.5741
	203	98.2577	--	202	100.642	99.5145
	204	98.1151	--	203	100.344	99.611
	205	98.2549	--	204	99.7346	99.4048
	206	98.7673	--	205	99.3752	99.6761
	207	98.7564	--	206	98.9623	99.5594
	208	98.7587	--	207	98.4481	99.5482
	209	98.7632	--	208	97.9826	99.4661
	210	98.7865	--	209	97.5112	99.4737
	211	98.7596	--	210	97.0437	99.483
	212	98.9035	--	211	96.5028	99.5528
	213	98.5361	--	212	96.1088	99.5588
	214	98.72	--	213	95.6069	99.4731
	215	99.0831	--	214	95.2422	99.5807
	216	98.637	--	215	94.7622	99.531
	217	98.7955	--	216	94.4058	99.5455
	218	98.8174	--	217	93.9053	99.5455
	219	98.8208	--	218	93.538	99.4684
	220	98.7984	--	219	93.2012	99.6436
	221	98.803	--	220	92.6796	99.4455
	222	98.7996	--	221	92.3059	99.4898
	223	98.7855	--	222	91.8984	99.6751
	224	98.7749	--	223	91.4082	99.3964
	225	98.7714	--	224	91.0595	99.5773
	226	98.7991	--	225	90.5253	99.4229
	227	98.7636	--	226	90.1737	99.5678
	228	98.6136	--	227	89.5327	99.3769
	229	99.0506	--	228	89.2843	99.6221
	230	98.7854	--	229	88.3346	99.0604
	231	98.9097	--	230	87.3898	99.2505
	232	98.7815	--	231	87.4499	99.9585
	233	98.7413	--	232	87.5642	99.8314
	234	98.7697	--	233	87.1517	99.4875
	235	98.7501	--	234	86.9587	99.5807
	236	98.7791	--	235	86.7548	99.6163
	237	98.7525	--	236	86.2865	99.4432
	238	98.7459	--	237	86.0732	99.5537
	239	98.7621	--	238	85.5904	99.4736
	240	98.7597	--	239	85.2615	99.4989
	241	98.7504	--	240	84.8325	99.4952
	242	98.8403	--	241	84.49	99.5058
	243	98.6643	--	242	84.1433	99.4626
	244	98.6221	--	243	83.8565	99.5616
	245	98.7573	--	244	83.4688	99.5255
	246	99.1144	--	245	83.1147	99.5
	247	98.7878	--	246	82.7422	99.4387
	248	98.7452	--	247	82.3049	99.5154
	249	98.7314	--	248	81.7035	99.3866
	250	98.7331	--	249	81.2588	99.1678
	251	98.7251	--	250	81.1757	99.7264
	252	98.7195	--	251	80.656	99.3728
	253	98.7266	--	252	79.5838	99.1685
	254	98.7222	--	253	79.8572	100.133
	255	98.7356	--	254	79.5571	99.3606
	256	98.7238	--	255	79.3164	99.4397
	257	98.7425	--	256	79.4078	99.9129
	258	98.7566	--	257	79.0299	99.577
	259	98.6293	--	258	78.7438	99.4151
	260	98.6023	--	259	78.6595	99.5861
	261	98.8929	--	260	78.3298	99.4822
	262	98.9235	--	261	77.9644	99.4978
	263	98.7176	--	262	77.879	99.5737
	264	98.7163	--	263	77.3892	99.4824
	265	98.7159	--	264	77.2721	99.5166
	266	98.7068	--	265	76.8501	99.4907
	267	98.6958	--	266	76.8012	99.6055
	268	98.7047	--	267	76.4205	99.441
	269	98.7	--	268	75.9527	99.351
	270	98.7107	--	269	75.6295	99.4702
	271	98.6962	--	270	74.7965	99.1588
	272	98.7072	--	271	74.2671	99.2929
	273	98.7499	--	272	73.2656	98.8324
	274	98.6699	--	273	72.598	99.0718
	275	98.5042	--	274	71.8274	99.5613
	276	98.7361	--	275	72.828	100.374
	277	98.9749	--	276	72.8581	99.5212
	278	98.8004	--	277	73.3009	100.148
	279	98.8184	--	278	73.0023	99.4213
	280	98.5513	--	279	73.1499	99.8516
	281	98.561	--	280	72.6222	99.1292
	282	98.5699	--	281	72.6045	99.8862
	283	98.5407	--	282	72.2677	99.1362
	284	98.5687	--	283	72.2049	99.774
	285	98.5451	--	284	71.7971	99.5242
	286	98.5303	--	285	71.591	99.4974
	287	98.5366	--	286	71.5372	99.5888
	288	98.5435	--	287	71.124	99.3787
	289	98.5178	--	288	70.9069	99.3812
	290	98.6084	--	289	70.7889	99.4239
	291	98.1134	--	290	70.5359	99.6306
	292	98.6731	--	291	70.1551	99.339
	293	98.8092	--	292	70.1117	99.6191
	294	98.5599	--	293	69.7231	99.2013
	295	98.5634	--	294	69.3463	99.4313
	296	98.5438	--	295	68.2847	98.7548
	297	98.5442	--	296	68.2014	99.804
	298	98.555	--	297	67.4103	98.679
	299	98.5525	--	298	66.2446	98.9512
	300	98.5645	--	299	66.5848	100.568
	301	98.6767	--	300	66.7967	99.8274
	302	98.4879	--	301	67.8678	100.128
	303	98.4951	--	302	67.6979	99.4648
	304	98.4908	--	303	67.6375	99.5939
	305	98.5053	--	304	67.5252	99.4024
	306	98.5641	--	305	66.913	99.236
	307	98.127	--	306	66.7358	99.3416
	308	98.6934	--	307	66.5454	99.5868
	309	98.6752	--	308	66.7176	99.8294
	310	98.5086	--	309	66.2112	99.1032
	311	98.5033	--	310	66.2956	99.5764
	312	98.5131	--	311	66.1846	99.5978
	313	98.4977	--	312	65.8571	99.5793
	314	98.5123	--	313	65.6456	99.4352
	315	98.5159	--	314	65.6589	99.3575
	316	98.5952	--	315	65.4027	99.521
	317	98.4657	--	316	65.1365	99.5913
	318	98.4782	--	317	64.8716	99.3351
	319	98.4091	--	318	65.153	99.6992
	320	98.4468	--	319	64.3624	99.2253
	321	98.4938	--	320	63.8406	98.7837
	322	98.498	--	321	63.4093	99.3367
	323	98.0816	--	322	62.8764	98.8434
	324	98.7018	--	323	62.5803	99.2189
	325	98.5969	--	324	62.079	99.898
	326	98.4487	--	325	61.1921	98.6079
	327	98.3949	--	326	60.9967	99.4266
	328	98.4649	--	327	61.4878	100.64
	329	98.4618	--	328	61.6169	99.6582
	330	98.4747	--	329	61.8343	99.6264
	331	98.4698	--	330	62.1613	99.9023
	332	98.4631	--	331	61.5148	98.8946
	333	98.6176	--	332	62.3513	100.323
	334	98.3936	--	333	61.6836	98.817
	335	98.3951	--	334	62.0684	100.145
	336	98.4117	--	335	61.4754	98.8033
	337	98.4045	--	336	61.4582	99.7782
	338	98.4612	--	337	61.4309	99.5911
	339	98.097	--	338	61.2789	99.4516
	340	98.5847	--	339	61.0789	99.1807
	341	98.6327	--	340	60.9439	99.6364
	342	98.397	--	341	61.0635	99.5826
	343	98.3799	--	342	60.8825	99.2666
	344	98.3777	--	343	60.5776	99.3653
	345	98.3824	--	344	60.548	99.6355
	346	98.3699	--	345	60.0891	99.1049
	347	98.3682	--	346	59.797	99.4077
	348	98.3766	--	347	60.016	99.6903
	349	98.3844	--	348	59.3198	98.7168
	350	98.3975	--	349	59.8136	100.342
	351	98.3948	--	350	59.3938	99.2887
	352	98.3873	--	351	58.991	99.4726
	353	98.4511	--	352	58.3762	98.8163
	354	98.4298	--	353	58.6741	99.1579
	355	98.3377	--	354	58.5261	99.5331
	356	98.3545	--	355	58.0238	99.0429
	357	98.3302	--	356	58.0877	99.786
	358	98.3324	--	357	57.9017	99.7719
	359	98.3517	--	358	57.89	99.5345
	360	98.3603	--	359	57.3359	99.0621
	361	98.3755	--	360	57.6147	99.1099
	362	98.3789	--	361	57.7288	100.075
	363	98.3784	--	362	57.5354	99.2974
	364	98.4436	--	363	--	--
	365	98.3937	--
	366	98.3148	--
	367	98.2941	--
	368	98.3132	--
	369	98.2744	--
	370	98.3704	--
	371	98.0633	--
	372	98.2227	--
	373	98.6522	--
	374	98.3378	--
	375	98.2953	--
	376	98.2626	--
	377	98.301	--
	378	98.3165	--
	379	98.3166	--
	380	98.3353	--
	381	98.3347	--
	382	98.3333	--
	383	98.4577	--
	384	98.2632	--
	385	98.2405	--
	386	98.289	--
	387	98.31	--
	388	98.1969	--
	389	98.2247	--
	390	98.0742	--
	391	98.1615	--
	392	98.1647	--
	393	98.1982	--
	394	98.2445	--
	395	98.2253	--
	396	98.2217	--
	397	98.2041	--
	398	98.1992	--
	399	98.2292	--
	400	98.2111	--
	401	98.202	--
	402	98.1981	--
	403	98.2581	--
	404	98.1816	--
	405	97.8913	--
	406	98.5008	--
	407	98.2162	--
	408	98.2124	--
	409	98.078	--
	410	98.2026	--
	411	98.2169	--
	412	98.2465	--
	413	98.2384	--
	414	98.3519	--
	415	98.1797	--
	416	98.1578	--
	417	98.1574	--
	418	98.1551	--
	419	98.149	--
	420	98.1982	--
	421	98.152	--
	422	98.1624	--
	423	98.2026	--
	424	98.2026	--
	425	--	--
	426		--
	427		--
	428		--
	429		--
	430		--
	431		--
	432		--
	433		--
	434		--
	435		--
	436		--
	437		--
	438		--
	439		--
	440		--
	441		--
	442		--
	443		--
	444		--
	445		--
	446		--
			--
			--
			--
			--
			--
			--
			--
			--
			--
			--
			--
			--
			--
			--
			--
			--
			--
			--
			--
			--
			--
			--
			--
			--
			--
			--
			--
			--
			--
			--
			--
			--
			--
			--
			--
			--
			--
			--
			--
			--
			--
			--
			--
			--
			--
			--
			--
			--
			--
			--
			--
			--
			--
			--
			--
			--
			--
			--
			--
			--
			--
			--
			--
			--
			--
			--
			--
			--
			--
			--
			--
			--
			--
			--
			--
			--
			--
			--
			--
			--
			--
			--
			--
			--
			--
			--
			--
			--
			--
			--
			--
			--
			--
			--
			--
			--
			--
			--
			--
			--
			--
			--
			--
			--
			--
			--
			--
			--
			--
			--
			--
			--
			--
			--
			--
			--
			--
			--
			--
			--
			--
			--
			--
			--
			--
			--
			--
			--
			--
			--
			--
			--
			--
			--
			--
			--
			--
			--
			--
			--
			--
			--
			--
			--
			--
			--
			--
			--
			--
			--
			--
			--
			--
			--
			--
			--
			--
			--
			--
			--
			--
			--
			--
			--
			--
			--
			--
			--
			--
			--
			--
			--
			--
			--
			--
			--
			--
			--
			--
			--
			--
			--
			--
			--
			--
			--
			--
			--
			--
			--
			--
			--
			--
			--
			--
			--
			--
			--
			--
			--
			--
			--
			--
			--
			--
			--
			--
			--
			--
			--
			--
			--
			--
			--
			--
			--
			--
			--
			--
			--
			--
			--
			--
			--
			--
			--
			--
			--
			--
			--
			--
			--
			--
			--
			--
			--
			--
			--
			--
			--
			--
			--
			--
			--
			--
			--
			--
			--
			--
			--
			--
			--
			--
			--
			--
			--
			--
			--
			--
			--
			--
			--
			--
			--
			--
			--
			--
			--
			--
			--
			--
			--
			--
			--
			--
			--
			--
			--
			--
			--
			--
			--
			--
			--
			--
			--
			--
			--
			--
			--
			--
			--
			--
			--
			--
			--
			--
			--
			--
			--
			--
			--
			--
			--
			--
			--
			--
			--
			--
			--
			--
			--
			--
			--
			--
			--
			--
			--
			--
			--
			--
			--
			--
			--
			--
			--
			--
			--
			--
			--
			--
			--
			--
			--
			--
			--
			--
			--
			--
			--
			--
			--
			--
			--
			--
			--
			--
			--
			--
			--
			--
			--
			--
			--
			--
			--
			--
			--
			--
			--
			--
			--
			--
			--
			--
			--
			--
			--
			--
			--
			--
			--
			--
			--
			--
			--
			--
			--
			--
			--
			--
			--
			--
			--
			--
			--
			--
			--
			--
			--
			--
			--
			--
			--
			--
			--
			--
			--
			--
			--
			--
			--
			--
			--
			--
			--
			--
			--
			--
			--
			--
			--
			--
			--
			--
			--
			--
			--
			--
			--
			--
			--
			--
			--
			--
			--
			--
			--
			--
			--
			--
			--
			--
			--
			--
			--
			--
			--
			--
			--
			--
			--
			--
			--
			--
			--
			--
			--
			--
			--
			--
			--
			--
			--
			--
			--
			--
			--
			--
			--
			--
			--
			--
			--
			--
			--
			--
			--
			--
			--
			--
			--
			--
			--
			--
			--
			--
			--
			--
			--
			--
			--
			--
			--
			--
			--
			--
			--
			--
			--
			--
			--
			--
			--
			--
			--
			--
			--
			--
			--
			--
			--
			--
			--
			--
			--
			--
			--
			--
			--
			--
			--
			--
			--
			--
			--
			--
			--
			--
			--
			--
			--
			--
			--
			--
			--
			--
			--
			--
			--
			--
			--
			--
			--
			--
			--
			--
			--
			--
			--
			--
			--
			--
			--
			--
			--
			--
			--
			--
			--
			--
			--
			--
			--
			--
			--
			--
			--
			--
			--
			--
			--
			--
			--
			--
			--
			--
			--
			--
			--
			--
			--
			--
			--
			--
			--
			--
			--
			--
			--
			--
			--
			--
			--
			--
			--
			--
			--
			--
			--
			--
			--
			--
			--
			--
			--
			--
			--
			--
			--
			--
			--
			--
			--
			--
			--
			--
			--
			--
			--
			--
			--
			--
			--
			--
			--
			--
			--
			--
			--
			--
			--
			--
			--
			--
			--
			--
			--
			--
			--
			--
			--
			--
			--
			--
			--
			--
			--
			--
			--
			--
			--
			--
			--
			--
			--
			--
			--
			--
			--
			--
			--
			--
			--
			--
			--
			--
			--
			--
			--
			--
			--
			--
			--
			--
			--
			--
			--
			--
			--
			--
			--
			--
			--
			--
			--
			--
			--
			--
			--
			--
			--
			--
			--
			--
			--
			--
			--
			--
			--
			--
			--
			--
			--
			--
			--
			--
			--
			--
			--
			--
			--
			--
			--
			--
			--
			--
			--
			--
			--
			--
			--
			--
			--
			--
			--
			--
			--
			--
			--
			--
			--
			--
			--
			--
			--
			--
			--
			--
			--
			--
			--
			--
			--
			--
			--
			--
			--
			--
			--
			--
			--
			--
			--
			--
			--
			--
			--
			--
			--
			--
			--
			--
			--
			--
			--
			--
			--
			--
			--
			--
			--
			--
			--
			--
			--
			--
			--
			--
			--
			--
			--
			--
			--
			--
			--
			--
			--
			--
			--
			--
			--
			--
			--
			--
			--
			--
			--
			--
			--
			--
			--
			--
			--
			--
			--
			--
			--
			--
			--
			--
			--
			--
			--
			--
			--
			--
			--
			--
			--
			--
			--
			--
			--
			--
			--
			--
			--
			--
			--
			--
			--
			--
			--
			--
			--
			--
			--
			--
			--
			--
			--
			--
			--
			--
			--
			--
			--
			--
			--
			--
			--
			--
			--
			--
			--
			--
			--
			--
			--
			--
			--
			--
			--
			--
			--
			--
			--
			--
			--
			--
			--
			--
			--
			--
			--
			--
			--
			--
			--
			--
			--
			--
			--
			--
			--
			--
			--
			--
			--
			--
			--
			--
			--
			--
			--
			--
			--
			--
			--
			--
			--
			--
			--
			--
			--
			--
			--
			--
			--
			--
			--
			--
			--
			--
			--
			--
			--
			--
			--
			--
			--
			--
			--
			--
			--
			--
			--
			--
			--
			--
			--
			--
			--
			--
			--
			--
			--
			--
			--
			--
			--
			--
			--
			--
			--
			--
			--
			--
			--
			--
			--
			--
			--
			--
			--
			--
			--
			--
			--
			--
			--
			--
			--
			--
			--
			--
			--
			--
			--
			--
			--
			--
			--
			--
			--
			--
			--
			--
			--
			--
			--
			--
			--
			--
			--
			--
			--
			--
			--
			--
			--
			--
			--
			--
			--
			--
			--
			--
			--
			--
			--
			--
			--
			--
			--
			--
			--
			--
			--
			--
			--
			--
			--
			--
			--
			--
			--
			--
			--
			--
			--
			--
			--
			--
			--
			--
			--
			--
			--
			--
			--
			--
			--
			--
			--
			--
			--
			--
			--
			--
			--
			--
			--
			--
			--
			--
			--
			--
			--
			--
			--
			--
			--
			--
			--
			--
			--
			--
			--
			--
			--
			--
			--
			--
			--
			--
			--
			--
			--
			--
			--
			--
			--
			--
			--
			--
			--
			--
			--
			--
			--
			--
			--
			--
			--
			--
			--
			--
			--
			--
			--
			--
			--
			--
			--
			--
			--
			--
			--
			--
			--
			--
			--
			--
			--
			--
			--
			--
			--
			--
			--
			--
			--
			--
			--
			--
			--
			--
			--
			--
			--
			--
			--
			--
			--
			--
			--
			--
			--
			--
			--
			--
			--
			--
			--
			--
			--
			--
			--
			--
			--
			--
			--
			--
			--
			--
			--
			--
			--
			--
			--
			--
			--
			--
			--
			--
			--
			--
			--
			--
			--
			--
			--
			--
			--
			--
			--
			--
			--
			--
			--
			--
			--
			--
			--
			--
			--
			--
			--
			--
			--
			--
			--
			--
			--
			--
			--
			--
			--
			--
			--
			--
			--
			--
			--
			--
			--
			--
			--
			--
			--
			--
			--
			--
			--
			--
			--
			--
			--
			--
			--
			--
			--
			--
			--
			--
			--
			--
			--
			--
			--
			--
			--
			--
			--
			--
			--
			--
			--
			--
			--
			--
			--
			--
			--
			--
			--
			--
			--
			--
			--
			--
			--
			--
			--
			--
			--
			--
			--
			--
			--
			--
			--
			--
			--
			--
			--
			--
			--
			--
			--
			--
			--
			--
			--
			--
			--
			--
			--
			--
			--
			--
			--
			--
			--
			--
			--
			--
			--
			--
			--
			--
			--
			--
			--
			--
			--
			--
			--
			--
			--
			--
			--
			--
			--
			--
			--
			--
			--
			--
			--
			--
			--
			--
			--
			--
			--
			--
			--
			--
			--
			--
			--
			--
			--
			--
			--
			--
			--
			--
			--
			--
			--
			--
			--
			--
			--
			--
			--
			--
			--
			--
			--
			--
			--
			--
			--
			--
			--
			--
			--
			--
			--
			--
			--
			--
			--
			--
			--
			--
			--
			--
			--
			--
			--
			--
			--
			--
			--
			--
			--
			--
			--
			--
			--
			--
			--
			--
			--
			--
			--
			--
			--
			--
			--
			--
			--
			--
			--
			--
			--
			--
			--
			--
			--
			--
			--
			--
			--
			--
			--
			--
			--
			--
			--
			--
			--
			--
			--
			--
			--
			--
			--
			--
			--
			--
			--
			--
			--
			--
			--
			--
			--
			--
			--
			--
			--
			--
			--
			--
			--
			--
			--
			--
			--
			--
			--
			--
			--
			--
			--
			--
			--
			--
			--
			--
			--
			--
			--
			--
			--
			--
			--
			--
			--
			--
			--
			--
			--
			--
			--
			--
			--
			--
			--
			--
			--
			--
			--
			--
			--
			--
			--
			--
			--
			--
			--
			--
			--
			--
			--
			--
			--
			--
			--
			--
			--
			--
			--
			--
			--
			--
			--
			--
			--
			--
			--
			--
			--
			--
			--
			--
			--
			--
			--
			--
			--
			--
			--
			--
			--
			--
			--
			--
			--
			--
			--
			--
			--
			--
			--
			--
			--
			--
			--
			--
			--
			--
			--
			--
			--
			--
			--
			--
			--
			--
			--
			--
			--
			--
			--
			--
			--
			--
			--
			--
			--
			--
			--
			--
			--
			--
			--
			--
			--
			--
			--
			--
			--
			--
			--
			--
			--
			--
			--
			--
			--
			--
			--
			--
			--
			--
[truncated: 8,004 more rows]
