# Supplementary material for: An improved 9 micron thick separator for a 350 Wh/kg lithium metal rechargeable pouch cell
Source: Nat Commun. 2022 Nov 10;13:6788. doi: 10.1038/s41467-022-34584-z (PMC9649724; doi:10.1038/s41467-022-34584-z)
Supplement: Supplementary file 2 — Source Data [file 41467_2022_34584_MOESM2_ESM.zip › Source Data-Figure 3.xlsx]

## Sheet: Figure 3h
Angle,	--	Angle,	--
5	3680	5	31
5.01991	3760	5.01991	32
5.03982	3475	5.03982	35.5
5.05973	3650	5.05973	34
5.07964	3710	5.07964	34
5.09955	3710	5.09955	34.5
5.11946	3620	5.11946	30.5
5.13937	3355	5.13937	31.75
5.15927	3575	5.15927	27.5
5.17918	3490	5.17918	28.5
5.19909	3530	5.19909	30
5.219	3585	5.219	36.25
5.23891	3470	5.23891	28.75
5.25882	3480	5.25882	30
5.27873	3565	5.27873	33
5.29864	3665	5.29864	28.25
5.31855	3490	5.31855	28
5.33846	3520	5.33846	30.75
5.35837	3425	5.35837	33.75
5.37828	3640	5.37828	30.75
5.39819	3350	5.39819	31
5.4181	3270	5.4181	32.75
5.43801	3450	5.43801	33
5.45792	3610	5.45792	27.25
5.47782	3425	5.47782	25.25
5.49773	3505	5.49773	26.75
5.51764	3505	5.51764	31
5.53755	3355	5.53755	29.75
5.55746	3440	5.55746	30.25
5.57737	3400	5.57737	26.75
5.59728	3505	5.59728	35
5.61719	3345	5.61719	31.5
5.6371	3250	5.6371	28.5
5.65701	3475	5.65701	29.5
5.67692	3375	5.67692	30.25
5.69683	3285	5.69683	30.25
5.71674	3485	5.71674	32
5.73665	3490	5.73665	31.25
5.75656	3460	5.75656	28.25
5.77646	3375	5.77646	30.25
5.79637	3430	5.79637	35.75
5.81628	3260	5.81628	26
5.83619	3315	5.83619	28.75
5.8561	3355	5.8561	28
5.87601	3425	5.87601	32.75
5.89592	3430	5.89592	28.5
5.91583	3575	5.91583	32.75
5.93574	3290	5.93574	29.75
5.95565	3340	5.95565	36
5.97556	3255	5.97556	30.75
5.99547	3380	5.99547	27.25
6.01538	3320	6.01538	30.25
6.03529	3195	6.03529	32.75
6.0552	3370	6.0552	27.5
6.07511	3405	6.07511	25.5
6.09501	3400	6.09501	30.25
6.11492	3235	6.11492	32
6.13483	3190	6.13483	26.5
6.15474	3235	6.15474	29
6.17465	3360	6.17465	27.25
6.19456	3445	6.19456	29.75
6.21447	3265	6.21447	26.75
6.23438	3220	6.23438	33.25
6.25429	3060	6.25429	29
6.2742	3425	6.2742	29.5
6.29411	3220	6.29411	31.5
6.31402	3300	6.31402	30.75
6.33393	3365	6.33393	29.75
6.35384	3280	6.35384	29
6.37375	3250	6.37375	34.5
6.39365	3405	6.39365	24.5
6.41356	3190	6.41356	29.25
6.43347	3250	6.43347	29.75
6.45338	3215	6.45338	29.75
6.47329	3365	6.47329	32.75
6.4932	3240	6.4932	34.75
6.51311	3230	6.51311	27.75
6.53302	3290	6.53302	32.75
6.55293	3265	6.55293	35.5
6.57284	3190	6.57284	41.75
6.59275	3120	6.59275	41.5
6.61266	3080	6.61266	42.5
6.63257	3210	6.63257	45.25
6.65248	3215	6.65248	44.75
6.67239	3095	6.67239	46.25
6.6923	3165	6.6923	34.25
6.7122	3290	6.7122	39.25
6.73211	3320	6.73211	33
6.75202	3155	6.75202	35
6.77193	3175	6.77193	31.25
6.79184	3360	6.79184	33.5
6.81175	3240	6.81175	29
6.83166	3235	6.83166	29.5
6.85157	3185	6.85157	34
6.87148	3205	6.87148	32.75
6.89139	3090	6.89139	32
6.9113	3170	6.9113	37.75
6.93121	3075	6.93121	42
6.95112	3335	6.95112	38.5
6.97103	3215	6.97103	52.75
6.99094	3215	6.99094	56.5
7.01084	3175	7.01084	79.75
7.03075	3115	7.03075	85.75
7.05066	3375	7.05066	118
7.07057	3410	7.07057	154.75
7.09048	3285	7.09048	204.25
7.11039	3550	7.11039	252
7.1303	3315	7.1303	337
7.15021	3470	7.15021	481.75
7.17012	3565	7.17012	598.5
7.19003	3510	7.19003	799.75
7.20994	3745	7.20994	1114.5
7.22985	4020	7.22985	1499.25
7.24976	4215	7.24976	2179
7.26967	4725	7.26967	3194.25
7.28958	5455	7.28958	4309
7.30949	5535	7.30949	5443.25
7.32939	6030	7.32939	6514
7.3493	6280	7.3493	7191.5
7.36921	5955	7.36921	7433.75
7.38912	5705	7.38912	6561
7.40903	5590	7.40903	4731
7.42894	4955	7.42894	2628
7.44885	4650	7.44885	1167.5
7.46876	4545	7.46876	523
7.48867	4085	7.48867	286.5
7.50858	3775	7.50858	186.5
7.52849	3665	7.52849	155.75
7.5484	3350	7.5484	143.5
7.56831	3310	7.56831	122.75
7.58822	3255	7.58822	106.75
7.60813	3300	7.60813	95
7.62803	3340	7.62803	98
7.64794	3370	7.64794	95.25
7.66785	3305	7.66785	80
7.68776	3170	7.68776	87.5
7.70767	3120	7.70767	82
7.72758	3120	7.72758	78.75
7.74749	3265	7.74749	66.25
7.7674	3240	7.7674	70.5
7.78731	3160	7.78731	76
7.80722	3345	7.80722	76.75
7.82713	3220	7.82713	67.75
7.84704	3105	7.84704	71
7.86695	3220	7.86695	66.25
7.88686	3100	7.88686	61
7.90677	3260	7.90677	63.5
7.92668	3170	7.92668	65
7.94658	3100	7.94658	68.5
7.96649	3205	7.96649	64.5
7.9864	3245	7.9864	56.75
8.00631	3245	8.00631	63.75
8.02622	3145	8.02622	58.75
8.04613	3110	8.04613	60.75
8.06604	3155	8.06604	54.75
8.08595	3295	8.08595	51.5
8.10586	3155	8.10586	54.75
8.12577	3060	8.12577	54.25
8.14568	3315	8.14568	52.25
8.16559	2975	8.16559	51
8.1855	3190	8.1855	56.5
8.20541	3125	8.20541	49.25
8.22532	3235	8.22532	50
8.24523	3175	8.24523	51.5
8.26513	3140	8.26513	48.25
8.28504	3155	8.28504	50.75
8.30495	3070	8.30495	51.75
8.32486	3180	8.32486	46.5
8.34477	3125	8.34477	48.75
8.36468	3005	8.36468	50.25
8.38459	3060	8.38459	53.25
8.4045	3285	8.4045	40.5
8.42441	3190	8.42441	54
8.44432	3130	8.44432	48.25
8.46423	3145	8.46423	44
8.48414	3215	8.48414	42.75
8.50405	3175	8.50405	40.5
8.52396	3335	8.52396	45
8.54387	3075	8.54387	41.5
8.56377	3140	8.56377	40.75
8.58368	3180	8.58368	47.75
8.60359	3155	8.60359	40
8.6235	3120	8.6235	46.5
8.64341	3170	8.64341	40.75
8.66332	3205	8.66332	39
8.68323	3210	8.68323	38.5
8.70314	3160	8.70314	43.75
8.72305	3050	8.72305	42.25
8.74296	2985	8.74296	37.25
8.76287	3105	8.76287	43
8.78278	3090	8.78278	36.5
8.80269	3120	8.80269	37.5
8.8226	3040	8.8226	36.25
8.84251	3150	8.84251	39.75
8.86242	3085	8.86242	42.5
8.88232	3000	8.88232	38
8.90223	3080	8.90223	35
8.92214	3060	8.92214	32
8.94205	3135	8.94205	40.25
8.96196	3145	8.96196	37
8.98187	3200	8.98187	41.25
9.00178	3060	9.00178	37
9.02169	2920	9.02169	38.5
9.0416	3125	9.0416	32.75
9.06151	2955	9.06151	33.25
9.08142	3025	9.08142	32.5
9.10133	3010	9.10133	37
9.12124	3020	9.12124	31.5
9.14115	3120	9.14115	49
9.16106	3090	9.16106	46.75
9.18096	3060	9.18096	38
9.20087	3170	9.20087	39
9.22078	3085	9.22078	36
9.24069	3100	9.24069	31.5
9.2606	2955	9.2606	34
9.28051	3055	9.28051	32
9.30042	3040	9.30042	39.25
9.32033	2940	9.32033	35
9.34024	3050	9.34024	35
9.36015	3045	9.36015	35.25
9.38006	3140	9.38006	31.75
9.39997	2980	9.39997	38.5
9.41988	3090	9.41988	30
9.43979	2910	9.43979	35.5
9.4597	3060	9.4597	36.75
9.47961	3130	9.47961	27.25
9.49951	3255	9.49951	28
9.51942	3010	9.51942	34
9.53933	2985	9.53933	35
9.55924	3140	9.55924	34.75
9.57915	3105	9.57915	32.25
9.59906	3085	9.59906	30.25
9.61897	3150	9.61897	31
9.63888	3090	9.63888	33.75
9.65879	3110	9.65879	34
9.6787	3145	9.6787	34
9.69861	2995	9.69861	28.5
9.71852	3005	9.71852	33.5
9.73843	3175	9.73843	29
9.75834	3090	9.75834	30.5
9.77825	3155	9.77825	28
9.79815	2950	9.79815	28.75
9.81806	3185	9.81806	34.5
9.83797	3005	9.83797	32.75
9.85788	3125	9.85788	30.5
9.87779	3100	9.87779	29.25
9.8977	3285	9.8977	29
9.91761	2950	9.91761	33.25
9.93752	3010	9.93752	32.75
9.95743	3020	9.95743	34
9.97734	3020	9.97734	36.25
9.99725	3005	9.99725	38
10.0172	3160	10.0172	37.5
10.0371	3100	10.0371	37.75
10.057	3105	10.057	40.75
10.0769	3070	10.0769	36.75
10.0968	3060	10.0968	45.25
10.1167	3015	10.1167	46.5
10.1366	3020	10.1366	52.25
10.1565	3065	10.1565	47
10.1764	3065	10.1764	50.75
10.1963	3135	10.1963	60.25
10.2163	2965	10.2163	84.5
10.2362	3170	10.2362	99.25
10.2561	3135	10.2561	131.5
10.276	3185	10.276	187.25
10.2959	3070	10.2959	284.75
10.3158	3085	10.3158	448.75
10.3357	3190	10.3357	633.5
10.3556	3265	10.3556	857.5
10.3755	3375	10.3755	1069
10.3954	3320	10.3954	1180.75
10.4153	3265	10.4153	1186
10.4353	3270	10.4353	1056.5
10.4552	3165	10.4552	747
10.4751	3355	10.4751	448.75
10.495	3375	10.495	231.5
10.5149	3235	10.5149	118
10.5348	3175	10.5348	71.75
10.5547	3055	10.5547	51.75
10.5746	3310	10.5746	45
10.5945	3110	10.5945	51.25
10.6144	3155	10.6144	43.5
10.6343	3150	10.6343	46.25
10.6543	3115	10.6543	38.5
10.6742	3190	10.6742	45.25
10.6941	3085	10.6941	40.25
10.714	2970	10.714	41
10.7339	3025	10.7339	37.5
10.7538	3040	10.7538	38.75
10.7737	2945	10.7737	38.25
10.7936	3110	10.7936	40.25
10.8135	2950	10.8135	36.5
10.8334	3045	10.8334	37.25
10.8534	3130	10.8534	35.5
10.8733	3105	10.8733	33.25
10.8932	3125	10.8932	31.75
10.9131	3035	10.9131	34.75
10.933	3055	10.933	31
10.9529	3030	10.9529	30.75
10.9728	3065	10.9728	32
10.9927	3005	10.9927	28
11.0126	3115	11.0126	35.25
11.0325	3065	11.0325	38.75
11.0524	3125	11.0524	33.25
11.0724	2990	11.0724	32
11.0923	3090	11.0923	36
11.1122	3070	11.1122	32
11.1321	3155	11.1321	31.25
11.152	3030	11.152	27.5
11.1719	3145	11.1719	29
11.1918	3105	11.1918	37.75
11.2117	3075	11.2117	34.75
11.2316	3080	11.2316	33.25
11.2515	3065	11.2515	31
11.2714	3120	11.2714	33
11.2914	3120	11.2914	37.25
11.3113	3095	11.3113	29.25
11.3312	3065	11.3312	31.5
11.3511	3200	11.3511	27.25
11.371	3010	11.371	34.5
11.3909	3135	11.3909	26.5
11.4108	3105	11.4108	32.75
11.4307	3135	11.4307	30.25
11.4506	3075	11.4506	36.75
11.4705	3130	11.4705	38.5
11.4905	3125	11.4905	35.25
11.5104	3065	11.5104	36
11.5303	3120	11.5303	36.5
11.5502	3135	11.5502	41.75
11.5701	3120	11.5701	39.75
11.59	3115	11.59	31.25
11.6099	3135	11.6099	32.75
11.6298	3170	11.6298	37
11.6497	3185	11.6497	31.25
11.6696	3140	11.6696	27.25
11.6895	3085	11.6895	33.75
11.7095	2955	11.7095	32.25
11.7294	3180	11.7294	28.25
11.7493	3115	11.7493	35.75
11.7692	3065	11.7692	32.75
11.7891	3125	11.7891	33
11.809	2950	11.809	34
11.8289	3145	11.8289	32
11.8488	3080	11.8488	31.75
11.8687	3205	11.8687	30.25
11.8886	3170	11.8886	33.25
11.9085	3110	11.9085	29.5
11.9285	3085	11.9285	29.75
11.9484	2965	11.9484	31.5
11.9683	3215	11.9683	30.75
11.9882	3105	11.9882	32.5
12.0081	3035	12.0081	33
12.028	3225	12.028	33
12.0479	3155	12.0479	30.75
12.0678	3115	12.0678	32.5
12.0877	3245	12.0877	31.25
12.1076	3235	12.1076	35.25
12.1275	3090	12.1275	34.25
12.1475	3155	12.1475	37
12.1674	3075	12.1674	35
12.1873	3255	12.1873	33.5
12.2072	3225	12.2072	31.75
12.2271	3025	12.2271	32.5
12.247	3275	12.247	41.75
12.2669	3190	12.2669	42.75
12.2868	3045	12.2868	48
12.3067	3330	12.3067	48.75
12.3266	3125	12.3266	50
12.3466	3220	12.3466	44.25
12.3665	3215	12.3665	50.25
12.3864	3205	12.3864	53
12.4063	3170	12.4063	58
12.4262	3125	12.4262	57.75
12.4461	3360	12.4461	55.25
12.466	3090	12.466	60
12.4859	3375	12.4859	60
12.5058	3155	12.5058	67.25
12.5257	3245	12.5257	78.5
12.5456	3455	12.5456	96.75
12.5656	3515	12.5656	121.25
12.5855	3255	12.5855	159.5
12.6054	3345	12.6054	235.75
12.6253	3395	12.6253	394
12.6452	3385	12.6452	658.75
12.6651	3630	12.6651	1077.25
12.685	3640	12.685	1576.25
12.7049	3610	12.7049	2066.25
12.7248	3845	12.7248	2499.5
12.7447	3920	12.7447	2704
12.7646	4055	12.7646	2606.75
12.7846	3980	12.7846	2202.5
12.8045	3950	12.8045	1559
12.8244	3895	12.8244	894.5
12.8443	3895	12.8443	464.25
12.8642	3845	12.8642	239.5
12.8841	3835	12.8841	133.5
12.904	3785	12.904	96.25
12.9239	3705	12.9239	80.75
12.9438	3835	12.9438	76.5
12.9637	3585	12.9637	65
12.9837	3685	12.9837	66.25
13.0036	3545	13.0036	53.5
13.0235	3515	13.0235	51.25
13.0434	3535	13.0434	57.75
13.0633	3490	13.0633	48.75
13.0832	3495	13.0832	49.25
13.1031	3395	13.1031	48
13.123	3440	13.123	49.25
13.1429	3455	13.1429	44.25
13.1628	3485	13.1628	53.25
13.1827	3530	13.1827	48.25
13.2027	3455	13.2027	44.25
13.2226	3570	13.2226	48.25
13.2425	3510	13.2425	43.25
13.2624	3530	13.2624	43.5
13.2823	3645	13.2823	44
13.3022	3505	13.3022	43.75
13.3221	3535	13.3221	45.5
13.342	3690	13.342	46.25
13.3619	3670	13.3619	50.75
13.3818	3690	13.3818	41.75
13.4017	3840	13.4017	39.25
13.4217	3885	13.4217	37.75
13.4416	3820	13.4416	40
13.4615	3980	13.4615	43
13.4814	4010	13.4814	36.75
13.5013	4075	13.5013	37
13.5212	4030	13.5212	43.5
13.5411	4195	13.5411	42.5
13.561	4435	13.561	48.75
13.5809	4465	13.5809	38
13.6008	4450	13.6008	36.25
13.6208	4515	13.6208	39.5
13.6407	4745	13.6407	38
13.6606	4775	13.6606	32.25
13.6805	4730	13.6805	35.5
13.7004	5225	13.7004	41.5
13.7203	5195	13.7203	38.75
13.7402	5650	13.7402	35.5
13.7601	5305	13.7601	40.25
13.78	5995	13.78	39
13.7999	5895	13.7999	43.25
13.8198	6450	13.8198	35
13.8398	6665	13.8398	45
13.8597	7040	13.8597	47.25
13.8796	7975	13.8796	34.75
13.8995	8335	13.8995	36.75
13.9194	8815	13.9194	40.25
13.9393	9600	13.9393	41.5
13.9592	10150	13.9592	37.25
13.9791	10960	13.9791	33.75
13.999	12035	13.999	39.25
14.0189	12535	14.0189	37.75
14.0388	13125	14.0388	39.75
14.0588	13220	14.0588	36.25
14.0787	13830	14.0787	36
14.0986	13885	14.0986	31.5
14.1185	13460	14.1185	39.75
14.1384	13370	14.1384	34.25
14.1583	12865	14.1583	37.25
14.1782	12470	14.1782	37.5
14.1981	11810	14.1981	38.75
14.218	11210	14.218	40.25
14.2379	10705	14.2379	35.5
14.2579	10240	14.2579	37.25
14.2778	9515	14.2778	38.75
14.2977	8890	14.2977	38.25
14.3176	8605	14.3176	37.75
14.3375	7895	14.3375	42.5
14.3574	7385	14.3574	40.25
14.3773	6965	14.3773	40
14.3972	6800	14.3972	37.25
14.4171	6430	14.4171	38.25
14.437	6175	14.437	40.75
14.4569	5760	14.4569	44.25
14.4769	5350	14.4769	41
14.4968	5165	14.4968	44
14.5167	5065	14.5167	38.5
14.5366	5025	14.5366	46.75
14.5565	4995	14.5565	48.25
14.5764	4735	14.5764	56
14.5963	4545	14.5963	73.5
14.6162	4645	14.6162	94.25
14.6361	4525	14.6361	146.5
14.656	4400	14.656	210.25
14.6759	4260	14.6759	267.25
14.6959	4360	14.6959	335
14.7158	4145	14.7158	372.25
14.7357	4280	14.7357	380
14.7556	4060	14.7556	368.5
14.7755	4055	14.7755	269.75
14.7954	4090	14.7954	198
14.8153	3990	14.8153	126.5
14.8352	4155	14.8352	84.75
14.8551	4065	14.8551	56
14.875	3900	14.875	50.5
14.8949	4000	14.8949	35.5
14.9149	3705	14.9149	44.25
14.9348	4010	14.9348	35.75
14.9547	3715	14.9547	34.75
14.9746	3810	14.9746	39
14.9945	3700	14.9945	36.5
15.0144	3945	15.0144	40.5
15.0343	3670	15.0343	36.75
15.0542	3820	15.0542	37.25
15.0741	3990	15.0741	39.5
15.094	3770	15.094	37.5
15.114	3700	15.114	34.25
15.1339	3575	15.1339	32
15.1538	3680	15.1538	40
15.1737	3550	15.1737	36.5
15.1936	3820	15.1936	31.5
15.2135	3800	15.2135	34.25
15.2334	3580	15.2334	34
15.2533	3655	15.2533	39.75
15.2732	3700	15.2732	34.75
15.2931	3745	15.2931	32.5
15.313	3490	15.313	36.75
15.333	3665	15.333	33.25
15.3529	3685	15.3529	35.5
15.3728	3720	15.3728	36.75
15.3927	3645	15.3927	41.25
15.4126	3600	15.4126	36.75
15.4325	3610	15.4325	32.25
15.4524	3605	15.4524	31.75
15.4723	3640	15.4723	37
15.4922	3550	15.4922	33.75
15.5121	3685	15.5121	28.5
15.532	3775	15.532	32.5
15.552	3650	15.552	33
15.5719	3665	15.5719	38
15.5918	3655	15.5918	31.25
15.6117	3575	15.6117	34.75
15.6316	3650	15.6316	45.25
15.6515	3535	15.6515	33
15.6714	3655	15.6714	34.25
15.6913	3530	15.6913	32
15.7112	3635	15.7112	36.25
15.7311	3645	15.7311	34.5
15.7511	3560	15.7511	30.25
15.771	3865	15.771	37.75
15.7909	3545	15.7909	35
15.8108	3600	15.8108	33
15.8307	3595	15.8307	34.5
15.8506	3650	15.8506	39.25
15.8705	3710	15.8705	33.5
15.8904	3785	15.8904	40.5
15.9103	3595	15.9103	34.25
15.9302	3660	15.9302	35.25
15.9501	3690	15.9501	38.75
15.9701	3645	15.9701	40.25
15.99	3700	15.99	38.75
16.0099	3725	16.0099	39
16.0298	3575	16.0298	44.5
16.0497	3775	16.0497	36.5
16.0696	3885	16.0696	39.75
16.0895	3700	16.0895	39.5
16.1094	3855	16.1094	39.75
16.1293	3875	16.1293	34.25
16.1492	3815	16.1492	36.5
16.1691	3765	16.1691	35.5
16.1891	3855	16.1891	38.25
16.209	3875	16.209	34.75
16.2289	3810	16.2289	37.25
16.2488	3890	16.2488	42
16.2687	3885	16.2687	42.5
16.2886	3845	16.2886	49.75
16.3085	3805	16.3085	55.25
16.3284	3955	16.3284	60.75
16.3483	4055	16.3483	85.5
16.3682	4030	16.3682	106.5
16.3882	4110	16.3882	181.5
16.4081	4155	16.4081	267.75
16.428	4220	16.428	356.75
16.4479	4295	16.4479	422.5
16.4678	4380	16.4678	461.75
16.4877	4420	16.4877	489
16.5076	4375	16.5076	417.75
16.5275	4545	16.5275	339.75
16.5474	4590	16.5474	239.25
16.5673	4650	16.5673	149
16.5872	4775	16.5872	90.5
16.6072	4780	16.6072	71
16.6271	4990	16.6271	51.5
16.647	4900	16.647	46.25
16.6669	5320	16.6669	48.25
16.6868	5305	16.6868	46.75
16.7067	5330	16.7067	41.5
16.7266	5580	16.7266	35.75
16.7465	5895	16.7465	42
16.7664	6400	16.7664	35.25
16.7863	6575	16.7863	38.25
16.8062	6745	16.8062	36
16.8262	7165	16.8262	38.75
16.8461	7600	16.8461	36.25
16.866	7635	16.866	38.25
16.8859	8240	16.8859	36.5
16.9058	8775	16.9058	35
16.9257	9280	16.9257	36.75
16.9456	9105	16.9456	41
16.9655	9385	16.9655	35
16.9854	9495	16.9854	33.75
17.0053	9470	17.0053	35.5
17.0253	9525	17.0253	35.25
17.0452	9305	17.0452	41
17.0651	9140	17.0651	34
17.085	8975	17.085	31.5
17.1049	8720	17.1049	38.25
17.1248	8160	17.1248	37.5
17.1447	8155	17.1447	38.25
17.1646	7580	17.1646	39.25
17.1845	7515	17.1845	37.5
17.2044	7110	17.2044	36
17.2243	7000	17.2243	38.75
17.2443	6400	17.2443	39.25
17.2642	6205	17.2642	37.5
17.2841	6175	17.2841	40.25
17.304	5725	17.304	42.75
17.3239	5445	17.3239	34.75
17.3438	5190	17.3438	35.5
17.3637	5050	17.3637	34.25
17.3836	4790	17.3836	39.25
17.4035	5005	17.4035	42.25
17.4234	4890	17.4234	41
17.4433	4850	17.4433	42
17.4633	4515	17.4633	44
17.4832	4625	17.4832	41.25
17.5031	4415	17.5031	46.5
17.523	4330	17.523	38.5
17.5429	4260	17.5429	42.5
17.5628	4440	17.5628	39.5
17.5827	4230	17.5827	48.25
17.6026	4315	17.6026	42.75
17.6225	4120	17.6225	42.25
17.6424	4175	17.6424	45.5
17.6624	4280	17.6624	44.25
17.6823	4050	17.6823	47.25
17.7022	4030	17.7022	40.75
17.7221	4000	17.7221	45.5
17.742	4135	17.742	45.25
17.7619	4240	17.7619	46.25
17.7818	3985	17.7818	47.5
17.8017	4175	17.8017	43.75
17.8216	4090	17.8216	51.5
17.8415	4055	17.8415	56.5
17.8614	4150	17.8614	61.25
17.8814	4280	17.8814	68.25
17.9013	4220	17.9013	81.75
17.9212	4125	17.9212	110.25
17.9411	4250	17.9411	170
17.961	4325	17.961	293.75
17.9809	4400	17.9809	476.5
18.0008	4725	18.0008	680.75
18.0207	4755	18.0207	891.25
18.0406	4560	18.0406	1059.5
18.0605	4770	18.0605	1125.5
18.0804	4760	18.0804	1100.5
18.1004	4800	18.1004	893.75
18.1203	4975	18.1203	622.5
18.1402	5025	18.1402	431
18.1601	5365	18.1601	261.5
18.18	5415	18.18	151.75
18.1999	5410	18.1999	102.5
18.2198	5490	18.2198	75.75
18.2397	5655	18.2397	61.25
18.2596	6075	18.2596	56
18.2795	5870	18.2795	51.5
18.2994	6015	18.2994	49.25
18.3194	6355	18.3194	49.25
18.3393	6590	18.3393	61.5
18.3592	6595	18.3592	48
18.3791	6735	18.3791	46
18.399	7075	18.399	47.5
18.4189	7535	18.4189	42.25
18.4388	7580	18.4388	44.75
18.4587	7870	18.4587	44.75
18.4786	7985	18.4786	42.25
18.4985	8140	18.4985	47
18.5185	8115	18.5185	46.75
18.5384	8320	18.5384	43.75
18.5583	8285	18.5583	46.5
18.5782	8655	18.5782	41.25
18.5981	8360	18.5981	47.75
18.618	8305	18.618	42
18.6379	8050	18.6379	41
18.6578	7705	18.6578	41.25
18.6777	7815	18.6777	45
18.6976	7455	18.6976	39.25
18.7175	7640	18.7175	37.5
18.7375	7430	18.7375	42
18.7574	7050	18.7574	45.25
18.7773	7080	18.7773	41.5
18.7972	6500	18.7972	41.5
18.8171	6320	18.8171	45.25
18.837	6170	18.837	31.5
18.8569	5860	18.8569	40.75
18.8768	5625	18.8768	42.75
18.8967	5785	18.8967	49.75
18.9166	5200	18.9166	48.75
18.9365	5405	18.9365	35
18.9565	5100	18.9565	39
18.9764	4945	18.9764	46.75
18.9963	4715	18.9963	47.75
19.0162	4670	19.0162	42.5
19.0361	4725	19.0361	37.5
19.056	4485	19.056	43.5
19.0759	4270	19.0759	46.75
19.0958	4555	19.0958	47.25
19.1157	4420	19.1157	43.25
19.1356	4310	19.1356	41.25
19.1556	4140	19.1556	41.25
19.1755	4260	19.1755	32.75
19.1954	4185	19.1954	41.5
19.2153	4140	19.2153	39.5
19.2352	4060	19.2352	34
19.2551	4025	19.2551	38.75
19.275	3890	19.275	47.75
19.2949	3900	19.2949	40
19.3148	3910	19.3148	43.75
19.3347	4150	19.3347	47.75
19.3546	3790	19.3546	41.5
19.3746	3910	19.3746	39.5
19.3945	3735	19.3945	49.25
19.4144	3810	19.4144	57.25
19.4343	3915	19.4343	79
19.4542	3930	19.4542	102.5
19.4741	3780	19.4741	101
19.494	3755	19.494	123.75
19.5139	3700	19.5139	150
19.5338	3825	19.5338	142
19.5537	3780	19.5537	123.25
19.5736	3700	19.5736	108
19.5936	3655	19.5936	73.25
19.6135	3810	19.6135	70.75
19.6334	3650	19.6334	55.75
19.6533	3775	19.6533	45.5
19.6732	3600	19.6732	41.25
19.6931	3735	19.6931	45.5
19.713	3565	19.713	35.25
19.7329	3685	19.7329	42.5
19.7528	3510	19.7528	38
19.7727	3735	19.7727	40.5
19.7927	3685	19.7927	46
19.8126	3620	19.8126	41
19.8325	3745	19.8325	40.5
19.8524	3495	19.8524	42
19.8723	3440	19.8723	40
19.8922	3705	19.8922	46.75
19.9121	3685	19.9121	34
19.932	3635	19.932	45
19.9519	3595	19.9519	37.5
19.9718	3460	19.9718	45.5
19.9917	3315	19.9917	35
20.0117	3555	20.0117	44.75
20.0316	3535	20.0316	42
20.0515	3545	20.0515	42
20.0714	3595	20.0714	40
20.0913	3645	20.0913	38.25
20.1112	3425	20.1112	45.75
20.1311	3670	20.1311	36.25
20.151	3710	20.151	42
20.1709	3700	20.1709	43.25
20.1908	3590	20.1908	41
20.2107	3645	20.2107	44
20.2307	3580	20.2307	42.5
20.2506	3495	20.2506	44.75
20.2705	3690	20.2705	40.5
20.2904	3550	20.2904	41
20.3103	3515	20.3103	36.75
20.3302	3475	20.3302	40.75
20.3501	3595	20.3501	48.25
20.37	3530	20.37	41.5
20.3899	3645	20.3899	41.5
20.4098	3520	20.4098	45.5
20.4298	3615	20.4298	38.25
20.4497	3655	20.4497	45.5
20.4696	3615	20.4696	47
20.4895	3670	20.4895	42.25
20.5094	3545	20.5094	40
20.5293	3720	20.5293	43.75
20.5492	3470	20.5492	38
20.5691	3710	20.5691	37
20.589	3635	20.589	38.5
20.6089	3750	20.6089	43.5
20.6288	3535	20.6288	40.25
20.6488	3655	20.6488	44.25
20.6687	3565	20.6687	44.5
20.6886	3640	20.6886	40.25
20.7085	3710	20.7085	41.25
20.7284	3630	20.7284	39.5
20.7483	3615	20.7483	40.25
20.7682	3520	20.7682	45.75
20.7881	3495	20.7881	37.75
20.808	3750	20.808	44.75
20.8279	3555	20.8279	42.75
20.8478	3495	20.8478	48.25
20.8678	3690	20.8678	36.5
20.8877	3700	20.8877	43
20.9076	3680	20.9076	43
20.9275	3645	20.9275	35
20.9474	3490	20.9474	45.25
20.9673	3575	20.9673	42.5
20.9872	3720	20.9872	43.5
21.0071	3660	21.0071	49.25
21.027	3560	21.027	42.75
21.0469	3505	21.0469	44.75
21.0669	3590	21.0669	40.75
21.0868	3745	21.0868	39.75
21.1067	3560	21.1067	35.25
21.1266	3680	21.1266	40.25
21.1465	3595	21.1465	42.75
21.1664	3565	21.1664	37
21.1863	3670	21.1863	35.25
21.2062	3780	21.2062	46.25
21.2261	3575	21.2261	40.5
21.246	3540	21.246	43.5
21.2659	3505	21.2659	42.75
21.2859	3615	21.2859	41
21.3058	3610	21.3058	40.5
21.3257	3720	21.3257	39
21.3456	3540	21.3456	47.25
21.3655	3635	21.3655	37.75
21.3854	3685	21.3854	47.75
21.4053	3720	21.4053	39
21.4252	3610	21.4252	50.75
21.4451	3515	21.4451	49.25
21.465	3540	21.465	43.75
21.4849	3740	21.4849	44.5
21.5049	3620	21.5049	42.75
21.5248	3550	21.5248	38.75
21.5447	3580	21.5447	43.25
21.5646	3600	21.5646	42.75
21.5845	3805	21.5845	45.5
21.6044	3505	21.6044	43
21.6243	3575	21.6243	39.5
21.6442	3610	21.6442	37.75
21.6641	3665	21.6641	44
21.684	3690	21.684	42
21.7039	3700	21.7039	41.75
21.7239	3640	21.7239	38.75
21.7438	3585	21.7438	42.5
21.7637	3705	21.7637	41.25
21.7836	3845	21.7836	42
21.8035	3595	21.8035	47
21.8234	3445	21.8234	44.75
21.8433	3655	21.8433	46
21.8632	3665	21.8632	36.75
21.8831	3585	21.8831	50.75
21.903	3615	21.903	44.75
21.923	3740	21.923	46.75
21.9429	3705	21.9429	50
21.9628	3600	21.9628	48.75
21.9827	3540	21.9827	50.5
22.0026	3510	22.0026	47
22.0225	3700	22.0225	61
22.0424	3750	22.0424	64
22.0623	3835	22.0623	75.75
22.0822	3490	22.0822	115.5
22.1021	3670	22.1021	156.25
22.122	3590	22.122	186
22.142	3575	22.142	218.5
22.1619	3600	22.1619	223.25
22.1818	3655	22.1818	209.75
22.2017	3610	22.2017	192.75
22.2216	3630	22.2216	151.75
22.2415	3595	22.2415	119.75
22.2614	3815	22.2614	99.25
22.2813	3645	22.2813	67.25
22.3012	3745	22.3012	59
22.3211	3675	22.3211	51.5
22.341	3855	22.341	44.5
22.361	3750	22.361	48
22.3809	3745	22.3809	47.5
22.4008	3650	22.4008	49
22.4207	3635	22.4207	45
22.4406	3655	22.4406	42.75
22.4605	3605	22.4605	43.75
22.4804	3660	22.4804	38.5
22.5003	3345	22.5003	49
22.5202	3585	22.5202	44.25
22.5401	3695	22.5401	46.25
22.5601	3545	22.5601	49.75
22.58	3750	22.58	40.25
22.5999	3530	22.5999	49.25
22.6198	3605	22.6198	44.5
22.6397	3495	22.6397	40.5
22.6596	3700	22.6596	49.5
22.6795	3595	22.6795	49.25
22.6994	3470	22.6994	36.25
22.7193	3575	22.7193	44.5
22.7392	3430	22.7392	41.75
22.7591	3650	22.7591	46.75
22.7791	3520	22.7791	40.5
22.799	3540	22.799	42
22.8189	3470	22.8189	38.5
22.8388	3525	22.8388	46.5
22.8587	3605	22.8587	42.25
22.8786	3570	22.8786	41
22.8985	3465	22.8985	43
22.9184	3545	22.9184	45.25
22.9383	3555	22.9383	36.5
22.9582	3435	22.9582	41.25
22.9781	3480	22.9781	40.75
22.9981	3625	22.9981	42.5
23.018	3670	23.018	48.25
23.0379	3570	23.0379	42
23.0578	3600	23.0578	41.5
23.0777	3490	23.0777	50
23.0976	3390	23.0976	43.5
23.1175	3550	23.1175	42.75
23.1374	3600	23.1374	40.75
23.1573	3655	23.1573	43.25
23.1772	3765	23.1772	46.75
23.1972	3460	23.1972	42.75
23.2171	3525	23.2171	46.5
23.237	3750	23.237	54
23.2569	3650	23.2569	44.5
23.2768	3705	23.2768	46.25
23.2967	3680	23.2967	57.25
23.3166	3625	23.3166	65
23.3365	3515	23.3365	63.25
23.3564	3645	23.3564	76
23.3763	3560	23.3763	72.25
23.3962	3585	23.3962	76.5
23.4162	3380	23.4162	72
23.4361	3520	23.4361	56.5
23.456	3595	23.456	52.25
23.4759	3665	23.4759	49.75
23.4958	3605	23.4958	48
23.5157	3550	23.5157	51.25
23.5356	3595	23.5356	40.25
23.5555	3425	23.5555	45.25
23.5754	3465	23.5754	45
23.5953	3415	23.5953	43
23.6152	3475	23.6152	48
23.6352	3485	23.6352	50
23.6551	3615	23.6551	42.75
23.675	3740	23.675	42.25
23.6949	3650	23.6949	37.5
23.7148	3570	23.7148	47.75
23.7347	3610	23.7347	46
23.7546	3625	23.7546	50.75
23.7745	3490	23.7745	51.25
23.7944	3595	23.7944	52
23.8143	3505	23.8143	48.5
23.8343	3540	23.8343	47.25
23.8542	3710	23.8542	47.75
23.8741	3655	23.8741	42.75
23.894	3695	23.894	45.75
23.9139	3610	23.9139	46
23.9338	3570	23.9338	43.25
23.9537	3525	23.9537	49.5
23.9736	3505	23.9736	45.25
23.9935	3705	23.9935	47.75
24.0134	3825	24.0134	43.5
24.0333	3480	24.0333	46.75
24.0533	3565	24.0533	50.5
24.0732	3685	24.0732	47.75
24.0931	3625	24.0931	43.75
24.113	3535	24.113	45.25
24.1329	3420	24.1329	47
24.1528	3630	24.1528	52
24.1727	3410	24.1727	49.25
24.1926	3610	24.1926	50.25
24.2125	3670	24.2125	49.75
24.2324	3475	24.2324	49.75
24.2523	3545	24.2523	44.25
24.2723	3530	24.2723	54.75
24.2922	3395	24.2922	49.25
24.3121	3555	24.3121	50.75
24.332	3695	24.332	43.75
24.3519	3455	24.3519	59.25
24.3718	3745	24.3718	59.25
24.3917	3610	24.3917	71.5
24.4116	3680	24.4116	84.75
24.4315	3595	24.4315	99.5
24.4514	3505	24.4514	147.75
24.4714	3560	24.4714	211.75
24.4913	3540	24.4913	270.75
24.5112	3810	24.5112	324
24.5311	3620	24.5311	348.75
24.551	3700	24.551	331.75
24.5709	3725	24.5709	316.75
24.5908	3730	24.5908	246.25
24.6107	3645	24.6107	180.75
24.6306	3725	24.6306	140.75
24.6505	3710	24.6505	100.25
24.6704	3600	24.6704	77.75
24.6904	3740	24.6904	71.25
24.7103	3635	24.7103	55.25
24.7302	3590	24.7302	51.75
24.7501	3695	24.7501	57
24.77	3690	24.77	55
24.7899	3710	24.7899	52.25
24.8098	3655	24.8098	49
24.8297	3695	24.8297	50.75
24.8496	3515	24.8496	44.5
24.8695	3725	24.8695	51.75
24.8894	3615	24.8894	51.75
24.9094	3650	24.9094	48
24.9293	3740	24.9293	47.75
24.9492	3450	24.9492	53.25
24.9691	3740	24.9691	54
24.989	3670	24.989	45.75
25.0089	3670	25.0089	48.75
25.0288	3630	25.0288	48.75
25.0487	3615	25.0487	46.75
25.0686	3750	25.0686	50.75
25.0885	3685	25.0885	41.75
25.1084	3600	25.1084	50.75
25.1284	3850	25.1284	48
25.1483	3805	25.1483	49.75
25.1682	3795	25.1682	41.5
25.1881	3865	25.1881	45.5
25.208	3895	25.208	51.25
25.2279	3570	25.2279	47
25.2478	3705	25.2478	48.5
25.2677	3790	25.2677	49.5
25.2876	3755	25.2876	43.25
25.3075	3795	25.3075	49
25.3275	3860	25.3275	46.75
25.3474	3805	25.3474	44.5
25.3673	3870	25.3673	47.25
25.3872	3860	25.3872	43.5
25.4071	4110	25.4071	48.75
25.427	3885	25.427	51.25
25.4469	4040	25.4469	48.25
25.4668	4205	25.4668	52.25
25.4867	3890	25.4867	55
25.5066	3995	25.5066	59.5
25.5265	4120	25.5265	61.25
25.5465	4165	25.5465	73
25.5664	4120	25.5664	104.5
25.5863	3985	25.5863	149
25.6062	4240	25.6062	172.5
25.6261	4305	25.6261	192
25.646	4035	25.646	186.5
25.6659	4350	25.6659	192
25.6858	4105	25.6858	161.75
25.7057	4125	25.7057	136.75
25.7256	4015	25.7256	109.25
25.7455	3970	25.7455	88.75
25.7655	4145	25.7655	78.5
25.7854	3905	25.7854	61.25
25.8053	4125	25.8053	61.75
25.8252	3990	25.8252	47
25.8451	4035	25.8451	51
25.865	3775	25.865	48.25
25.8849	4000	25.8849	53.5
25.9048	3890	25.9048	50.25
25.9247	3900	25.9247	47
25.9446	3760	25.9446	50
25.9646	3745	25.9646	48
25.9845	3735	25.9845	46.75
26.0044	3770	26.0044	44
26.0243	3630	26.0243	43.25
26.0442	3695	26.0442	53.25
26.0641	3540	26.0641	52
26.084	3570	26.084	46.25
26.1039	3610	26.1039	52.5
26.1238	3430	26.1238	50
26.1437	3600	26.1437	46.25
26.1636	3660	26.1636	50
26.1836	3480	26.1836	50.5
26.2035	3605	26.2035	46
26.2234	3685	26.2234	47.25
26.2433	3505	26.2433	49.75
26.2632	3495	26.2632	51.5
26.2831	3660	26.2831	46.5
26.303	3450	26.303	43.5
26.3229	3430	26.3229	43.5
26.3428	3375	26.3428	43.5
26.3627	3465	26.3627	41
26.3826	3475	26.3826	48.25
26.4026	3690	26.4026	51
26.4225	3395	26.4225	55.25
26.4424	3475	26.4424	52.25
26.4623	3445	26.4623	45.5
26.4822	3585	26.4822	53
26.5021	3430	26.5021	59.75
26.522	3585	26.522	59.25
26.5419	3420	26.5419	64
26.5618	3475	26.5618	68.75
26.5817	3410	26.5817	85.75
26.6017	3600	26.6017	131.5
26.6216	3560	26.6216	211
26.6415	3650	26.6415	310.5
26.6614	3490	26.6614	383
26.6813	3615	26.6813	445.5
26.7012	3705	26.7012	501.5
26.7211	3600	26.7211	494
26.741	3485	26.741	441.5
26.7609	3620	26.7609	345.75
26.7808	3715	26.7808	273.5
26.8007	3745	26.8007	200.5
26.8207	3575	26.8207	162.75
26.8406	3675	26.8406	110.5
26.8605	3665	26.8605	86.25
26.8804	3610	26.8804	69.25
26.9003	3620	26.9003	60.5
26.9202	3655	26.9202	58
26.9401	3650	26.9401	55
26.96	3650	26.96	62.25
26.9799	3725	26.9799	47
26.9998	3835	26.9998	52.75
27.0197	3560	27.0197	54.75
27.0397	3650	27.0397	47.75
27.0596	3670	27.0596	46.5
27.0795	3665	27.0795	47.25
27.0994	3575	27.0994	50
27.1193	3555	27.1193	47.25
27.1392	3735	27.1392	50.75
27.1591	3500	27.1591	47.5
27.179	3515	27.179	49.25
27.1989	3570	27.1989	44.75
27.2188	3665	27.2188	43.75
27.2388	3500	27.2388	44
27.2587	3565	27.2587	50.5
27.2786	3475	27.2786	38.25
27.2985	3455	27.2985	49.5
27.3184	3360	27.3184	51
27.3383	3605	27.3383	48.75
27.3582	3590	27.3582	49.25
27.3781	3320	27.3781	49.25
27.398	3455	27.398	43.5
27.4179	3570	27.4179	50
27.4378	3450	27.4378	43.25
27.4578	3430	27.4578	39
27.4777	3440	27.4777	39.5
27.4976	3465	27.4976	42.75
27.5175	3485	27.5175	46.5
27.5374	3420	27.5374	43.75
27.5573	3430	27.5573	42.75
27.5772	3350	27.5772	40
27.5971	3525	27.5971	41.75
27.617	3360	27.617	42.5
27.6369	3465	27.6369	48
27.6568	3415	27.6568	45
27.6768	3455	27.6768	47.75
27.6967	3395	27.6967	48
27.7166	3535	27.7166	39.25
27.7365	3545	27.7365	40.25
27.7564	3345	27.7564	43
27.7763	3250	27.7763	41.5
27.7962	3350	27.7962	46
27.8161	3360	27.8161	44
27.836	3445	27.836	45.25
27.8559	3370	27.8559	40.5
27.8759	3505	27.8759	45.75
27.8958	3485	27.8958	41.5
27.9157	3550	27.9157	43.5
27.9356	3425	27.9356	46
27.9555	3415	27.9555	40.75
27.9754	3620	27.9754	48
27.9953	3645	27.9953	43.75
28.0152	3655	28.0152	32.75
28.0351	3460	28.0351	47.25
28.055	3475	28.055	46
28.0749	3480	28.0749	35.75
28.0949	3485	28.0949	45.5
28.1148	3550	28.1148	42.75
28.1347	3710	28.1347	41
28.1546	3625	28.1546	43.25
28.1745	3620	28.1745	47.75
28.1944	3575	28.1944	43.25
28.2143	3590	28.2143	40
28.2342	3710	28.2342	39.25
28.2541	3630	28.2541	41.25
28.274	3480	28.274	41.75
28.2939	3680	28.2939	40.75
28.3139	3700	28.3139	43.5
28.3338	3520	28.3338	45.25
28.3537	3875	28.3537	41.75
28.3736	3675	28.3736	47.25
28.3935	3675	28.3935	45
28.4134	3555	28.4134	41.25
28.4333	3850	28.4333	38.5
28.4532	3760	28.4532	44
28.4731	3740	28.4731	42.75
28.493	3505	28.493	41
28.5129	3640	28.5129	48
28.5329	3640	28.5329	42
28.5528	3495	28.5528	42.25
28.5727	3540	28.5727	45.75
28.5926	3370	28.5926	49.5
28.6125	3570	28.6125	50
28.6324	3565	28.6324	58.5
28.6523	3550	28.6523	61
28.6722	3695	28.6722	66.5
28.6921	3645	28.6921	76.25
28.712	3570	28.712	88.5
28.732	3475	28.732	84
28.7519	3510	28.7519	72.75
28.7718	3525	28.7718	70.5
28.7917	3515	28.7917	67
28.8116	3455	28.8116	57.5
28.8315	3250	28.8315	59.75
28.8514	3445	28.8514	54.25
28.8713	3325	28.8713	57.5
28.8912	3360	28.8912	43
28.9111	3170	28.9111	43.5
28.931	3270	28.931	46
28.951	3485	28.951	49.25
28.9709	3490	28.9709	45.5
28.9908	3335	28.9908	46
29.0107	3310	29.0107	45.25
29.0306	3375	29.0306	43.75
29.0505	3275	29.0505	44.75
29.0704	3370	29.0704	40.75
29.0903	3435	29.0903	42.25
29.1102	3170	29.1102	47.75
29.1301	3330	29.1301	40.75
29.15	3395	29.15	42.25
29.17	3375	29.17	40
29.1899	3425	29.1899	47.75
29.2098	3255	29.2098	38.5
29.2297	3235	29.2297	44.5
29.2496	3305	29.2496	41
29.2695	3265	29.2695	45.25
29.2894	3355	29.2894	46.5
29.3093	3270	29.3093	45.75
29.3292	3265	29.3292	41.75
29.3491	3560	29.3491	41
29.3691	3395	29.3691	43.5
29.389	3340	29.389	46
29.4089	3325	29.4089	45
29.4288	3235	29.4288	51.5
29.4487	3325	29.4487	46.5
29.4686	3245	29.4686	45.25
29.4885	3380	29.4885	45.75
29.5084	3195	29.5084	49
29.5283	3315	29.5283	49
29.5482	3390	29.5482	58.5
29.5681	3335	29.5681	71
29.5881	3320	29.5881	97.75
29.608	3305	29.608	156.75
29.6279	3245	29.6279	199.25
29.6478	3290	29.6478	240.25
29.6677	3160	29.6677	279.25
29.6876	3340	29.6876	295.75
29.7075	3280	29.7075	294.5
29.7274	3300	29.7274	241.5
29.7473	3245	29.7473	215.75
29.7672	3290	29.7672	180.75
29.7871	3360	29.7871	144.25
29.8071	3275	29.8071	101.25
29.827	3270	29.827	80.75
29.8469	3450	29.8469	67.25
29.8668	3310	29.8668	65.25
29.8867	3275	29.8867	50
29.9066	3255	29.9066	53.25
29.9265	3270	29.9265	47.25
29.9464	3180	29.9464	44.25
29.9663	3310	29.9663	42.25
29.9862	3265	29.9862	48.25
30.0062	3200	30.0062	45.25
30.0261	3125	30.0261	41.5
30.046	3295	30.046	45.5
30.0659	3250	30.0659	48.25
30.0858	3205	30.0858	42.5
30.1057	3155	30.1057	50
30.1256	3290	30.1256	52.25
30.1455	3400	30.1455	43.75
30.1654	3225	30.1654	40
30.1853	3190	30.1853	48.75
30.2052	3365	30.2052	39.5
30.2252	3240	30.2252	45
30.2451	3330	30.2451	42.25
30.265	3150	30.265	43.75
30.2849	3225	30.2849	46
30.3048	3205	30.3048	44.5
30.3247	3200	30.3247	47.75
30.3446	3125	30.3446	45.75
30.3645	3070	30.3645	42.5
30.3844	3165	30.3844	40.75
30.4043	3205	30.4043	43.25
30.4242	3210	30.4242	50
30.4442	3315	30.4442	50
30.4641	3215	30.4641	44.5
30.484	3175	30.484	56
30.5039	3175	30.5039	61.75
30.5238	3215	30.5238	84.5
30.5437	3190	30.5437	109
30.5636	3375	30.5636	155.75
30.5835	3165	30.5835	178.5
30.6034	3290	30.6034	201.25
30.6233	3285	30.6233	212
30.6433	3055	30.6433	202.75
30.6632	3150	30.6632	189.75
30.6831	3290	30.6831	167.75
30.703	3190	30.703	135.25
30.7229	3320	30.7229	112.5
30.7428	3100	30.7428	86
30.7627	3195	30.7627	71.25
30.7826	3140	30.7826	57.75
30.8025	3090	30.8025	46
30.8224	3170	30.8224	53.75
30.8423	3120	30.8423	44
30.8623	3160	30.8623	44
30.8822	3195	30.8822	45.25
30.9021	3190	30.9021	46.5
30.922	3270	30.922	43
30.9419	3150	30.9419	47.5
30.9618	3170	30.9618	44
30.9817	3240	30.9817	45.5
31.0016	3200	31.0016	48
31.0215	3205	31.0215	43.5
31.0414	3170	31.0414	41.75
31.0613	3275	31.0613	44.75
31.0813	3175	31.0813	46.75
31.1012	3245	31.1012	45
31.1211	3130	31.1211	49.5
31.141	3170	31.141	50
31.1609	3220	31.1609	48.25
31.1808	3210	31.1808	37.25
31.2007	3260	31.2007	41.75
31.2206	2975	31.2206	47.5
31.2405	3185	31.2405	39.75
31.2604	3315	31.2604	43.5
31.2803	3270	31.2803	42
31.3003	3125	31.3003	44
31.3202	3130	31.3202	42.25
31.3401	3330	31.3401	44.25
31.36	3100	31.36	46.25
31.3799	3140	31.3799	53
31.3998	3140	31.3998	45.25
31.4197	3045	31.4197	57.25
31.4396	3200	31.4396	78.5
31.4595	3195	31.4595	111
31.4794	3195	31.4794	133
31.4994	3025	31.4994	146.75
31.5193	3050	31.5193	183.25
31.5392	3365	31.5392	169.75
31.5591	3170	31.5591	170.5
31.579	3090	31.579	146
31.5989	3160	31.5989	124.25
31.6188	3120	31.6188	105
31.6387	3225	31.6387	92.75
31.6586	3215	31.6586	72.75
31.6785	3005	31.6785	62.25
31.6984	3080	31.6984	49
31.7184	3125	31.7184	46.25
31.7383	3240	31.7383	43.5
31.7582	3015	31.7582	44.5
31.7781	3200	31.7781	43.5
31.798	3065	31.798	48.75
31.8179	3130	31.8179	47.5
31.8378	3190	31.8378	40.5
31.8577	3105	31.8577	46.5
31.8776	3215	31.8776	43.25
31.8975	3115	31.8975	44.5
31.9174	2975	31.9174	39.75
31.9374	3030	31.9374	41.25
31.9573	3170	31.9573	42.25
31.9772	2915	31.9772	35.5
31.9971	3115	31.9971	39.25
32.017	2900	32.017	42.25
32.0369	3190	32.0369	45.5
32.0568	3025	32.0568	41.5
32.0767	3080	32.0767	42.75
32.0966	3095	32.0966	35.5
32.1165	3190	32.1165	43.25
32.1365	3150	32.1365	50.25
32.1564	3145	32.1564	43
32.1763	3230	32.1763	44.25
32.1962	3055	32.1962	47.25
32.2161	3140	32.2161	45.75
32.236	3130	32.236	48.75
32.2559	3045	32.2559	49
32.2758	3230	32.2758	52
32.2957	3180	32.2957	51.5
32.3156	2995	32.3156	72.5
32.3355	3170	32.3355	100.75
32.3555	3065	32.3555	134
32.3754	3105	32.3754	164.75
32.3953	3185	32.3953	191.25
32.4152	3055	32.4152	203.5
32.4351	3050	32.4351	193.25
32.455	3060	32.455	179.75
32.4749	3095	32.4749	157.25
32.4948	3105	32.4948	127
32.5147	3055	32.5147	115
32.5346	3320	32.5346	96.5
32.5545	3030	32.5545	70
32.5745	3035	32.5745	55.25
32.5944	3145	32.5944	52.25
32.6143	3055	32.6143	45.25
32.6342	3120	32.6342	41.5
32.6541	3075	32.6541	37.5
32.674	3130	32.674	42.5
32.6939	3170	32.6939	42.75
32.7138	3055	32.7138	40.25
32.7337	2980	32.7337	44.75
32.7536	3025	32.7536	41.75
32.7736	3060	32.7736	35.75
32.7935	3120	32.7935	38.75
32.8134	2995	32.8134	33.5
32.8333	3185	32.8333	44.5
32.8532	3090	32.8532	38.25
32.8731	2990	32.8731	39.75
32.893	2975	32.893	36.5
32.9129	3030	32.9129	43
32.9328	2920	32.9328	35.75
32.9527	3165	32.9527	42.75
32.9726	3085	32.9726	39.75
32.9926	3145	32.9926	34.5
33.0125	3135	33.0125	36
33.0324	3000	33.0324	39.75
33.0523	3155	33.0523	37.25
33.0722	3150	33.0722	37
33.0921	3025	33.0921	40.5
33.112	3095	33.112	40.25
33.1319	3225	33.1319	37
33.1518	3045	33.1518	38
33.1717	3160	33.1717	40.5
33.1916	2985	33.1916	43.75
33.2116	3165	33.2116	48.5
33.2315	3060	33.2315	49.75
33.2514	2920	33.2514	57.75
33.2713	3060	33.2713	56
33.2912	3055	33.2912	64.5
33.3111	3075	33.3111	56
33.331	2945	33.331	56.75
33.3509	3010	33.3509	55.5
33.3708	3005	33.3708	51
33.3907	2940	33.3907	43.25
33.4107	3205	33.4107	43.75
33.4306	2900	33.4306	42.25
33.4505	3125	33.4505	42.75
33.4704	2940	33.4704	32
33.4903	2975	33.4903	35.5
33.5102	3025	33.5102	36.25
33.5301	3090	33.5301	37.5
33.55	3125	33.55	36.5
33.5699	3080	33.5699	37.25
33.5898	3020	33.5898	38.5
33.6097	3115	33.6097	40
33.6297	3075	33.6297	32.75
33.6496	3040	33.6496	34.25
33.6695	2850	33.6695	33.25
33.6894	3090	33.6894	36.25
33.7093	3050	33.7093	41
33.7292	2930	33.7292	34.5
33.7491	2915	33.7491	35.25
33.769	2920	33.769	36.5
33.7889	3005	33.7889	36.5
33.8088	2935	33.8088	30.75
33.8287	2850	33.8287	35.75
33.8487	2885	33.8487	40.25
33.8686	3075	33.8686	40.25
33.8885	2830	33.8885	34.75
33.9084	2935	33.9084	36
33.9283	3155	33.9283	32.25
33.9482	3000	33.9482	43
33.9681	2960	33.9681	42
33.988	3005	33.988	47.75
34.0079	3085	34.0079	44.75
34.0278	2965	34.0278	53.25
34.0478	2855	34.0478	59
34.0677	3005	34.0677	64
34.0876	3075	34.0876	82.75
34.1075	2930	34.1075	93.5
34.1274	3050	34.1274	85.75
34.1473	2885	34.1473	90.25
34.1672	2955	34.1672	83.75
34.1871	2850	34.1871	75
34.207	2985	34.207	71.25
34.2269	2870	34.2269	66.25
34.2468	2955	34.2468	54
34.2668	2965	34.2668	53.25
34.2867	2975	34.2867	46.5
34.3066	2915	34.3066	40.5
34.3265	2895	34.3265	40.5
34.3464	3030	34.3464	32
34.3663	2930	34.3663	38
34.3862	2925	34.3862	38
34.4061	3025	34.4061	40.75
34.426	2995	34.426	40.75
34.4459	3000	34.4459	30.25
34.4658	2920	34.4658	38.5
34.4858	2995	34.4858	39
34.5057	3015	34.5057	33
34.5256	2935	34.5256	37.25
34.5455	2865	34.5455	33.75
34.5654	3025	34.5654	35.5
34.5853	2930	34.5853	34.75
34.6052	2905	34.6052	34.5
34.6251	3025	34.6251	38
34.645	2915	34.645	34.5
34.6649	3000	34.6649	35.75
34.6848	2935	34.6848	39.25
34.7048	2925	34.7048	36.75
34.7247	2885	34.7247	41.5
34.7446	2825	34.7446	39.5
34.7645	2965	34.7645	37.25
34.7844	2895	34.7844	44.5
34.8043	2965	34.8043	41.75
34.8242	2800	34.8242	51
34.8441	3040	34.8441	52.5
34.864	2890	34.864	74.5
34.8839	2950	34.8839	108
34.9039	2815	34.9039	153.5
34.9238	2995	34.9238	171.5
34.9437	2895	34.9437	183.75
34.9636	2965	34.9636	199
34.9835	2965	34.9835	181.75
35.0034	2955	35.0034	165.5
35.0233	2855	35.0233	147
35.0432	2945	35.0432	123.5
35.0631	2990	35.0631	103.5
35.083	2930	35.083	85.75
35.1029	2855	35.1029	69.75
35.1229	2950	35.1229	54
35.1428	2880	35.1428	44.75
35.1627	2865	35.1627	37.5
35.1826	2840	35.1826	44.25
35.2025	2890	35.2025	36
35.2224	2855	35.2224	37.5
35.2423	2835	35.2423	34.25
35.2622	2955	35.2622	34.5
35.2821	2970	35.2821	39.5
35.302	2895	35.302	36.25
35.3219	2815	35.3219	36
35.3419	2910	35.3419	35.25
35.3618	2850	35.3618	33.25
35.3817	2815	35.3817	32.75
35.4016	2930	35.4016	34.25
35.4215	2790	35.4215	37.5
35.4414	2865	35.4414	38
35.4613	2875	35.4613	36
35.4812	2825	35.4812	41.5
35.5011	2775	35.5011	33.75
35.521	2860	35.521	37
35.541	2875	35.541	35.5
35.5609	2930	35.5609	33.5
35.5808	2920	35.5808	33.5
35.6007	2785	35.6007	34.5
35.6206	2950	35.6206	33.5
35.6405	2740	35.6405	32.5
35.6604	2780	35.6604	33
35.6803	2855	35.6803	37.75
35.7002	2960	35.7002	44
35.7201	2815	35.7201	43.25
35.74	2765	35.74	51.25
35.76	2820	35.76	44
35.7799	2825	35.7799	52.75
35.7998	2905	35.7998	52.75
35.8197	2825	35.8197	46
35.8396	2735	35.8396	41.25
35.8595	2825	35.8595	46.5
35.8794	2805	35.8794	41.5
35.8993	2845	35.8993	35.5
35.9192	2885	35.9192	36.75
35.9391	2860	35.9391	37
35.959	2820	35.959	32.5
35.979	2875	35.979	36.5
35.9989	2800	35.9989	33.5
36.0188	2905	36.0188	35.75
36.0387	2915	36.0387	32.25
36.0586	2810	36.0586	25.75
36.0785	2790	36.0785	32.5
36.0984	2820	36.0984	33.25
36.1183	2815	36.1183	36.25
36.1382	2825	36.1382	31.25
36.1581	2765	36.1581	36
36.1781	2925	36.1781	31
36.198	2805	36.198	32
36.2179	2820	36.2179	27.5
36.2378	2720	36.2378	32.5
36.2577	2900	36.2577	35.75
36.2776	2910	36.2776	33
36.2975	2795	36.2975	34
36.3174	2760	36.3174	30.75
36.3373	2785	36.3373	37
36.3572	2820	36.3572	34
36.3771	2760	36.3771	32.75
36.3971	2685	36.3971	32.5
36.417	2730	36.417	35.5
36.4369	2915	36.4369	37
36.4568	2865	36.4568	45.75
36.4767	2815	36.4767	65.25
36.4966	2710	36.4966	93.5
36.5165	2800	36.5165	105.75
36.5364	2775	36.5364	121.5
36.5563	2730	36.5563	125.5
36.5762	2765	36.5762	126.25
36.5961	2865	36.5961	132.75
36.6161	2790	36.6161	108
36.636	2835	36.636	104
36.6559	2865	36.6559	95
36.6758	2940	36.6758	76.25
36.6957	2750	36.6957	66.5
36.7156	2795	36.7156	50.75
36.7355	2820	36.7355	40.5
36.7554	2910	36.7554	37.75
36.7753	2815	36.7753	35.5
36.7952	2785	36.7952	33
36.8152	2985	36.8152	29.75
36.8351	2835	36.8351	36.25
36.855	2750	36.855	32.25
36.8749	2875	36.8749	30.25
36.8948	2650	36.8948	31
36.9147	2780	36.9147	31.5
36.9346	2765	36.9346	29.25
36.9545	2830	36.9545	35
36.9744	2790	36.9744	34.25
36.9943	2755	36.9943	32.75
37.0142	2875	37.0142	31
37.0342	2760	37.0342	25.75
37.0541	2680	37.0541	34.25
37.074	2810	37.074	29.25
37.0939	2750	37.0939	34
37.1138	2725	37.1138	29.5
37.1337	2850	37.1337	29.5
37.1536	2765	37.1536	31
37.1735	2855	37.1735	30
37.1934	2755	37.1934	32.5
37.2133	2690	37.2133	32
37.2332	2850	37.2332	39.25
37.2532	2700	37.2532	39.75
37.2731	2840	37.2731	61
37.293	2765	37.293	80.25
37.3129	2845	37.3129	74.5
37.3328	2655	37.3328	84.25
37.3527	2665	37.3527	87
37.3726	2795	37.3726	88
37.3925	2775	37.3925	75.5
37.4124	2910	37.4124	67.75
37.4323	2740	37.4323	61
37.4523	2715	37.4523	54.5
37.4722	2850	37.4722	55.75
37.4921	2765	37.4921	36.75
37.512	2805	37.512	34.25
37.5319	2690	37.5319	33.5
37.5518	2840	37.5518	28
37.5717	2775	37.5717	29.5
37.5916	2740	37.5916	24.75
37.6115	2755	37.6115	30.5
37.6314	2800	37.6314	32.5
37.6513	2775	37.6513	26.75
37.6713	2810	37.6713	27.25
37.6912	2810	37.6912	31.75
37.7111	2850	37.7111	31.5
37.731	2750	37.731	26
37.7509	2865	37.7509	26.25
37.7708	2765	37.7708	30.75
37.7907	2650	37.7907	26.5
37.8106	2785	37.8106	30.5
37.8305	2830	37.8305	27.75
37.8504	2775	37.8504	31.75
37.8703	2780	37.8703	28.5
37.8903	2845	37.8903	30.75
37.9102	2675	37.9102	28
37.9301	2810	37.9301	32.5
37.95	2685	37.95	30.25
37.9699	2665	37.9699	28.5
37.9898	2745	37.9898	30.5
38.0097	2740	38.0097	30
38.0296	2735	38.0296	31
38.0495	2750	38.0495	37.25
38.0694	2705	38.0694	36.25
38.0893	2785	38.0893	32
38.1093	2730	38.1093	35
38.1292	2770	38.1292	37.5
38.1491	2720	38.1491	31.25
38.169	2700	38.169	37
38.1889	2710	38.1889	27.25
38.2088	2665	38.2088	36.75
38.2287	2805	38.2287	35.5
38.2486	2695	38.2486	29.25
38.2685	2595	38.2685	26.5
38.2884	2630	38.2884	28.5
38.3084	2755	38.3084	27
38.3283	2620	38.3283	26.75
38.3482	2785	38.3482	30
38.3681	2690	38.3681	25.75
38.388	2700	38.388	32.25
38.4079	2745	38.4079	27
38.4278	2845	38.4278	23.5
38.4477	2760	38.4477	30
38.4676	2780	38.4676	29
38.4875	2695	38.4875	25.75
38.5074	2700	38.5074	26
38.5274	2760	38.5274	29
38.5473	2775	38.5473	28.5
38.5672	2850	38.5672	26.5
38.5871	2665	38.5871	25.75
38.607	2710	38.607	28.75
38.6269	2705	38.6269	26
38.6468	2775	38.6468	27.5
38.6667	2640	38.6667	24
38.6866	2775	38.6866	29
38.7065	2800	38.7065	28.5
38.7264	2765	38.7264	28.75
38.7464	2720	38.7464	30
38.7663	2870	38.7663	36.5
38.7862	2785	38.7862	46.75
38.8061	2880	38.8061	61.75
38.826	2700	38.826	67.25
38.8459	2825	38.8459	80.25
38.8658	2865	38.8658	77.5
38.8857	2725	38.8857	68.5
38.9056	2705	38.9056	71.75
38.9255	2890	38.9255	63.75
38.9455	2765	38.9455	57
38.9654	2830	38.9654	54.25
38.9853	2825	38.9853	56.5
39.0052	2760	39.0052	39
39.0251	2815	39.0251	35.25
39.045	2795	39.045	29
39.0649	2745	39.0649	31.25
39.0848	2820	39.0848	30.25
39.1047	2725	39.1047	25.75
39.1246	2775	39.1246	27.5
39.1445	2860	39.1445	29
39.1645	2830	39.1645	27
39.1844	2835	39.1844	27.25
39.2043	2740	39.2043	27.25
39.2242	2840	39.2242	30.75
39.2441	2835	39.2441	21.75
39.264	2890	39.264	27.75
39.2839	2840	39.2839	26.75
39.3038	2820	39.3038	24
39.3237	2915	39.3237	25.5
39.3436	2880	39.3436	25.25
39.3635	2970	39.3635	23.25
39.3835	2795	39.3835	31.25
39.4034	2815	39.4034	23
39.4233	2825	39.4233	28.25
39.4432	2975	39.4432	28.75
39.4631	2930	39.4631	32.5
39.483	2730	39.483	29.25
39.5029	2845	39.5029	29.5
39.5228	2760	39.5228	36
39.5427	3000	39.5427	37.5
39.5626	2890	39.5626	48.25
39.5826	2865	39.5826	55.25
39.6025	2970	39.6025	55.5
39.6224	2900	39.6224	51.75
39.6423	2955	39.6423	50.75
39.6622	2995	39.6622	49
39.6821	2820	39.6821	43.75
39.702	2965	39.702	38.25
39.7219	3100	39.7219	40
39.7418	2815	39.7418	33
39.7617	2925	39.7617	34
39.7816	2870	39.7816	28.75
39.8016	3015	39.8016	23.75
39.8215	2955	39.8215	30
39.8414	2890	39.8414	25.25
39.8613	2920	39.8613	27
39.8812	2865	39.8812	24.5
39.9011	2845	39.9011	26.75
39.921	2700	39.921	23.75
39.9409	2790	39.9409	30
39.9608	2855	39.9608	20.75
39.9807	2885	39.9807	25.75
40.0006	2845	40.0006	28.25
40.0206	2845	40.0206	25.5
40.0405	2855	40.0405	27.75
40.0604	2835	40.0604	27.5
40.0803	2890	40.0803	25.25
40.1002	2730	40.1002	21.75
40.1201	2830	40.1201	26.25
40.14	2865	40.14	29.5
40.1599	2810	40.1599	28.75
40.1798	2730	40.1798	25
40.1997	2900	40.1997	27
40.2197	2770	40.2197	28.5
40.2396	2815	40.2396	26
40.2595	2870	40.2595	25.25
40.2794	2780	40.2794	25.25
40.2993	2720	40.2993	27.5
40.3192	2730	40.3192	26.5
40.3391	2675	40.3391	26.25
40.359	2700	40.359	28.25
40.3789	2705	40.3789	30.25
40.3988	2675	40.3988	30.25
40.4187	2730	40.4187	26.75
40.4387	2810	40.4387	29
40.4586	2800	40.4586	27.5
40.4785	2860	40.4785	22.25
40.4984	2700	40.4984	25
40.5183	2770	40.5183	27.25
40.5382	2865	40.5382	24
40.5581	2630	40.5581	27
40.578	2875	40.578	23.25
40.5979	2775	40.5979	23.75
40.6178	2710	40.6178	25
40.6377	2775	40.6377	24.75
40.6577	2705	40.6577	27.75
40.6776	2750	40.6776	28
40.6975	2845	40.6975	24.5
40.7174	2720	40.7174	22.5
40.7373	2605	40.7373	25
40.7572	2875	40.7572	25.25
40.7771	2735	40.7771	28
40.797	2845	40.797	25
40.8169	2695	40.8169	25.5
40.8368	2830	40.8368	23.75
40.8568	2715	40.8568	29
40.8767	2755	40.8767	25.25
40.8966	2715	40.8966	30
40.9165	2840	40.9165	29.5
40.9364	2760	40.9364	23.25
40.9563	2800	40.9563	24.75
40.9762	2755	40.9762	22.75
40.9961	2715	40.9961	20.25
41.016	2685	41.016	23.25
41.0359	2665	41.0359	27.5
41.0558	2740	41.0558	26.25
41.0758	2790	41.0758	24.25
41.0957	2770	41.0957	30.5
41.1156	2845	41.1156	22.75
41.1355	2710	41.1355	25.5
41.1554	2695	41.1554	25.75
41.1753	2660	41.1753	21.75
41.1952	2765	41.1952	29.5
41.2151	2790	41.2151	28.75
41.235	2765	41.235	25
41.2549	2700	41.2549	26.25
41.2748	2740	41.2748	23.5
41.2948	2700	41.2948	28.25
41.3147	2825	41.3147	24.5
41.3346	2660	41.3346	23
41.3545	2780	41.3545	27
41.3744	2595	41.3744	25.25
41.3943	2645	41.3943	25
41.4142	2715	41.4142	23.75
41.4341	2760	41.4341	22
41.454	2700	41.454	25.25
41.4739	2725	41.4739	25.25
41.4938	2685	41.4938	25.5
41.5138	2760	41.5138	28.75
41.5337	2775	41.5337	27
41.5536	2710	41.5536	26.5
41.5735	2660	41.5735	24.75
41.5934	2715	41.5934	24.5
41.6133	2770	41.6133	21
41.6332	2715	41.6332	38.25
41.6531	2835	41.6531	32
41.673	2625	41.673	36.5
41.6929	2685	41.6929	54.75
41.7129	2785	41.7129	64.5
41.7328	2690	41.7328	68
41.7527	2770	41.7527	84
41.7726	2655	41.7726	82.75
41.7925	2760	41.7925	84
41.8124	2635	41.8124	77.25
41.8323	2690	41.8323	65.25
41.8522	2720	41.8522	57
41.8721	2715	41.8721	67
41.892	2630	41.892	52.75
41.9119	2640	41.9119	45.75
41.9319	2640	41.9319	43
41.9518	2740	41.9518	35.5
41.9717	2715	41.9717	28.5
41.9916	2745	41.9916	30.25
42.0115	2705	42.0115	30
42.0314	2790	42.0314	28.75
42.0513	2640	42.0513	29.5
42.0712	2815	42.0712	24.25
42.0911	2745	42.0911	29.5
42.111	2745	42.111	25.5
42.1309	2650	42.1309	24.5
42.1509	2615	42.1509	24.5
42.1708	2640	42.1708	31.75
42.1907	2795	42.1907	29.75
42.2106	2670	42.2106	25
42.2305	2645	42.2305	27.25
42.2504	2665	42.2504	25.5
42.2703	2665	42.2703	23.25
42.2902	2620	42.2902	29.25
42.3101	2690	42.3101	30
42.33	2720	42.33	31
42.35	2635	42.35	27.25
42.3699	2645	42.3699	29.5
42.3898	2770	42.3898	32.75
42.4097	2700	42.4097	41
42.4296	2740	42.4296	45.75
42.4495	2675	42.4495	46.75
42.4694	2705	42.4694	51
42.4893	2635	42.4893	47.25
42.5092	2600	42.5092	46.25
42.5291	2690	42.5291	36.5
42.549	2710	42.549	41.75
42.569	2585	42.569	41.75
42.5889	2645	42.5889	41.5
42.6088	2620	42.6088	33.75
42.6287	2685	42.6287	33.75
42.6486	2675	42.6486	33
42.6685	2670	42.6685	30.5
42.6884	2745	42.6884	29
42.7083	2645	42.7083	27.5
42.7282	2645	42.7282	24.5
42.7481	2525	42.7481	23.75
42.768	2695	42.768	25.75
42.788	2645	42.788	24.5
42.8079	2700	42.8079	32.5
42.8278	2805	42.8278	27.75
42.8477	2680	42.8477	22.25
42.8676	2715	42.8676	26
42.8875	2700	42.8875	24.5
42.9074	2705	42.9074	29
42.9273	2760	42.9273	25
42.9472	2605	42.9472	23.25
42.9671	2630	42.9671	28.75
42.9871	2560	42.9871	30
43.007	2615	43.007	29
43.0269	2580	43.0269	31.25
43.0468	2655	43.0468	31.25
43.0667	2750	43.0667	37
43.0866	2770	43.0866	44.5
43.1065	2680	43.1065	54.25
43.1264	2690	43.1264	57.25
43.1463	2585	43.1463	64.25
43.1662	2740	43.1662	69.25
43.1861	2670	43.1861	62.75
43.2061	2705	43.2061	63.25
43.226	2655	43.226	58.75
43.2459	2645	43.2459	54.25
43.2658	2665	43.2658	53.25
43.2857	2630	43.2857	42.5
43.3056	2795	43.3056	37.5
43.3255	2730	43.3255	33.75
43.3454	2670	43.3454	27.25
43.3653	2780	43.3653	29
43.3852	2695	43.3852	30.5
43.4051	2590	43.4051	29.25
43.4251	2585	43.4251	24.75
43.445	2635	43.445	25.75
43.4649	2680	43.4649	25.5
43.4848	2585	43.4848	27
43.5047	2665	43.5047	28
43.5246	2660	43.5246	26.5
43.5445	2755	43.5445	25.75
43.5644	2610	43.5644	26.75
43.5843	2695	43.5843	26.5
43.6042	2680	43.6042	23
43.6242	2685	43.6242	29.25
43.6441	2650	43.6441	22
43.664	2640	43.664	21.5
43.6839	2715	43.6839	24.25
43.7038	2710	43.7038	24
43.7237	2680	43.7237	24.75
43.7436	2720	43.7436	32.75
43.7635	2795	43.7635	29
43.7834	2820	43.7834	28.75
43.8033	2750	43.8033	35.25
43.8232	2695	43.8232	38.5
43.8432	2710	43.8432	38.25
43.8631	2670	43.8631	34.25
43.883	2670	43.883	36.75
43.9029	2550	43.9029	36.5
43.9228	2650	43.9228	34.5
43.9427	2755	43.9427	31.75
43.9626	2690	43.9626	28.5
43.9825	2600	43.9825	29
44.0024	2725	44.0024	28.5
44.0223	2825	44.0223	31.25
44.0422	2780	44.0422	27.75
44.0622	2700	44.0622	30.25
44.0821	2660	44.0821	30.75
44.102	2675	44.102	26.5
44.1219	2660	44.1219	25
44.1418	2690	44.1418	23.75
44.1617	2585	44.1617	28.25
44.1816	2720	44.1816	25.75
44.2015	2680	44.2015	26.5
44.2214	2580	44.2214	26
44.2413	2675	44.2413	25.75
44.2613	2660	44.2613	28.75
44.2812	2785	44.2812	31
44.3011	2655	44.3011	24.75
44.321	2640	44.321	24.5
44.3409	2635	44.3409	30.75
44.3608	2610	44.3608	28.75
44.3807	2780	44.3807	27.25
44.4006	2625	44.4006	28
44.4205	2605	44.4205	37.75
44.4404	2675	44.4404	41.75
44.4603	2680	44.4603	45.5
44.4803	2560	44.4803	49.5
44.5002	2680	44.5002	58.75
44.5201	2595	44.5201	52.25
44.54	2640	44.54	50.75
44.5599	2680	44.5599	46.5
44.5798	2600	44.5798	53.5
44.5997	2550	44.5997	47
44.6196	2725	44.6196	39.75
44.6395	2785	44.6395	46.25
44.6594	2725	44.6594	35.5
44.6793	2640	44.6793	36
44.6993	2620	44.6993	28
44.7192	2625	44.7192	29.5
44.7391	2555	44.7391	26.5
44.759	2700	44.759	28.25
44.7789	2645	44.7789	30.5
[truncated: 1,769 more rows]

## Sheet: Figure 3j
	Ultrathin PP (8 µm)	Ultrathin Metal@PP (8 µm)	Improved ZIF-8@PP (9 µm)
	0.800 mg/cm2	0.802 mg/cm2	0.816 mg/cm2
