# Supplementary material for: An improved 9 micron thick separator for a 350 Wh/kg lithium metal rechargeable pouch cell
Source: Nat Commun. 2022 Nov 10;13:6788. doi: 10.1038/s41467-022-34584-z (PMC9649724; doi:10.1038/s41467-022-34584-z)
Supplement: Supplementary file 2 — Source Data [file 41467_2022_34584_MOESM2_ESM.zip › Source Data-Figure 4.xlsx]

## Sheet: Figure 4b-1
1026.91		1026.91	0	1026.91	0	1026.91	0	1026.91	0	1026.91	0	1026.91	0	1026.91	0	1026.91	0	1026.91	0	1026.91	1.07542e-75	1026.91	1.14644e-82	1026.91	7.5318e-06	1026.91	2.1993e-31	1026.91	5.11834e-21	1026.91	2.66334e-12	1026.91	1.79211e-63	1026.91	0	1026.91	7.5318e-06		0.01691
1027.87		1102.25	0	1099.64	0	1097.1	0	1094.24	0	1070.97	0	1069.82	0	1068.32	0	1065.99	0	1063.21	0	1051.75	2.65693e-63	1048.86	6.02525e-69	1033.47	1.36583e-05	1044.82	6.31545e-24	1035.97	1.23061e-15	1037.33	7.13076e-08	1041.38	2.6749e-53	1062.16	0	1027.68	8.08576e-06		0.01565
1028.84		1177.6	0	1172.38	0	1167.3	0	1161.57	0	1115.04	0	1112.73	0	1109.73	0	1105.07	0	1099.51	0	1076.59	4.85718e-52	1070.81	1.73679e-56	1046.16	4.07563e-05	1062.72	1.56194e-17	1045.02	3.95946e-11	1047.75	0.000146341	1055.84	4.85893e-44	1097.41	0	1028.45	8.67805e-06		0.01417
1029.8		1252.94	0	1245.12	0	1237.49	0	1228.9	0	1159.1	0	1155.64	0	1151.15	0	1144.15	0	1135.8	0	1101.43	6.57036e-42	1092.76	2.74579e-45	1058.27	0.000107865	1080.63	3.32708e-12	1054.08	1.70482e-07	1048.63	0.000247326	1070.31	1.07415e-35	1132.65	0	1029.22	9.31114e-06		0.01258
1030.77		1328.28	0	1317.85	0	1307.69	0	1296.23	0	1203.16	0	1198.55	0	1192.56	0	1183.23	0	1172.1	0	1126.26	6.57653e-33	1114.71	2.38087e-35	1069.82	0.000255937	1098.54	6.10383e-08	1063.14	9.82305e-05	1050.33	0.000647222	1084.78	2.88986e-28	1167.9	0	1029.99	9.98765e-06		0.01065
1031.73		1403.63	0	1390.59	0	1377.89	0	1363.56	0	1247.23	0	1241.46	0	1233.97	0	1222.31	0	1208.4	0	1151.1	4.87087e-25	1136.66	1.13228e-26	1080.82	0.000549932	1116.44	9.64452e-05	1063.98	0.000160004	1051.94	0.00152	1099.25	9.46192e-22	1203.15	0	1030.76	1.07104e-05		0.00787
1032.69		1478.97	0	1463.33	0	1448.08	0	1430.89	0	1291.29	0	1284.37	0	1275.38	0	1261.4	0	1244.7	1.22785e-123	1175.94	2.66943e-18	1158.6	2.95339e-19	1091.28	0.00108	1118.04	0.000165358	1065.6	0.00039061	1053.48	0.00324	1113.72	3.77027e-16	1238.4	0	1031.54	1.14823e-05		0.00662
1033.66		1554.31	2.49429e-125	1536.06	0	1518.28	0	1498.22	1.82403e-94	1335.35	0	1327.27	0	1316.8	1.58126e-131	1300.48	2.51465e-91	1281	4.58035e-75	1200.78	1.08251e-12	1180.55	4.22509e-13	1101.22	0.00196	1121.13	0.000442412	1067.15	0.000860718	1054.94	0.00631	1128.18	1.82833e-11	1273.65	2.36239e-131	1032.31	1.23066e-05		0.00622
1034.62		1629.66	5.13373e-62	1608.8	2.60873e-84	1588.47	7.59939e-68	1565.55	1.33262e-47	1379.42	9.04543e-68	1370.18	1.97642e-91	1358.21	6.5845e-65	1339.56	2.31152e-46	1317.3	8.15393e-39	1225.62	3.24825e-08	1202.5	3.31513e-08	1110.65	0.00329	1124.07	0.00105	1068.62	0.00173	1056.33	0.01135	1142.65	1.07901e-07	1308.9	3.36838e-65	1033.08	1.31867e-05		0.00633
1035.59		1705	4.32151e-21	1681.53	2.16414e-27	1658.67	1.41197e-22	1632.88	5.55528e-17	1423.48	3.88883e-23	1413.09	1.20946e-29	1399.62	6.42267e-22	1378.64	6.14948e-17	1353.59	6.92709e-15	1250.46	7.2122e-05	1224.45	0.000142664	1119.59	0.00519	1126.86	0.00226	1070.01	0.00319	1057.65	0.01898	1157.12	7.74978e-05	1344.15	1.68326e-22	1033.85	1.41266e-05		0.005
1036.55		1708.58	1.04809e-19	1685.01	1.78348e-25	1662.12	5.36434e-21	1636.37	7.78412e-16	1425.65	1.41574e-21	1415.12	1.37263e-27	1401.67	2.09346e-20	1380.68	7.9304e-16	1355.56	6.07207e-14	1252.75	0.00012874	1226.41	0.000261539	1128.04	0.00771	1129.5	0.00442	1071.34	0.00546	1058.9	0.02976	1158.54	0.000132059	1345.89	5.38027e-21	1034.62	1.51307e-05		0.0051
1037.52		1715.46	3.53277e-17	1691.7	5.39926e-22	1668.75	3.9773e-18	1643.1	9.42418e-14	1429.82	9.71402e-19	1419.03	7.43229e-24	1405.61	1.17501e-17	1384.61	8.25726e-14	1359.33	3.13505e-12	1257.16	0.000368907	1230.19	0.00078664	1136.02	0.01086	1132.01	0.00794	1072.59	0.00874	1060.09	0.04401	1161.28	0.0003478	1349.25	2.91435e-18	1035.39	1.62045e-05		0.00473
1038.48		1722.02	6.00981e-15	1698.04	6.08541e-19	1675.05	1.30577e-15	1649.49	6.31687e-12	1433.78	2.97967e-16	1422.74	1.39462e-20	1409.35	3.02223e-15	1388.34	4.84925e-12	1362.92	9.95412e-11	1261.34	0.000928455	1233.76	0.00207	1143.55	0.01461	1134.38	0.01321	1073.78	0.01316	1061.2	0.06178	1163.88	0.000812921	1352.44	7.26595e-16	1036.16	1.73551e-05		0.00371
1039.44		1728.24	5.51097e-13	1704.05	2.82187e-16	1681.01	2.06128e-13	1655.54	2.48861e-10	1437.53	4.4326e-14	1426.25	1.00949e-17	1412.9	3.85479e-13	1391.87	1.70203e-10	1366.31	2.04159e-09	1265.3	0.00208	1237.16	0.0048	1150.63	0.01884	1136.62	0.02055	1074.9	0.01876	1062.26	0.08279	1166.34	0.00171	1355.46	9.01862e-14	1036.93	1.85924e-05		0.00198
1040.41		1734.15	2.89531e-11	1709.73	5.90338e-14	1686.66	1.68809e-11	1661.26	6.08917e-09	1441.08	3.44731e-12	1429.57	3.11165e-15	1416.25	2.62221e-11	1395.21	3.76625e-09	1369.52	2.83031e-08	1269.05	0.00419	1240.36	0.01	1157.28	0.02343	1138.73	0.03009	1075.96	0.02547	1063.25	0.10648	1168.67	0.00325	1358.31	5.99123e-12	1037.71	1.99315e-05		0.00345
1041.37		1739.74	9.21995e-10	1715.1	6.06463e-12	1691.99	7.69143e-10	1666.66	9.73511e-08	1444.44	1.5019e-10	1432.71	4.47317e-13	1419.41	1.01722e-09	1398.37	5.51878e-08	1372.56	2.76516e-07	1272.59	0.00771	1243.39	0.0189	1163.52	0.0282	1140.72	0.04175	1076.95	0.03313	1064.18	0.13206	1170.87	0.0057	1361.01	2.27688e-10	1038.48	2.13963e-05		0.00362
1042.34		1745.04	1.87452e-08	1720.17	3.30711e-10	1697.01	2.07892e-08	1671.75	1.06544e-06	1447.6	3.90553e-09	1435.67	3.26009e-11	1422.4	2.39294e-08	1401.35	5.60221e-07	1375.42	1.97816e-06	1275.93	0.01303	1246.25	0.03274	1169.36	0.03299	1142.59	0.05525	1077.89	0.04149	1065.05	0.15861	1172.94	0.00923	1363.55	5.26205e-09	1039.25	2.30259e-05		0.00216
1043.3		1750.04	2.55235e-07	1724.93	1.02797e-08	1701.74	3.5351e-07	1676.55	8.33004e-06	1450.57	6.42411e-08	1438.46	1.30025e-09	1425.21	3.61128e-07	1404.15	4.10578e-06	1378.11	1.07321e-05	1279.07	0.02047	1248.94	0.0525	1174.8	0.03764	1144.34	0.07013	1078.76	0.05024	1065.87	0.18521	1174.89	0.01399	1365.94	7.82105e-08	1040.02	2.48855e-05		-0.000938076
1044.26		1754.75	2.43182e-06	1729.41	1.94384e-07	1706.18	3.99025e-06	1681.05	4.83725e-05	1453.36	7.04801e-07	1441.07	3.04306e-08	1427.85	3.68061e-06	1406.78	2.25594e-05	1380.64	4.55923e-05	1282.02	0.03011	1251.46	0.07863	1179.88	0.04204	1145.98	0.08581	1079.58	0.05908	1066.63	0.21103	1176.72	0.01995	1368.19	7.86797e-07	1040.79	2.70847e-05		-0.000211323
1045.23		1759.19	1.68776e-05	1733.6	2.37257e-06	1710.35	3.13939e-05	1685.28	0.000216164	1455.98	5.41261e-06	1443.52	4.45331e-07	1430.32	2.65479e-05	1409.24	9.61767e-05	1383.01	0.000156152	1284.78	0.04183	1253.83	0.11088	1184.59	0.04608	1147.51	0.10171	1080.35	0.06771	1067.34	0.23538	1178.44	0.02699	1370.3	5.61247e-06	1041.56	2.98063e-05		0.000549415
1046.19		1763.35	8.85134e-05	1737.53	1.97248e-05	1714.25	0.000179969	1689.23	0.000767677	1458.43	3.03994e-05	1445.82	4.31713e-06	1432.64	0.000141396	1411.55	0.000328216	1385.23	0.000442736	1287.37	0.05524	1256.05	0.14832	1188.95	0.04971	1148.93	0.11724	1081.06	0.0759	1068	0.25774	1180.05	0.03486	1372.27	2.9613e-05	1042.33	3.33535e-05		0.00283
1047.16		1767.26	0.000362685	1741.19	0.000117268	1717.88	0.000782497	1692.92	0.00223	1460.72	0.000129917	1447.96	2.9209e-05	1434.8	0.00057788	1413.71	0.000922247	1387.3	0.00106	1289.79	0.06981	1258.11	0.18948	1192.97	0.05289	1150.25	0.13194	1081.72	0.08345	1068.61	0.27777	1181.55	0.04324	1374.11	0.000120074	1043.1	3.82226e-05		0.00576
1048.12		1770.91	0.0012	1744.6	0.000520928	1721.27	0.00268	1696.35	0.00544	1462.85	0.000437861	1449.95	0.000144574	1436.81	0.00188	1415.71	0.00219	1389.22	0.00222	1292.04	0.08492	1260.04	0.23256	1196.68	0.05562	1151.48	0.14544	1082.33	0.09024	1069.17	0.29533	1182.95	0.05177	1375.83	0.000387274	1043.88	4.52157e-05		0.00989
1049.09		1774.33	0.00327	1747.77	0.0018	1724.41	0.00743	1699.54	0.01143	1464.83	0.0012	1451.8	0.000546113	1438.68	0.00499	1417.57	0.00449	1391.01	0.00408	1294.13	0.09993	1261.83	0.27572	1200.07	0.05792	1152.61	0.15752	1082.9	0.09621	1069.69	0.3104	1184.24	0.06013	1377.42	0.00102	1044.65	5.56096e-05		0.01185
1050.05		1777.5	0.00758	1750.71	0.005	1727.33	0.01727	1702.49	0.02107	1466.66	0.00276	1453.52	0.00164	1440.41	0.01119	1419.3	0.00812	1392.67	0.00675	1296.06	0.11429	1263.48	0.3173	1203.17	0.05982	1153.65	0.16807	1083.42	0.10135	1070.16	0.32309	1185.44	0.06804	1378.89	0.00229	1045.42	7.14054e-05		0.01366
1051.01		1780.45	0.01524	1753.41	0.01155	1730.01	0.03443	1705.21	0.03477	1468.35	0.00547	1455.1	0.00401	1442	0.02168	1420.89	0.01319	1394.2	0.01018	1297.84	0.12757	1265.01	0.35598	1205.99	0.06136	1154.6	0.17707	1083.9	0.10568	1070.6	0.33357	1186.55	0.07528	1380.25	0.00441	1046.19	9.56885e-05		0.01691
1051.98		1783.18	0.02712	1755.9	0.02279	1732.49	0.06031	1707.72	0.05223	1469.91	0.00952	1456.56	0.00832	1443.47	0.03709	1422.35	0.01956	1395.61	0.01423	1299.49	0.13948	1266.41	0.39082	1208.54	0.06259	1155.47	0.18458	1084.33	0.10926	1070.99	0.34207	1187.57	0.08173	1381.5	0.00753	1046.96	0.000133138		0.01955
1052.94		1785.7	0.04347	1758.19	0.03939	1734.75	0.09468	1710.02	0.07245	1471.33	0.01486	1457.89	0.01496	1444.82	0.05713	1423.7	0.02685	1396.9	0.01863	1300.99	0.14987	1267.7	0.42132	1210.84	0.06355	1156.26	0.19072	1084.73	0.11217	1071.35	0.34883	1188.51	0.08731	1382.65	0.01157	1047.73	0.000190727		0.01972
1053.91		1788.02	0.06377	1760.27	0.0609	1736.82	0.13562	1712.12	0.09405	1472.63	0.0212	1459.11	0.02388	1446.05	0.08061	1424.92	0.03457	1398.07	0.02308	1302.37	0.1587	1268.88	0.44732	1212.89	0.06429	1156.98	0.19565	1085.09	0.11449	1071.67	0.35413	1189.36	0.09203	1383.7	0.01629	1048.5	0.000278671		0.02131
1054.87		1790.15	0.0868	1762.17	0.08587	1738.71	0.18003	1714.03	0.11551	1473.82	0.02804	1460.22	0.03451	1447.16	0.10574	1426.04	0.04218	1399.15	0.02733	1303.62	0.16603	1269.95	0.46894	1214.72	0.06484	1157.62	0.19952	1085.41	0.11631	1071.96	0.35819	1190.14	0.09593	1384.65	0.02134	1049.27	0.000411667		0.02573
1055.84		1792.09	0.11098	1763.89	0.11222	1740.41	0.22448	1715.75	0.13557	1474.89	0.03488	1461.22	0.04599	1448.18	0.13062	1427.04	0.04926	1400.11	0.03118	1304.75	0.17197	1270.92	0.48651	1216.33	0.06525	1158.2	0.20251	1085.7	0.11771	1072.21	0.36125	1190.84	0.09908	1385.51	0.02633	1050.05	0.000610478		0.03156
1056.8		1793.86	0.1347	1765.43	0.13786	1741.94	0.26598	1717.31	0.15333	1475.85	0.04124	1462.12	0.05734	1449.09	0.15366	1427.95	0.0555	1400.99	0.0345	1305.77	0.17668	1271.79	0.50045	1217.74	0.06555	1158.71	0.20476	1085.95	0.11876	1072.44	0.36351	1191.47	0.10158	1386.29	0.03094	1050.82	0.000903887		0.03484
1057.76		1795.45	0.15663	1766.81	0.16111	1743.31	0.30245	1718.7	0.16832	1476.71	0.04683	1462.93	0.06777	1449.9	0.17379	1428.76	0.06075	1401.77	0.03725	1306.68	0.18033	1272.57	0.51129	1218.96	0.06576	1159.16	0.20643	1086.18	0.11953	1072.63	0.36514	1192.04	0.10351	1386.98	0.03497	1051.59	0.00133		0.03857
1058.73		1796.89	0.17589	1768.04	0.18096	1744.53	0.33285	1719.93	0.18044	1477.48	0.05148	1463.65	0.07677	1450.63	0.19049	1429.49	0.06498	1402.46	0.03944	1307.49	0.18311	1273.26	0.51951	1220.01	0.0659	1159.56	0.20763	1086.38	0.12009	1072.81	0.36628	1192.54	0.10497	1387.6	0.03831	1052.36	0.00194		0.04238
1059.69		1798.18	0.19204	1769.12	0.19701	1745.61	0.35702	1721.03	0.18986	1478.16	0.05517	1464.28	0.0841	1451.26	0.20372	1430.12	0.06826	1403.07	0.04113	1308.2	0.18516	1273.87	0.52562	1220.9	0.06599	1159.9	0.20848	1086.55	0.12048	1072.95	0.36706	1192.99	0.10605	1388.14	0.04096	1053.13	0.00281		0.04934
1060.66		1799.32	0.20504	1770.07	0.20939	1746.55	0.37542	1721.98	0.19691	1478.75	0.05798	1464.84	0.08978	1451.82	0.21377	1430.68	0.07071	1403.61	0.04238	1308.83	0.18665	1274.41	0.53003	1221.64	0.06605	1160.19	0.20906	1086.7	0.12075	1073.08	0.36757	1193.37	0.10684	1388.62	0.04297	1053.9	0.00402		0.05908
1061.62		1800.33	0.21511	1770.9	0.21852	1747.37	0.38886	1722.81	0.202	1479.26	0.06003	1465.32	0.09398	1452.31	0.22109	1431.16	0.07248	1404.07	0.04328	1309.37	0.1877	1274.87	0.53315	1222.24	0.06609	1160.44	0.20944	1086.82	0.12093	1073.18	0.3679	1193.71	0.10739	1389.03	0.04443	1054.67	0.00568		0.07399
1062.59		1801.22	0.22263	1771.6	0.22496	1748.07	0.39829	1723.52	0.20554	1479.7	0.06147	1465.73	0.09696	1452.72	0.22622	1431.58	0.07371	1404.47	0.0439	1309.83	0.18842	1275.27	0.53528	1222.73	0.06611	1160.65	0.20968	1086.93	0.12104	1073.26	0.3681	1194	0.10777	1389.39	0.04546	1055.44	0.00792		0.09208
1063.55		1801.98	0.22804	1772.2	0.22932	1748.66	0.40463	1724.12	0.20792	1480.08	0.06243	1466.08	0.09897	1453.08	0.22967	1431.93	0.07454	1404.81	0.04432	1310.23	0.18889	1275.61	0.53669	1223.1	0.06612	1160.82	0.20983	1087.01	0.12111	1073.33	0.36822	1194.24	0.10802	1389.69	0.04615	1056.21	0.0109		0.1117
1064.51		1802.64	0.23181	1772.69	0.23213	1749.15	0.40872	1724.62	0.20944	1480.39	0.06306	1466.37	0.10027	1453.37	0.23189	1432.22	0.07507	1405.09	0.04459	1310.56	0.18919	1275.89	0.53759	1223.39	0.06613	1160.96	0.20992	1087.08	0.12115	1073.38	0.36828	1194.45	0.10818	1389.94	0.04659	1056.99	0.01481		0.1324
1065.48		1803.19	0.23433	1773.1	0.23385	1749.56	0.41122	1725.03	0.21036	1480.64	0.06344	1466.61	0.10107	1453.61	0.23325	1432.46	0.07539	1405.32	0.04475	1310.82	0.18938	1276.12	0.53814	1223.59	0.06613	1161.06	0.20996	1087.13	0.12117	1073.42	0.36831	1194.62	0.10827	1390.14	0.04686	1057.76	0.01984		0.15759
1066.44		1803.66	0.23594	1773.43	0.23485	1749.88	0.41266	1725.36	0.2109	1480.84	0.06366	1466.8	0.10153	1453.8	0.23404	1432.65	0.07557	1405.51	0.04484	1311.04	0.18948	1276.3	0.53845	1223.73	0.06613	1161.14	0.20998	1087.17	0.12118	1073.45	0.36832	1194.75	0.10833	1390.3	0.04702	1058.53	0.02622		0.18912
1067.41		1804.04	0.23693	1773.68	0.23538	1750.13	0.41344	1725.61	0.21119	1481	0.06378	1466.95	0.10178	1453.95	0.23446	1432.8	0.07567	1405.65	0.04489	1311.21	0.18954	1276.45	0.53862	1223.81	0.06613	1161.2	0.20999	1087.2	0.12119	1073.47	0.36833	1194.85	0.10836	1390.43	0.0471	1059.3	0.03418		0.22621
1068.37		1804.34	0.2375	1773.87	0.23565	1750.32	0.41382	1725.81	0.21133	1481.12	0.06383	1467.06	0.1019	1454.06	0.23467	1432.91	0.07572	1405.76	0.04492	1311.33	0.18957	1276.55	0.53871	1223.85	0.06613	1161.24	0.21	1087.22	0.12119	1073.48	0.36833	1194.93	0.10837	1390.53	0.04714	1060.07	0.04394		0.2656
1069.33		1804.58	0.2378	1774.01	0.23576	1750.46	0.41399	1725.94	0.21139	1481.21	0.06386	1467.14	0.10196	1454.15	0.23476	1433	0.07575	1405.83	0.04493	1311.42	0.18958	1276.63	0.53874	1223.87	0.06613	1161.26	0.21	1087.23	0.12119	1073.49	0.36833	1194.99	0.10838	1390.6	0.04716	1060.84	0.05571		0.30291
1070.3		1804.75	0.23795	1774.1	0.23581	1750.55	0.41405	1726.04	0.21142	1481.27	0.06387	1467.19	0.10198	1454.2	0.23479	1433.05	0.07575	1405.89	0.04493	1311.48	0.18959	1276.68	0.53876	1223.87	0.06613	1161.27	0.21	1087.24	0.12119	1073.49	0.36833	1195.02	0.10838	1390.64	0.04717	1061.61	0.06965		0.33573
1071.26		1804.88	0.23802	1774.16	0.23582	1750.61	0.41407	1726.09	0.21142	1481.3	0.06387	1467.22	0.10198	1454.23	0.2348	1433.08	0.07576	1405.92	0.04493	1311.52	0.18959	1276.71	0.53876	1223.87	0.06613	1161.28	0.21	1087.24	0.12119	1073.49	0.36833	1195.05	0.10838	1390.67	0.04717	1062.38	0.08588		0.36343
1072.23		1804.97	0.23804	1774.19	0.23582	1750.63	0.41407	1726.12	0.21142	1481.32	0.06387	1467.24	0.10198	1454.25	0.2348	1433.1	0.07576	1405.93	0.04493	1311.54	0.18959	1276.73	0.53876	1223.89	0.06613	1161.28	0.21	1087.24	0.12119	1073.49	0.36833	1195.06	0.10838	1390.69	0.04717	1063.16	0.10443		0.38398
1073.19		1805.02	0.23805	1774.2	0.23582	1750.64	0.41407	1726.13	0.21142	1481.32	0.06387	1467.25	0.10198	1454.26	0.2348	1433.1	0.07576	1405.94	0.04493	1311.55	0.18959	1276.74	0.53876	1223.92	0.06613	1161.28	0.21	1087.24	0.12119	1073.5	0.36833	1195.06	0.10838	1390.69	0.04717	1063.93	0.12521		0.39151
1074.16		1805.05	0.23805	1774.2	0.23582	1750.65	0.41407	1726.13	0.21142	1481.33	0.06387	1467.25	0.10198	1454.26	0.2348	1433.11	0.07576	1405.94	0.04493	1311.55	0.18959	1276.74	0.53876	1223.99	0.06613	1161.29	0.21	1087.25	0.12119	1073.52	0.36832	1195.06	0.10838	1390.69	0.04717	1064.7	0.14806		0.38879
1075.12		1805.06	0.23805	1774.2	0.23582	1750.65	0.41407	1726.13	0.21142	1481.33	0.06387	1467.25	0.10198	1454.26	0.2348	1433.11	0.07576	1405.94	0.04493	1311.55	0.18959	1276.74	0.53876	1224.11	0.06613	1161.31	0.21	1087.27	0.12119	1073.57	0.3683	1195.07	0.10838	1390.69	0.04717	1065.47	0.17266		0.37846
1076.08		1805.06	0.23805	1774.2	0.23582	1750.65	0.41407	1726.14	0.21142	1481.33	0.06387	1467.26	0.10198	1454.26	0.2348	1433.11	0.07576	1405.95	0.04493	1311.56	0.18959	1276.75	0.53876	1224.28	0.06613	1161.36	0.20999	1087.32	0.12118	1073.64	0.36823	1195.08	0.10838	1390.7	0.04717	1066.24	0.19857		0.36377
1077.05		1805.06	0.23805	1774.21	0.23582	1750.66	0.41407	1726.15	0.21142	1481.35	0.06387	1467.27	0.10198	1454.28	0.2348	1433.13	0.07576	1405.97	0.04493	1311.59	0.18959	1276.77	0.53876	1224.52	0.06612	1161.44	0.20998	1087.4	0.12115	1073.75	0.36803	1195.1	0.10838	1390.72	0.04717	1067.01	0.22522		0.34338
1078.01		1805.06	0.23805	1774.23	0.23582	1750.68	0.41407	1726.18	0.21142	1481.38	0.06387	1467.3	0.10198	1454.31	0.23479	1433.17	0.07575	1406	0.04493	1311.64	0.18958	1276.83	0.53875	1224.85	0.06611	1161.56	0.20993	1087.51	0.12108	1073.9	0.36759	1195.16	0.10838	1390.75	0.04717	1067.78	0.25195		0.32184
1078.98		1805.07	0.23805	1774.26	0.23581	1750.72	0.41406	1726.22	0.21142	1481.43	0.06386	1467.35	0.10196	1454.37	0.23476	1433.22	0.07574	1406.07	0.04493	1311.73	0.18957	1276.91	0.53871	1225.26	0.0661	1161.73	0.20984	1087.67	0.12091	1074.11	0.36668	1195.24	0.10837	1390.81	0.04716	1068.55	0.27801		0.30159
1079.94		1805.09	0.23805	1774.31	0.2358	1750.77	0.41403	1726.28	0.2114	1481.51	0.06384	1467.43	0.10191	1454.45	0.23467	1433.31	0.07572	1406.16	0.04491	1311.86	0.18955	1277.04	0.53861	1225.78	0.06607	1161.95	0.20964	1087.89	0.12056	1074.37	0.365	1195.37	0.10833	1390.9	0.04713	1069.33	0.30261		0.28451
1080.91		1805.12	0.23805	1774.38	0.23577	1750.84	0.41398	1726.36	0.21138	1481.62	0.06379	1467.54	0.1018	1454.56	0.23446	1433.43	0.07566	1406.28	0.04488	1312.04	0.18949	1277.22	0.53838	1226.41	0.06603	1162.24	0.20926	1088.16	0.11993	1074.69	0.3621	1195.55	0.10825	1391.02	0.04706	1070.1	0.32497		0.267
1081.87		1805.17	0.23804	1774.46	0.23571	1750.94	0.41386	1726.48	0.21132	1481.76	0.06369	1467.68	0.10157	1454.71	0.23403	1433.59	0.07555	1406.45	0.04481	1312.28	0.18937	1277.45	0.53792	1227.17	0.06596	1162.59	0.20862	1088.51	0.11883	1075.09	0.35736	1195.79	0.10809	1391.18	0.04693	1070.87	0.34435		0.24707
1082.83		1805.24	0.23802	1774.57	0.23559	1751.07	0.41364	1726.62	0.21121	1481.95	0.06351	1467.86	0.10115	1454.9	0.23324	1433.8	0.07533	1406.67	0.04468	1312.6	0.18915	1277.76	0.53706	1228.06	0.06586	1163.03	0.20756	1088.93	0.11704	1075.57	0.35003	1196.1	0.1078	1391.39	0.04668	1071.64	0.36011		0.22813
1083.8		1805.33	0.23797	1774.71	0.23538	1751.22	0.41326	1726.81	0.21103	1482.18	0.06319	1468.09	0.10042	1455.14	0.23188	1434.06	0.07496	1406.94	0.04445	1312.99	0.18876	1278.14	0.53557	1229.1	0.06571	1163.55	0.2059	1089.43	0.11427	1076.13	0.33921	1196.49	0.10729	1391.65	0.04625	1072.41	0.37176		0.21343
1084.76		1805.45	0.23789	1774.88	0.23505	1751.42	0.41264	1727.03	0.21072	1482.47	0.06267	1468.37	0.09922	1455.44	0.22965	1434.37	0.07435	1407.27	0.04408	1313.46	0.18813	1278.6	0.53313	1230.31	0.06549	1164.16	0.20342	1090.02	0.11021	1076.79	0.32392	1196.96	0.10645	1391.96	0.04554	1073.18	0.37899		0.20156
1085.73		1805.59	0.23774	1775.09	0.23452	1751.64	0.41166	1727.3	0.21024	1482.81	0.06186	1468.7	0.09738	1455.79	0.22618	1434.75	0.07339	1407.67	0.04351	1314.03	0.18713	1279.16	0.5293	1231.68	0.06519	1164.88	0.19983	1090.72	0.1045	1077.55	0.30326	1197.52	0.10514	1392.34	0.04446	1073.95	0.38167		0.18826
1086.69		1805.77	0.2375	1775.33	0.23372	1751.92	0.41019	1727.62	0.20951	1483.21	0.06065	1469.1	0.09464	1456.21	0.22102	1435.2	0.07197	1408.14	0.04265	1314.71	0.18563	1279.82	0.52355	1233.24	0.06479	1165.71	0.1948	1091.52	0.09685	1078.41	0.27663	1198.19	0.10319	1392.79	0.04287	1074.72	0.37991		0.17425
1087.66		1805.98	0.23713	1775.61	0.23254	1752.23	0.40803	1727.98	0.20845	1483.68	0.05892	1469.55	0.09076	1456.7	0.21366	1435.72	0.06994	1408.69	0.04142	1315.5	0.18345	1280.59	0.51523	1234.99	0.06424	1166.66	0.188	1092.43	0.08711	1079.39	0.24398	1198.97	0.10039	1393.31	0.04064	1075.5	0.37399		0.15901
1088.62		1806.23	0.23656	1775.94	0.23088	1752.6	0.40497	1728.41	0.20694	1484.22	0.05653	1470.09	0.08549	1457.26	0.20357	1436.32	0.06713	1409.32	0.03973	1316.4	0.18038	1281.47	0.50356	1236.95	0.06353	1167.73	0.17909	1093.47	0.07536	1080.5	0.20615	1199.86	0.09652	1393.91	0.03765	1076.27	0.36439		0.14416
1089.58		1806.53	0.23573	1776.31	0.22858	1753.01	0.40073	1728.9	0.20486	1484.84	0.05335	1470.69	0.07865	1457.9	0.19028	1437	0.0634	1410.04	0.03748	1317.44	0.17619	1282.48	0.48772	1239.12	0.06262	1168.94	0.1678	1094.63	0.06205	1081.73	0.16504	1200.89	0.09137	1394.6	0.03384	1077.04	0.35173		0.12808
1090.55		1806.86	0.23455	1776.73	0.22548	1753.49	0.39502	1729.45	0.20204	1485.54	0.0493	1471.38	0.07017	1458.62	0.17351	1437.78	0.05863	1410.86	0.03462	1318.62	0.17061	1283.63	0.46689	1241.53	0.06147	1170.29	0.15398	1095.93	0.04801	1083.1	0.12358	1202.05	0.08477	1395.38	0.02926	1077.81	0.33669		0.11307
1091.51		1807.25	0.23291	1777.21	0.22138	1754.02	0.38748	1730.07	0.19832	1486.32	0.04435	1472.15	0.06022	1459.44	0.15332	1438.66	0.0528	1411.78	0.03111	1319.94	0.1634	1284.92	0.44032	1244.17	0.06005	1171.79	0.13769	1097.38	0.03439	1084.62	0.08524	1203.36	0.07667	1396.26	0.02406	1078.58	0.32003		0.09943
1092.48		1807.69	0.23069	1777.74	0.21609	1754.61	0.37775	1730.76	0.19352	1487.2	0.03856	1473.01	0.04921	1460.35	0.13021	1439.64	0.04598	1412.81	0.02703	1321.42	0.15436	1286.36	0.40756	1247.07	0.0583	1173.44	0.11927	1098.97	0.02241	1086.29	0.05321	1204.82	0.06714	1397.24	0.01859	1079.35	0.30248		0.08789
1093.44		1808.18	0.22775	1778.32	0.20939	1755.27	0.36545	1731.53	0.18745	1488.18	0.03215	1473.97	0.03784	1461.37	0.10529	1440.72	0.03841	1413.95	0.0225	1323.06	0.14334	1287.96	0.36857	1250.23	0.0562	1175.26	0.09941	1100.73	0.01301	1088.11	0.02946	1206.44	0.0565	1398.32	0.01329	1080.12	0.2847		0.07678
1094.4		1808.73	0.22392	1778.98	0.20109	1756	0.35025	1732.39	0.17993	1489.26	0.02545	1475.03	0.02701	1462.49	0.08015	1441.92	0.03048	1415.22	0.01779	1324.87	0.13033	1289.73	0.32392	1253.66	0.05372	1177.26	0.0791	1102.66	0.00658	1090.1	0.01413	1208.24	0.04527	1399.53	0.00864	1080.89	0.26726		0.06626
1095.37		1809.34	0.21903	1779.69	0.19103	1756.8	0.33188	1733.32	0.17083	1490.45	0.01893	1476.2	0.01761	1463.72	0.05671	1443.24	0.02274	1416.61	0.0132	1326.87	0.11552	1291.68	0.27498	1257.38	0.05084	1179.44	0.05954	1104.76	0.00282	1092.26	0.00571	1210.21	0.03418	1400.85	0.005	1081.67	0.2506		0.05733
1096.33		1810.01	0.21292	1780.47	0.17912	1757.68	0.31018	1734.35	0.16005	1491.75	0.01305	1477.48	0.0103	1465.07	0.03673	1444.69	0.01574	1418.13	0.00908	1329.06	0.09929	1293.81	0.22388	1261.4	0.04756	1181.8	0.04197	1107.04	0.000992817	1094.61	0.00189	1212.37	0.02402	1402.3	0.00252	1082.44	0.23501		0.048
1097.3		1810.76	0.2054	1781.33	0.16535	1758.64	0.28517	1735.47	0.1476	1493.17	0.00822	1478.87	0.00528	1466.54	0.02141	1446.27	0.00996	1419.79	0.0057	1331.44	0.08225	1296.13	0.17341	1265.73	0.04388	1184.36	0.02738	1109.51	0.000277496	1097.14	0.00049561	1214.73	0.01549	1403.88	0.00107	1083.21	0.22062		0.03886
1098.26		1811.57	0.19635	1782.26	0.14983	1759.68	0.25713	1736.68	0.13358	1494.72	0.00466	1480.38	0.00232	1468.14	0.01101	1447.98	0.00568	1421.59	0.00321	1334.03	0.06524	1298.66	0.1266	1270.37	0.03986	1187.13	0.01631	1112.18	5.91974e-05	1099.87	9.88654e-05	1217.29	0.00903	1405.6	0.000376336	1083.98	0.20744		0.03126
1099.23		1812.46	0.18565	1783.26	0.13285	1760.8	0.2266	1738	0.11826	1496.39	0.00232	1482.02	0.000851925	1469.88	0.00489	1449.84	0.00285	1423.55	0.0016	1336.84	0.04916	1301.4	0.08621	1275.35	0.03556	1190.11	0.00875	1115.06	9.22359e-06	1102.79	1.4392e-05	1220.06	0.00467	1407.46	0.000104451	1084.75	0.19536		0.02717
1100.19		1813.42	0.17327	1784.35	0.11482	1762.02	0.19441	1739.42	0.10203	1498.2	0.001	1483.79	0.000252514	1471.75	0.00183	1451.84	0.00124	1425.66	0.000683255	1339.87	0.03488	1304.35	0.05411	1280.68	0.03107	1193.31	0.00415	1118.14	9.99305e-07	1105.93	1.45803e-06	1223.06	0.0021	1409.47	2.20934e-05	1085.52	0.18421		0.0241
1101.15		1814.47	0.15926	1785.52	0.09634	1763.33	0.16168	1740.95	0.08542	1500.14	0.000363404	1485.7	5.8448e-05	1473.77	0.000559736	1454	0.000455002	1427.93	0.000246195	1343.14	0.02309	1307.54	0.0309	1286.35	0.02652	1196.74	0.00171	1121.45	7.12744e-08	1109.28	9.75276e-08	1226.29	0.000802881	1411.64	3.4073e-06	1086.29	0.17374		0.01928
1102.12		1815.59	0.1438	1786.78	0.07811	1764.74	0.1297	1742.6	0.06908	1502.23	0.000108214	1487.75	1.01636e-05	1475.93	0.000135937	1456.32	0.00013722	1430.37	7.26668e-05	1346.64	0.01409	1310.96	0.01581	1292.39	0.02203	1200.41	0.000602621	1124.99	3.14959e-09	1112.86	4.06401e-09	1229.76	0.000254334	1413.96	3.64661e-07	1087.06	0.16372		0.01461
1103.08		1816.81	0.12717	1788.13	0.06087	1766.25	0.09982	1744.36	0.05367	1504.47	2.56572e-05	1489.94	1.27179e-06	1478.25	2.52972e-05	1458.81	3.30289e-05	1432.99	1.70493e-05	1350.4	0.00784	1314.62	0.00713	1298.81	0.01776	1204.32	0.000176434	1128.76	8.06374e-11	1116.67	9.89537e-11	1233.47	6.48999e-05	1416.45	2.56334e-08	1087.84	0.1539		0.01167
1104.05		1818.11	0.10979	1789.56	0.04535	1767.86	0.07326	1746.25	0.03984	1506.86	4.68604e-06	1492.29	1.09177e-07	1480.74	3.47061e-06	1461.47	6.14083e-06	1435.78	3.07554e-06	1354.42	0.00392	1318.54	0.00279	1305.62	0.01384	1208.48	4.19686e-05	1132.78	1.11097e-12	1120.71	1.31222e-12	1237.44	1.29283e-05	1419.12	1.11343e-09	1088.61	0.1441		0.01097
1105.01		1819.51	0.0922	1791.1	0.03208	1769.58	0.05094	1748.26	0.02807	1509.41	6.35623e-07	1494.79	6.09922e-09	1483.38	3.3635e-07	1464.3	8.50573e-07	1438.77	4.11141e-07	1358.7	0.00174	1322.71	0.000922945	1312.83	0.01037	1212.9	7.89343e-06	1137.04	7.59481e-15	1125	8.77461e-15	1241.67	1.94192e-06	1421.96	2.79367e-11	1089.38	0.1342		0.00884
1105.98		1821	0.07502	1792.74	0.02141	1771.42	0.0333	1750.4	0.01864	1512.13	6.15041e-08	1497.45	2.09214e-10	1486.2	2.19686e-08	1467.32	8.43419e-08	1441.94	3.91113e-08	1363.26	0.000671504	1327.16	0.000253665	1320.45	0.00745	1217.59	1.13939e-06	1141.57	2.35721e-17	1129.55	2.71988e-17	1246.18	2.117e-07	1424.98	3.75913e-13	1090.15	0.12412		0.00463
1106.94		1822.6	0.05888	1794.47	0.01337	1773.36	0.02031	1752.67	0.01157	1515.01	4.06177e-09	1500.28	4.13379e-12	1489.19	9.18336e-10	1470.52	5.73085e-09	1445.31	2.53227e-09	1368.11	0.000221975	1331.88	5.64423e-05	1328.5	0.0051	1222.56	1.22186e-07	1146.36	3.01444e-20	1134.35	3.56588e-20	1250.97	1.60615e-08	1428.19	2.50019e-15	1090.92	0.11387		0.000771664
1107.9		1824.29	0.04435	1796.31	0.00775	1775.43	0.01146	1755.08	0.00666	1518.08	1.74422e-10	1503.29	4.38713e-14	1492.36	2.32177e-11	1473.92	2.54349e-10	1448.89	1.06275e-10	1373.24	6.15765e-05	1336.9	9.89867e-06	1336.98	0.00331	1227.81	9.39565e-09	1151.42	1.42898e-23	1139.42	1.78981e-23	1256.05	8.09975e-10	1431.6	7.51684e-18	1091.69	0.10351		-0.000343666
1108.87		1826.1	0.0319	1798.26	0.00413	1777.61	0.00592	1757.63	0.00353	1521.32	4.61947e-12	1506.46	2.31695e-16	1495.73	3.33749e-13	1477.52	6.99752e-12	1452.68	2.74111e-12	1378.69	1.4029e-05	1342.2	1.32885e-06	1345.9	0.00203	1233.35	4.98498e-10	1156.77	2.23852e-27	1144.76	3.08711e-27	1261.43	2.58213e-11	1435.21	9.26619e-21	1092.46	0.09315		0.00159
1109.83		1828.01	0.02177	1800.33	0.00201	1779.92	0.00277	1760.33	0.0017	1524.74	7.12301e-14	1509.82	5.60295e-19	1499.28	2.55015e-15	1481.33	1.1272e-13	1456.68	4.10006e-14	1384.44	2.56416e-06	1347.81	1.3227e-07	1355.29	0.00116	1239.19	1.75023e-11	1162.41	1.02305e-31	1150.39	1.62789e-31	1267.11	4.92672e-13	1439.02	4.2112e-24	1093.23	0.08292		0.0015
1110.8		1830.03	0.01402	1802.5	0.000877782	1782.36	0.00116	1763.18	0.000734538	1528.36	6.00642e-16	1513.37	5.6677e-22	1503.03	9.62676e-18	1485.34	9.99268e-16	1460.91	3.33906e-16	1390.51	3.66514e-07	1353.73	9.42959e-09	1365.14	0.000619045	1245.34	3.88684e-13	1168.34	1.19199e-36	1156.3	2.3131e-36	1273.12	5.30154e-15	1443.05	6.286e-28	1094	0.07298		-0.000379615
1111.76		1832.17	0.00845	1804.8	0.000341738	1784.93	0.000431289	1766.18	0.000282664	1532.17	2.58793e-18	1517.11	2.17416e-25	1506.98	1.65846e-20	1489.57	4.55832e-18	1465.37	1.38266e-18	1396.91	3.98518e-08	1359.97	4.63722e-10	1375.47	0.000304862	1251.8	5.19966e-15	1174.57	3.06096e-42	1162.51	7.72959e-42	1279.44	3.01661e-17	1447.29	2.71892e-32	1094.78	0.06349		-0.00397
1112.73		1834.43	0.00474	1805.99	0.000203328	1786.26	0.000249966	1767.74	0.000167107	1534.15	1.29089e-19	1519.05	2.86457e-27	1509.03	4.99481e-22	1491.77	2.3463e-19	1467.68	6.74778e-20	1400.23	1.17505e-08	1363.21	8.83494e-11	1386.3	0.000137581	1255.15	4.89266e-16	1181.12	1.48075e-48	1169.02	5.24712e-48	1282.73	1.75361e-18	1449.5	1.0776e-34	1095.55	0.05459		-0.00389
1113.69		1836.81	0.00245	1817.85	3.93146e-07	1800.1	2.57931e-07	1783.43	2.77486e-07	1573.2	1.93618e-55	1559.61	6.10563e-83	1550.59	2.71966e-65	1535.06	1.01307e-54	1513.37	4.84672e-56	1452.67	1.06351e-19	1419.35	1.30856e-27	1391.9	8.92137e-05	1322.1	2.38582e-44	1184.51	5.22671e-52	1172.39	2.26505e-51	1346.92	4.49449e-52	1497.01	9.59082e-109	1096.32	0.04638		-0.00152
1114.65		1839.32	0.00115	1829.71	1.06545e-10	1813.93	2.84331e-11	1799.12	6.05024e-11	1612.24	1.347e-110	1600.16	0	1592.15	0	1578.34	3.81124e-109	1559.07	1.04066e-111	1505.11	8.7849e-36	1475.49	1.09407e-52	1451.09	3.73519e-07	1389.04	1.52187e-87	1266.75	0	1255.97	0	1411.1	1.14047e-103	1544.52	0	1097.09	0.03895		0.00181
1115.62		1841.95	0.000492718	1841.57	4.04702e-15	1827.77	3.34842e-16	1814.8	1.73217e-15	1651.29	0	1640.72	0	1633.71	0	1621.63	0	1604.76	0	1557.55	6.62287e-57	1531.63	5.16367e-86	1510.28	3.03331e-10	1455.99	0	1348.98	0	1339.55	0	1475.29	0	1592.03	0	1097.86	0.03235		0.00233
1116.58		1843.32	0.000309113	1853.44	2.15456e-20	1841.6	4.21263e-22	1830.49	6.5117e-21	1690.33	0	1681.27	0	1675.26	0	1664.91	0	1650.45	0	1609.98	4.5569e-83	1587.77	1.37573e-127	1569.47	4.77801e-14	1522.94	0	1431.21	0	1423.13	0	1539.48	0	1639.54	0	1098.63	0.02659		0.00181
1117.55		1856.87	1.21251e-06	1865.3	1.6077e-26	1855.44	5.66192e-29	1846.18	3.21428e-27	1729.38	0	1721.83	0	1716.82	0	1708.19	0	1696.15	0	1662.42	2.86158e-114	1643.91	0	1628.66	1.45983e-18	1589.88	0	1513.45	0	1506.71	0	1603.67	0	1687.05	0	1099.4	0.02166		9.72297e-05
1118.51		1870.41	8.97959e-10	1877.16	1.6814e-33	1869.27	8.12962e-37	1861.86	2.08333e-34	1768.43	0	1762.39	0	1758.38	0	1751.48	0	1741.84	0	1714.86	0	1700.05	0	1687.85	8.65126e-24	1656.83	0	1595.68	0	1590.29	0	1667.86	0	1734.56	0	1100.17	0.01752		-0.000651235
1119.48		1883.96	1.25554e-13	1889.02	2.46469e-41	1883.11	1.24702e-45	1877.55	1.77304e-42	1807.47	0	1802.94	0	1799.94	0	1794.76	0	1787.53	0	1767.3	0	1756.19	0	1747.04	9.94449e-30	1723.77	0	1677.91	0	1673.87	0	1732.05	0	1782.08	0	1100.95	0.0141		0.000961908
1120.44		1897.51	3.31445e-18	1900.89	5.06376e-50	1896.94	2.04349e-55	1893.24	1.98137e-51	1846.52	0	1843.5	0	1841.49	0	1838.04	0	1833.22	0	1819.73	0	1812.33	0	1806.23	2.21723e-36	1790.72	0	1760.14	0	1757.45	0	1796.23	0	1829.59	0	1101.72	0.01133		0.00578
1121.4		1911.06	1.65194e-23	1912.75	1.45817e-59	1910.78	3.57742e-66	1908.92	2.90736e-61	1885.56	0	1884.05	0	1883.05	0	1881.33	0	1878.92	0	1872.17	0	1868.47	0	1865.42	9.58875e-44	1857.66	0	1842.38	0	1841.03	0	1860.42	0	1877.1	0	1102.49	0.00913		0.00916
1122.37		1924.61	1.55447e-29	1924.61	5.88522e-70	1924.61	6.69057e-78	1924.61	5.60166e-72	1924.61	0	1924.61	0	1924.61	0	1924.61	0	1924.61	0	1924.61	0	1924.61	0	1924.61	8.04338e-52	1924.61	0	1924.61	0	1924.61	0	1924.61	0	1924.61	0	1103.26	0.00742		0.00892
1123.33																																				1104.03	0.00613		0.00714
1124.3																																				1104.8	0.00516		0.00862
1125.26																																				1105.57	0.00447		0.01228
1126.22																																				1106.34	0.00399		0.01373
1127.19																																				1107.12	0.00368		0.0121
1128.15																																				1107.89	0.00349		0.01253
1129.12																																				1108.66	0.0034		0.0158
1130.08																																				1109.43	0.00338		0.01924
1131.05																																				1110.2	0.00341		0.02046
1132.01																																				1110.97	0.00348		0.02214
1132.97																																				1111.74	0.00358		0.02447
1133.94																																				1112.51	0.0037		0.02834
1134.9																																				1113.29	0.00384		0.03268
1135.87																																				1114.06	0.00399		0.03696
1136.83																																				1114.83	0.00416		0.04004
1137.8																																				1115.6	0.00433		0.04179
1138.76																																				1116.37	0.00452		0.04499
1139.72																																				1117.14	0.00472		0.04926
1140.69																																				1117.91	0.00494		0.05497
1141.65																																				1118.68	0.00517		0.05977
1142.62																																				1119.46	0.00542		0.06639
1143.58																																				1120.23	0.00569		0.07388
1144.55																																				1121	0.00598		0.08171
1145.51																																				1121.77	0.0063		0.08891
1146.47																																				1122.54	0.00666		0.09796
1147.44																																				1123.31	0.00705		0.11002
1148.4																																				1124.08	0.00749		0.12385
1149.37																																				1124.85	0.00798		0.13725
1150.33																																				1125.62	0.00853		0.14817
1151.29																																				1126.4	0.00916		0.15827
1152.26																																				1127.17	0.00987		0.17167
1153.22																																				1127.94	0.01067		0.18574
1154.19																																				1128.71	0.01158		0.19812
1155.15																																				1129.48	0.01262		0.2082
1156.12																																				1130.25	0.0138		0.21978
1157.08																																				1131.02	0.01513		0.22915
1158.04																																				1131.79	0.01666		0.23592
1159.01																																				1132.57	0.01838		0.23899
1159.97																																				1133.34	0.02032		0.23997
1160.94																																				1134.11	0.02252		0.23905
1161.9																																				1134.88	0.02498		0.23787
1162.87																																				1135.65	0.02774		0.23579
1163.83																																				1136.42	0.03083		0.23175
1164.79																																				1137.19	0.03425		0.22597
1165.76																																				1137.96	0.03804		0.22011
1166.72																																				1138.74	0.04221		0.2134
1167.69																																				1139.51	0.04679		0.20557
1168.65																																				1140.28	0.05178		0.19807
1169.62																																				1141.05	0.0572		0.19298
1170.58																																				1141.82	0.06306		0.18731
1171.54																																				1142.59	0.06935		0.18054
1172.51																																				1143.36	0.07606		0.1729
1173.47																																				1144.13	0.08319		0.16658
1174.44																																				1144.91	0.09072		0.15903
1175.4																																				1145.68	0.09861		0.15339
1176.36																																				1146.45	0.10683		0.14918
1177.33																																				1147.22	0.11534		0.14585
1178.29																																				1147.99	0.12409		0.14103
1179.26																																				1148.76	0.13302		0.13856
1180.22																																				1149.53	0.14206		0.13768
1181.19																																				1150.3	0.15114		0.13542
1182.15																																				1151.08	0.16018		0.13363
1183.11																																				1151.85	0.1691		0.1338
1184.08																																				1152.62	0.1778		0.13547
1185.04																																				1153.39	0.18621		0.13664
1186.01																																				1154.16	0.19424		0.14015
1186.97																																				1154.93	0.20179		0.14401
1187.94																																				1155.7	0.20879		0.14674
1188.9																																				1156.47	0.21516		0.14698
1189.86																																				1157.24	0.22081		0.14763
1190.83																																				1158.02	0.2257		0.14996
1191.79																																				1158.79	0.22976		0.15374
1192.76																																				1159.56	0.23294		0.15666
1193.72																																				1160.33	0.23523		0.15998
1194.69																																				1161.1	0.2366		0.1626
1195.65																																				1161.87	0.23704		0.1651
1196.61																																				1162.64	0.23656		0.16581
1197.58																																				1163.41	0.23518		0.1655
1198.54																																				1164.19	0.23294		0.1622
1199.51																																				1164.96	0.22989		0.15891
1200.47																																				1165.73	0.22609		0.15657
1201.43																																				1166.5	0.22161		0.15339
1202.4																																				1167.27	0.21653		0.14733
1203.36																																				1168.04	0.21094		0.14094
1204.33																																				1168.81	0.20494		0.13689
1205.29																																				1169.58	0.19862		0.1322
1206.26																																				1170.36	0.1921		0.12448
1207.22																																				1171.13	0.18549		0.11496
1208.18																																				1171.9	0.17887		0.10532
1209.15																																				1172.67	0.17237		0.09745
1210.11																																				1173.44	0.16607		0.09394
1211.08																																				1174.21	0.16007		0.09165
1212.04																																				1174.98	0.15446		0.08661
1213.01																																				1175.75	0.14932		0.07936
1213.97																																				1176.53	0.14471		0.07481
1214.93																																				1177.3	0.14068		0.07105
1215.9																																				1178.07	0.13729		0.06915
1216.86																																				1178.84	0.13456		0.06889
1217.83																																				1179.61	0.13251		0.07021
1218.79																																				1180.38	0.13115		0.06959
1219.76																																				1181.15	0.13046		0.06908
1220.72																																				1181.92	0.13043		0.06865
1221.68																																				1182.7	0.13103		0.06846
1222.65																																				1183.47	0.13219		0.06785
1223.61																																				1184.24	0.13387		0.06795
1224.58																																				1185.01	0.136		0.06723
1225.54																																				1185.78	0.13849		0.06516
1226.51																																				1186.55	0.14127		0.06464
1227.47																																				1187.32	0.14425		0.06685
1228.43																																				1188.09	0.14733		0.06904
1229.4																																				1188.87	0.15041		0.06661
1230.36																																				1189.64	0.15342		0.06255
1231.33																																				1190.41	0.15625		0.06056
1232.29																																				1191.18	0.15883		0.06286
1233.25																																				1191.95	0.16108		0.06577
1234.22																																				1192.72	0.16292		0.06676
1235.18																																				1193.49	0.1643		0.06569
1236.15																																				1194.26	0.16518		0.06494
1237.11																																				1195.03	0.16551		0.06741
1238.08																																				1195.81	0.16528		0.07072
1239.04																																				1196.58	0.16448		0.07402
1240																																				1197.35	0.16312		0.07577
1240.97																																				1198.12	0.1612		0.0789
1241.93																																				1198.89	0.15877		0.08184
1242.9																																				1199.66	0.15585		0.08531
1243.86																																				1200.43	0.1525		0.08898
1244.83																																				1201.2	0.14877		0.09474
1245.79																																				1201.98	0.14471		0.1007
1246.75																																				1202.75	0.1404		0.10626
1247.72																																				1203.52	0.1359		0.11269
1248.68																																				1204.29	0.13126		0.12097
1249.65																																				1205.06	0.12657		0.12936
1250.61																																				1205.83	0.12187		0.13725
1251.58																																				1206.6	0.11722		0.14534
1252.54																																				1207.37	0.11268		0.15385
1253.5																																				1208.15	0.10828		0.16224
1254.47																																				1208.92	0.10407		0.17158
1255.43																																				1209.69	0.10007		0.18248
1256.4																																				1210.46	0.09632		0.19565
1257.36																																				1211.23	0.09282		0.20967
1258.32																																				1212	0.08959		0.22533
1259.29																																				1212.77	0.08664		0.24399
1260.25																																				1213.54	0.08395		0.26535
1261.22																																				1214.32	0.08154		0.28742
1262.18																																				1215.09	0.07938		0.31015
1263.15																																				1215.86	0.07746		0.33538
1264.11																																				1216.63	0.07578		0.36365
1265.07																																				1217.4	0.07431		0.39443
1266.04																																				1218.17	0.07303		0.42659
1267																																				1218.94	0.07193		0.45786
1267.97																																				1219.71	0.07099		0.48717
1268.93																																				1220.49	0.07019		0.5127
1269.9																																				1221.26	0.06951		0.537
1270.86																																				1222.03	0.06894		0.55802
1271.82																																				1222.8	0.06846		0.57559
1272.79																																				1223.57	0.06805		0.5868
1273.75																																				1224.34	0.06772		0.59461
1274.72																																				1225.11	0.06744		0.59922
1275.68																																				1225.88	0.0672		0.59954
1276.65																																				1226.65	0.06701		0.59429
1277.61																																				1227.43	0.06685		0.58442
1278.57																																				1228.2	0.06672		0.57497
1279.54																																				1228.97	0.06662		0.56444
1280.5																																				1229.74	0.06655		0.55334
1281.47																																				1230.51	0.06651		0.5403
1282.43																																				1231.28	0.0665		0.5269
1283.39																																				1232.05	0.06653		0.51112
1284.36																																				1232.82	0.0666		0.49524
1285.32																																				1233.6	0.06672		0.48046
1286.29																																				1234.37	0.0669		0.46719
1287.25																																				1235.14	0.06716		0.45449
1288.22																																				1235.91	0.0675		0.44103
1289.18																																				1236.68	0.06794		0.42609
1290.14																																				1237.45	0.0685		0.41128
1291.11																																				1238.22	0.0692		0.39896
1292.07																																				1238.99	0.07006		0.38616
1293.04																																				1239.77	0.07111		0.3719
1294																																				1240.54	0.07237		0.35852
1294.97																																				1241.31	0.07387		0.34719
1295.93																																				1242.08	0.07564		0.33442
1296.89																																				1242.85	0.07773		0.31897
1297.86																																				1243.62	0.08016		0.30451
1298.82																																				1244.39	0.08298		0.29244
1299.79																																				1245.16	0.08622		0.28136
1300.75																																				1245.94	0.08993		0.27055
1301.72																																				1246.71	0.09415		0.26033
1302.68																																				1247.48	0.09893		0.25098
1303.64																																				1248.25	0.1043		0.24128
1304.61																																				1249.02	0.11031		0.23326
1305.57																																				1249.79	0.11701		0.22448
1306.54																																				1250.56	0.12443		0.21602
1307.5																																				1251.33	0.13261		0.20799
1308.46																																				1252.11	0.14158		0.20367
1309.43																																				1252.88	0.15137		0.20012
1310.39																																				1253.65	0.162		0.19688
1311.36																																				1254.42	0.17348		0.19348
1312.32																																				1255.19	0.18582		0.19172
1313.29																																				1255.96	0.19901		0.18942
1314.25																																				1256.73	0.21305		0.18786
1315.21																																				1257.5	0.2279		0.18851
1316.18																																				1258.27	0.24354		0.19091
1317.14																																				1259.05	0.25991		0.19152
1318.11																																				1259.82	0.27696		0.1901
1319.07																																				1260.59	0.29461		0.18791
1320.04																																				1261.36	0.31277		0.18389
1321																																				1262.13	0.33136		0.17979
1321.96																																				1262.9	0.35025		0.17477
1322.93																																				1263.67	0.36934		0.17121
1323.89																																				1264.44	0.38848		0.16687
1324.86																																				1265.22	0.40755		0.16134
1325.82																																				1265.99	0.4264		0.15102
1326.79																																				1266.76	0.44488		0.13907
1327.75																																				1267.53	0.46284		0.12782
1328.71																																				1268.3	0.48012		0.11857
1329.68																																				1269.07	0.49657		0.11045
1330.64																																				1269.84	0.51205		0.10146
1331.61																																				1270.61	0.52641		0.09027
1332.57																																				1271.39	0.53953		0.07709
1333.53																																				1272.16	0.55127		0.06527
1334.5																																				1272.93	0.56152		0.05721
1335.46																																				1273.7	0.57021		0.05203
1336.43																																				1274.47	0.57723		0.04606
1337.39																																				1275.24	0.58255		0.03797
1338.36																																				1276.01	0.58611		0.03073
1339.32																																				1276.78	0.5879		0.02461
1340.28																																				1277.56	0.58791		0.01935
1341.25																																				1278.33	0.58617		0.01474
1342.21																																				1279.1	0.58272		0.01153
1343.18																																				1279.87	0.57761		0.00808
1344.14																																				1280.64	0.57094		0.0059
1345.11																																				1281.41	0.56278		0.00516
1346.07																																				1282.18	0.55326		0.00462
1347.03																																				1282.95	0.5425		0.0025
1348																																				1283.73	0.53064		0.0017
1348.96																																				1284.5	0.51781		0.0017
1349.93																																				1285.27	0.50418		0.00148
1350.89																																				1286.04	0.48989		0.000151835
1351.86																																				1286.81	0.47511		0.00069625
1352.82																																				1287.58	0.45999		0.00327
1353.78																																				1288.35	0.44468		0.00616
1354.75																																				1289.12	0.42934		0.00728
1355.71																																				1289.9	0.41409		0.00573
1356.68																																				1290.67	0.39907		0.00441
1357.64																																				1291.44	0.3844		0.00295
1358.61																																				1292.21	0.37018		0.00239
1359.57																																				1292.98	0.35651		0.00237
1360.53																																				1293.75	0.34346		0.00395
1361.5																																				1294.52	0.33111		0.00326
1362.46																																				1295.29	0.31949		0.000318525
1363.43																																				1296.06	0.30864		-0.00204
1364.39																																				1296.84	0.29859		-0.00133
1365.35																																				1297.61	0.28934		-0.000955333
1366.32																																				1298.38	0.28089		-0.00266
1367.28																																				1299.15	0.27321		-0.00452
1368.25																																				1299.92	0.26628		-0.0033
1369.21																																				1300.69	0.26006		-0.00118
1370.18																																				1301.46	0.2545		-0.000465854
1371.14																																				1302.23	0.24956		-0.00119
1372.1																																				1303.01	0.24516		-0.000336736
1373.07																																				1303.78	0.24125		0.00102
1374.03																																				1304.55	0.23777		0.002
1375																																				1305.32	0.23464		0.00179
1375.96																																				1306.09	0.2318		0.00174
1376.93																																				1306.86	0.22917		0.00217
1377.89																																				1307.63	0.22671		0.00386
1378.85																																				1308.4	0.22434		0.00495
1379.82																																				1309.18	0.22201		0.00554
1380.78																																				1309.95	0.21965		0.00782
1381.75																																				1310.72	0.21724		0.01241
1382.71																																				1311.49	0.21471		0.01544
1383.67																																				1312.26	0.21203		0.01648
1384.64																																				1313.03	0.20917		0.01846
1385.6																																				1313.8	0.2061		0.02373
1386.57																																				1314.57	0.20281		0.03149
1387.53																																				1315.35	0.19927		0.03923
1388.5																																				1316.12	0.19548		0.04445
1389.46																																				1316.89	0.19143		0.04804
1390.42																																				1317.66	0.18712		0.05205
1391.39																																				1318.43	0.18257		0.05431
1392.35																																				1319.2	0.17777		0.05259
1393.32																																				1319.97	0.17275		0.04737
1394.28																																				1320.74	0.16753		0.04433
1395.25																																				1321.52	0.16211		0.04247
1396.21																																				1322.29	0.15653		0.04077
1397.17																																				1323.06	0.1508		0.03835
1398.14																																				1323.83	0.14496		0.03838
1399.1																																				1324.6	0.13903		0.03756
1400.07																																				1325.37	0.13304		0.03575
1401.03																																				1326.14	0.12701		0.03635
1402																																				1326.91	0.12097		0.04198
1402.96																																				1327.68	0.11496		0.04664
1403.92																																				1328.46	0.10899		0.04615
1404.89																																				1329.23	0.10308		0.04288
1405.85																																				1330	0.09727		0.04296
1406.82																																				1330.77	0.09157		0.04506
1407.78																																				1331.54	0.08601		0.04602
1408.75																																				1332.31	0.08059		0.04388
1409.71																																				1333.08	0.07534		0.04006
1410.67																																				1333.85	0.07027		0.03527
1411.64																																				1334.63	0.06539		0.0299
1412.6																																				1335.4	0.0607		0.02485
1413.57																																				1336.17	0.05623		0.02082
1414.53																																				1336.94	0.05196		0.01994
1415.49																																				1337.71	0.04791		0.0188
1416.46																																				1338.48	0.04408		0.01788
1417.42																																				1339.25	0.04046		0.01695
1418.39																																				1340.02	0.03706		0.01818
1419.35																																				1340.8	0.03388		0.01927
1420.32																																				1341.57	0.0309		0.02046
1421.28																																				1342.34	0.02812		0.02086
1422.24																																				1343.11	0.02554		0.02086
1423.21																																				1343.88	0.02315		0.02336
1424.17																																				1344.65	0.02095		0.0273
1425.14																																				1345.42	0.01892		0.03283
1426.1																																				1346.19	0.01705		0.03871
1427.07																																				1346.97	0.01534		0.04553
1428.03																																				1347.74	0.01378		0.05257
1428.99																																				1348.51	0.01236		0.06228
1429.96																																				1349.28	0.01107		0.0731
1430.92																																				1350.05	0.0099		0.07937
1431.89																																				1350.82	0.00884		0.08016
1432.85																																				1351.59	0.00788		0.08048
1433.82																																				1352.36	0.00702		0.07903
1434.78																																				1353.14	0.00625		0.07355
1435.74																																				1353.91	0.00556		0.06509
1436.71																																				1354.68	0.00495		0.06037
1437.67																																				1355.45	0.0044		0.05571
1438.64																																				1356.22	0.00391		0.05172
1439.6																																				1356.99	0.00347		0.04985
1440.56																																				1357.76	0.00309		0.05271
1441.53																																				1358.53	0.00275		0.05527
1442.49																																				1359.3	0.00244		0.05926
1443.46																																				1360.08	0.00218		0.0655
1444.42																																				1360.85	0.00194		0.07467
1445.39																																				1361.62	0.00173		0.0842
1446.35																																				1362.39	0.00155		0.09752
1447.31																																				1363.16	0.00139		0.11384
1448.28																																				1363.93	0.00125		0.13438
1449.24																																				1364.7	0.00113		0.15652
1450.21																																				1365.47	0.00102		0.17947
1451.17																																				1366.25	0.000918851		0.19955
1452.14																																				1367.02	0.000833706		0.21657
1453.1																																				1367.79	0.000758675		0.23045
1454.06																																				1368.56	0.000692646		0.24194
1455.03																																				1369.33	0.000634806		0.24857
1455.99																																				1370.1	0.000584742		0.24294
1456.96																																				1370.87	0.000542617		0.2226
1457.92																																				1371.64	0.000509464		0.19658
1458.89																																				1372.42	0.000487647		0.17708
1459.85																																				1373.19	0.000481535		0.16464
1460.81																																				1373.96	0.000498454		0.15681
1461.78																																				1374.73	0.000549936		0.15176
1462.74																																				1375.5	0.000653254		0.14822
1463.71																																				1376.27	0.000833143		0.14209
1464.67																																				1377.04	0.00112		0.13485
1465.63																																				1377.81	0.00157		0.12802
1466.6																																				1378.59	0.00222		0.12174
1467.56																																				1379.36	0.00316		0.1155
1468.53																																				1380.13	0.00443		0.10883
1469.49																																				1380.9	0.00614		0.10353
1470.46																																				1381.67	0.00833		0.098
1471.42																																				1382.44	0.01105		0.09097
1472.38																																				1383.21	0.01434		0.08061
1473.35																																				1383.98	0.01816		0.07223
1474.31																																				1384.76	0.02245		0.06575
1475.28																																				1385.53	0.02707		0.06156
1476.24																																				1386.3	0.03185		0.06054
1477.21																																				1387.07	0.03657		0.06255
1478.17																																				1387.84	0.04098		0.06317
1479.13																																				1388.61	0.04483		0.06165
1480.1																																				1389.38	0.0479		0.06283
1481.06																																				1390.15	0.05005		0.06521
1482.03																																				1390.92	0.05118		0.06563
1482.99																																				1391.7	0.05129		0.0624
1483.96																																				1392.47	0.05049		0.0586
1484.92																																				1393.24	0.04896		0.05395
1485.88																																				1394.01	0.04691		0.04806
1486.85																																				1394.78	0.04462		0.04127
1487.81																																				1395.55	0.04235		0.03445
1488.78																																				1396.32	0.04033		0.02756
1489.74																																				1397.09	0.03876		0.0215
1490.7																																				1397.87	0.03773		0.01747
1491.67																																				1398.64	0.03731		0.01308
1492.63																																				1399.41	0.03748		0.00933
1493.6																																				1400.18	0.03815		0.00739
1494.56																																				1400.95	0.0392		0.00702
1495.53																																				1401.72	0.04049		0.00468
1496.49																																				1402.49	0.04186		0.00167
1497.45																																				1403.26	0.04316		-0.00108
1498.42																																				1404.04	0.04423		-0.0023
1499.38																																				1404.81	0.04497		-0.00168
1500.35																																				1405.58	0.04529		-0.00118
1501.31																																				1406.35	0.04513		-0.0023
1502.28																																				1407.12	0.04445		-0.00418
1503.24																																				1407.89	0.04327		-0.00503
1504.2																																				1408.66	0.04162		-0.00472
1505.17																																				1409.43	0.03955		-0.00254
1506.13																																				1410.21	0.03714		-0.000325518
1507.1																																				1410.98	0.03446		-9.40467e-05
1508.06																																				1411.75	0.03163		-0.00126
1509.03																																				1412.52	0.02874		-0.00316
1509.99																																				1413.29	0.0259		-0.0052
1510.95																																				1414.06	0.02319		-0.00636
1511.92																																				1414.83	0.02071		-0.00542
1512.88																																				1415.6	0.01855		-0.0052
1513.85																																				1416.38	0.01678		-0.00559
1514.81																																				1417.15	0.01547		-0.0062
1515.78																																				1417.92	0.01468		-0.00677
1516.74																																				1418.69	0.01446		-0.00854
1517.7																																				1419.46	0.01484		-0.00842
1518.67																																				1420.23	0.01586		-0.00676
1519.63																																				1421	0.01754		-0.0045
1520.6																																				1421.77	0.01986		-0.00354
1521.56																																				1422.55	0.02283		-0.00242
1522.52																																				1423.32	0.0264		-0.00262
1523.49																																				1424.09	0.03052		-0.0023
1524.45																																				1424.86	0.03511		-0.00222
1525.42																																				1425.63	0.04006		-0.00236
1526.38																																				1426.4	0.04525		-0.00374
1527.35																																				1427.17	0.05051		-0.00326
1528.31																																				1427.94	0.0557		-0.00343
1529.27																																				1428.71	0.06062		-0.00425
1530.24																																				1429.49	0.06511		-0.00422
1531.2																																				1430.26	0.06899		-0.0021
1532.17																																				1431.03	0.07212		-0.00186
1533.13																																				1431.8	0.07437		-0.00215
1534.1																																				1432.57	0.07566		-0.00212
1535.06																																				1433.34	0.07595		-0.00247
1536.02																																				1434.11	0.07525		-0.00317
1536.99																																				1434.88	0.07362		-0.00159
1537.95																																				1435.66	0.07118		6.69468e-05
1538.92																																				1436.43	0.06809		0.000584954
1539.88																																				1437.2	0.06459		0.00195
1540.85																																				1437.97	0.06092		0.00449
1541.81																																				1438.74	0.05738		0.00475
1542.77																																				1439.51	0.05431		0.0035
1543.74																																				1440.28	0.05204		0.00349
1544.7																																				1441.05	0.05094		0.004
1545.67																																				1441.83	0.05133		0.00162
1546.63																																				1442.6	0.05355		-0.00052149
1547.59																																				1443.37	0.05787		0.000340024
1548.56																																				1444.14	0.0645		0.00437
1549.52																																				1444.91	0.07356		0.00729
1550.49																																				1445.68	0.08503		0.00832
1551.45																																				1446.45	0.09878		0.00551
1552.42																																				1447.22	0.11451		0.00237
1553.38																																				1448	0.13176		0.00124
1554.34																																				1448.77	0.14992		0.00257
1555.31																																				1449.54	0.16825		0.00422
1556.27																																				1450.31	0.18594		0.00435
1557.24																																				1451.08	0.20214		0.0026
1558.2																																				1451.85	0.21602		0.00024097
1559.17																																				1452.62	0.22688		0.00087262
1560.13																																				1453.39	0.23418		0.00307
1561.09																																				1454.17	0.23758		0.00293
1562.06																																				1454.94	0.23705		0.00085641
1563.02																																				1455.71	0.23278		0.000832207
1563.99																																				1456.48	0.22526		0.0034
1564.95																																				1457.25	0.21517		0.0036
1565.92																																				1458.02	0.20336		0.000888829
1566.88																																				1458.79	0.19075		-0.00156
1567.84																																				1459.56	0.17821		-0.00279
1568.81																																				1460.33	0.16653		-0.00271
1569.77																																				1461.11	0.15631		-0.00127
1570.74																																				1461.88	0.14788		0.00112
1571.7																																				1462.65	0.14134		0.000786474
1572.66																																				1463.42	0.13652		-0.00102
1573.63																																				1464.19	0.13302		-0.00104
1574.59																																				1464.96	0.13033		0.000137943
1575.56																																				1465.73	0.12787		-0.000966826
1576.52																																				1466.5	0.12508		-0.00456
1577.49																																				1467.28	0.12152		-0.00592
1578.45																																				1468.05	0.11693		-0.00368
1579.41																																				1468.82	0.11125		-0.000479333
1580.38																																				1469.59	0.10463		-0.000979313
1581.34																																				1470.36	0.09735		-0.00273
1582.31																																				1471.13	0.08985		-0.00304
1583.27																																				1471.9	0.08258		-0.0018
1584.24																																				1472.67	0.07598		-0.0035
1585.2																																				1473.45	0.07042		-0.00529
1586.16																																				1474.22	0.06614		-0.00571
1587.13																																				1474.99	0.06322		-0.00547
1588.09																																				1475.76	0.06162		-0.00604
1589.06																																				1476.53	0.06117		-0.00561
1590.02																																				1477.3	0.0616		-0.00321
1590.99																																				1478.07	0.06258		-0.00153
1591.95																																				1478.84	0.06375		-0.00057213
1592.91																																				1479.62	0.06478		-0.000890596
1593.88																																				1480.39	0.06538		0.00017105
1594.84																																				1481.16	0.06532		0.00162
1595.81																																				1481.93	0.06444		0.00179
1596.77																																				1482.7	0.06268		-0.00014698
1597.73																																				1483.47	0.06004		-0.00126
1598.7																																				1484.24	0.05659		-0.00145
1599.66																																				1485.01	0.05247		-0.00285
1600.63																																				1485.79	0.04783		-0.00398
1601.59																																				1486.56	0.04286		-0.00137
1602.56																																				1487.33	0.03776		0.000926523
1603.52																																				1488.1	0.0327		0.00101
1604.48																																				1488.87	0.02782		-0.000856468
1605.45																																				1489.64	0.02327		-0.000140946
1606.41																																				1490.41	0.01913		0.000460772
1607.38																																				1491.18	0.01545		0.00226
1608.34																																				1491.95	0.01227		0.00336
1609.31																																				1492.73	0.00957		0.00283
1610.27																																				1493.5	0.00734		0.00169
1611.23																																				1494.27	0.00553		0.00149
1612.2																																				1495.04	0.0041		0.00183
1613.16																																				1495.81	0.00298		0.000492561
1614.13																																				1496.58	0.00213		0.000841775
1615.09																																				1497.35	0.0015		-0.000201059
1616.06																																				1498.12	0.00104		-0.0024
1617.02																																				1498.9	0.00070427		-0.00371
1617.98																																				1499.67	0.000470028		-0.00137
1618.95																																				1500.44	0.000308295		0.000476429
1619.91																																				1501.21	0.000198731		0.000298304
1620.88																																				1501.98	0.000125899		0.000684237
1621.84																																				1502.75	7.8386e-05		0.00251
1622.8																																				1503.52	4.79636e-05		0.00528
1623.77																																				1504.29	2.88432e-05		0.00547
1624.73																																				1505.07	1.70465e-05		0.00439
1625.7																																				1505.84	9.90118e-06		0.00357
1626.66																																				1506.61	5.652e-06		0.00453
1627.63																																				1507.38	3.17091e-06		0.0029
1628.59																																				1508.15	1.74839e-06		0.000119093
1629.55																																				1508.92	9.47496e-07		-0.000621004
1630.52																																				1509.69	5.04689e-07		0.00216
1631.48																																				1510.46	2.6425e-07		0.00453
1632.45																																				1511.24	1.36027e-07		0.00538
1633.41																																				1512.01	6.88645e-08		0.00461
1634.38																																				1512.78	3.43074e-08		0.00312
1635.34																																				1513.55	1.6839e-08		0.00257
1636.3																																				1514.32	8.16173e-09		0.00414
1637.27																																				1515.09	3.92406e-09		0.0062
1638.23																																				1515.86	1.88764e-09		0.00701
1639.2																																				1516.63	9.23022e-10		0.00643
1640.16																																				1517.41	4.71077e-10		0.00584
1641.13																																				1518.18	2.60192e-10		0.00652
1642.09																																				1518.95	1.60878e-10		0.00874
1643.05																																				1519.72	1.12531e-10		0.01058
1644.02																																				1520.49	8.72879e-11		0.0108
1644.98																																				1521.26	7.25545e-11		0.0111
1645.95																																				1522.03	6.27215e-11		0.01146
1646.91																																				1522.8	5.53162e-11		0.01153
1647.88																																				1523.58	4.92501e-11		0.01139
1648.84																																				1524.35	4.40353e-11		0.01185
1649.8																																				1525.12	3.94416e-11		0.01106
1650.77																																				1525.89	3.53488e-11		0.00876
1651.73																																				1526.66	3.16841e-11		0.00679
1652.7																																				1527.43	2.83959e-11		0.00643
1653.66																																				1528.2	2.54437e-11		0.00695
1654.62																																				1528.97	2.27926e-11		0.00821
1655.59																																				1529.74	2.04124e-11		0.00769
1656.55																																				1530.52	1.82756e-11		0.00658
1657.52																																				1531.29	1.63581e-11		0.0058
1658.48																																				1532.06	1.46376e-11		0.007
1659.45																																				1532.83	1.30945e-11		0.00663
1660.41																																				1533.6	1.17108e-11		0.0048
1661.37																																				1534.37	1.04703e-11		0.00114
1662.34																																				1535.14	9.35871e-12		-0.000888841
1663.3																																				1535.91	8.36277e-12		0.000536365
1664.27																																				1536.69	7.47074e-12		0.00402
1665.23																																				1537.46	6.672e-12		0.00467
1666.2																																				1538.23	5.957e-12		0.00255
1667.16																																				1539	5.31714e-12		0.00215
1668.12																																				1539.77	4.74468e-12		0.00408
1669.09																																				1540.54	4.23268e-12		0.00554
1670.05																																				1541.31	3.77488e-12		0.00465
1671.02																																				1542.08	3.36566e-12		0.0048
1671.98																																				1542.86	2.99997e-12		0.00535
1672.95																																				1543.63	2.67326e-12		0.0044
1673.91																																				1544.4	2.38147e-12		0.00228
1674.87																																				1545.17	2.12094e-12		0.00249
1675.84																																				1545.94	1.88839e-12		0.00352
1676.8																																				1546.71	1.68086e-12		0.00395
1677.77																																				1547.48	1.49573e-12		0.00372
1678.73																																				1548.25	1.33061e-12		0.0064
1679.69																																				1549.03	1.1834e-12		0.00923
1680.66																																				1549.8	1.05217e-12		0.01031
1681.62																																				1550.57	9.35243e-13		0.00794
1682.59																																				1551.34	8.31075e-13		0.00696
1683.55																																				1552.11	7.38303e-13		0.00728
1684.52																																				1552.88	6.55705e-13		0.00808
1685.48																																				1553.65	5.82186e-13		0.00908
1686.44																																				1554.42	5.16766e-13		0.00959
1687.41																																				1555.2	4.58569e-13		0.00891
1688.37																																				1555.97	4.06813e-13		0.00825
1689.34																																				1556.74	3.60798e-13		0.01032
1690.3																																				1557.51	3.19899e-13		0.0119
1691.27																																				1558.28	2.83557e-13		0.0113
1692.23																																				1559.05	2.51273e-13		0.00726
1693.19																																				1559.82	2.22604e-13		0.0042
1694.16																																				1560.59	1.9715e-13		0.00514
1695.12																																				1561.36	1.74558e-13		0.00903
1696.09																																				1562.14	1.54512e-13		0.01162
1697.05																																				1562.91	1.3673e-13		0.01262
1698.02																																				1563.68	1.20961e-13		0.01474
1698.98																																				1564.45	1.06981e-13		0.01856
1699.94																																				1565.22	9.459e-14		0.02112
1700.91																																				1565.99	8.3611e-14		0.02426
1701.87																																				1566.76	7.38858e-14		0.02852
1702.84																																				1567.53	6.52736e-14		0.03313
1703.8																																				1568.31	5.76491e-14		0.03644
1704.76																																				1569.08	5.09011e-14		0.03942
1705.73																																				1569.85	4.49305e-14		0.04283
1706.69																																				1570.62	3.96491e-14		0.04792
1707.66																																				1571.39	3.49788e-14		0.0542
1708.62																																				1572.16	3.08501e-14		0.05985
1709.59																																				1572.93	2.72011e-14		0.06423
1710.55																																				1573.7	2.3977e-14		0.07075
1711.51																																				1574.48	2.11292e-14		0.07913
1712.48																																				1575.25	1.86144e-14		0.08898
1713.44																																				1576.02	1.63944e-14		0.09711
1714.41																																				1576.79	1.44352e-14		0.10609
1715.37																																				1577.56	1.27065e-14		0.11649
1716.34																																				1578.33	1.11817e-14		0.13248
1717.3																																				1579.1	9.83721e-15		0.15201
1718.26																																				1579.87	8.65194e-15		0.17086
1719.23																																				1580.65	7.60737e-15		0.18527
1720.19																																				1581.42	6.68704e-15		0.19465
1721.16																																				1582.19	5.87642e-15		0.20194
1722.12																																				1582.96	5.16263e-15		0.20735
1723.09																																				1583.73	4.53428e-15		0.21293
1724.05																																				1584.5	3.98129e-15		0.21776
1725.01																																				1585.27	3.49477e-15		0.22272
1725.98																																				1586.04	3.06686e-15		0.22597
1726.94																																				1586.82	2.69058e-15		0.22696
1727.91																																				1587.59	2.35982e-15		0.22793
1728.87																																				1588.36	2.06914e-15		0.22944
1729.83																																				1589.13	1.81377e-15		0.23224
1730.8																																				1589.9	1.58946e-15		0.23301
1731.76																																				1590.67	1.39251e-15		0.23411
1732.73																																				1591.44	1.21963e-15		0.23569
1733.69																																				1592.21	1.06791e-15		0.24142
1734.66																																				1592.98	9.34803e-16		0.24763
1735.62																																				1593.76	8.1806e-16		0.25463
1736.58																																				1594.53	7.15697e-16		0.26293
1737.55																																				1595.3	6.25968e-16		0.27396
1738.51																																				1596.07	5.47337e-16		0.28562
1739.48																																				1596.84	4.78449e-16		0.29856
1740.44																																				1597.61	4.18116e-16		0.31505
1741.41																																				1598.38	3.65288e-16		0.33391
1742.37																																				1599.15	3.19047e-16		0.35297
1743.33																																				1599.93	2.78581e-16		0.37067
1744.3																																				1600.7	2.4318e-16		0.38546
1745.26																																				1601.47	2.12219e-16		0.39936
1746.23																																				1602.24	1.85148e-16		0.41365
1747.19																																				1603.01	1.61485e-16		0.42698
1748.16																																				1603.78	1.40808e-16		0.43396
1749.12																																				1604.55	1.22743e-16		0.43498
1750.08																																				1605.32	1.06967e-16		0.43232
1751.05																																				1606.1	9.31923e-17		0.42896
1752.01																																				1606.87	8.11688e-17		0.42522
1752.98																																				1607.64	7.06769e-17		0.41818
1753.94																																				1608.41	6.15241e-17		0.40649
1754.9																																				1609.18	5.35417e-17		0.39201
1755.87																																				1609.95	4.65819e-17		0.3794
1756.83																																				1610.72	4.05156e-17		0.36645
1757.8																																				1611.49	3.52295e-17		0.3514
1758.76																																				1612.27	3.06245e-17		0.33379
1759.73																																				1613.04	2.6614e-17		0.31733
1760.69																																				1613.81	2.31223e-17		0.30145
1761.65																																				1614.58	2.00832e-17		0.28642
1762.62																																				1615.35	1.74386e-17		0.27352
1763.58																																				1616.12	1.51381e-17		0.26396
1764.55																																				1616.89	1.31374e-17		0.2569
1765.51																																				1617.66	1.1398e-17		0.25158
1766.48																																				1618.44	9.88631e-18		0.24904
1767.44																																				1619.21	8.57292e-18		0.2492
1768.4																																				1619.98	7.43236e-18		0.25069
1769.37																																				1620.75	6.44259e-18		0.25271
1770.33																																				1621.52	5.58468e-18		0.25523
1771.3																																				1622.29	4.84277e-18		0.25829
1772.26																																				1623.06	4.20419e-18		0.25852
1773.23																																				1623.83	3.66013e-18		0.25727
1774.19																																				1624.6	3.20703e-18		0.25522
1775.15																																				1625.38	2.84949e-18		0.25267
1776.12																																				1626.15	2.60581e-18		0.24649
1777.08																																				1626.92	2.51826e-18		0.23925
1778.05																																				1627.69	2.67201e-18		0.23115
1779.01																																				1628.46	3.22948e-18		0.21866
1779.97																																				1629.23	4.49244e-18		0.20154
1780.94																																				1630	7.01338e-18		0.18524
1781.9																																				1630.77	1.17943e-17		0.17391
1782.87																																				1631.55	2.06393e-17		0.1643
1783.83																																				1632.32	3.67771e-17		0.15451
1784.8																																				1633.09	6.59536e-17		0.14477
1785.76																																				1633.86	1.1834e-16		0.13746
1786.72																																				1634.63	2.11846e-16		0.13215
1787.69																																				1635.4	3.77847e-16		0.12823
1788.65																																				1636.17	6.71024e-16		0.12603
1789.62																																				1636.94	1.18618e-15		0.12647
1790.58																																				1637.72	2.08686e-15		0.12916
1791.55																																				1638.49	3.6537e-15		0.13396
1792.51																																				1639.26	6.36584e-15		0.14096
1793.47																																				1640.03	1.10371e-14		0.14725
1794.44																																				1640.8	1.90425e-14		0.15383
1795.4																																				1641.57	3.26936e-14		0.16219
1796.37																																				1642.34	5.58564e-14		0.17258
1797.33																																				1643.11	9.49624e-14		0.18202
1798.3																																				1643.89	1.60657e-13		0.19212
1799.26																																				1644.66	2.70469e-13		0.20309
1800.22																																				1645.43	4.53109e-13		0.21531
1801.19																																				1646.2	7.55365e-13		0.2276
1802.15																																				1646.97	1.25308e-12		0.23685
1803.12																																				1647.74	2.06858e-12		0.24115
1804.08																																				1648.51	3.39808e-12		0.24164
1805.05																																				1649.28	5.55473e-12		0.2406
1806.01																																				1650.06	9.03569e-12		0.23857
1806.97																																				1650.83	1.46261e-11		0.23654
1807.94																																				1651.6	2.35594e-11		0.23299
1808.9																																				1652.37	3.77633e-11		0.22603
1809.87																																				1653.14	6.02342e-11		0.21603
1810.83																																				1653.91	9.56061e-11		0.20352
1811.79																																				1654.68	1.51007e-10		0.18963
1812.76																																				1655.45	2.37343e-10		0.17631
1813.72																																				1656.23	3.71215e-10		0.1653
1814.69																																				1657	5.77754e-10		0.15359
1815.65																																				1657.77	8.94807e-10		0.14075
1816.62																																				1658.54	1.37907e-09		0.12695
1817.58																																				1659.31	2.11499e-09		0.11285
1818.54																																				1660.08	3.22776e-09		0.0981
1819.51																																				1660.85	4.90188e-09		0.08641
1820.47																																				1661.62	7.40787e-09		0.07768
1821.44																																				1662.39	1.11402e-08		0.07062
1822.4																																				1663.17	1.66709e-08		0.06288
1823.37																																				1663.94	2.48254e-08		0.05571
1824.33																																				1664.71	3.67877e-08		0.0479
1825.29																																				1665.48	5.42471e-08		0.0417
1826.26																																				1666.25	7.96012e-08		0.03653
1827.22																																				1667.02	1.16234e-07		0.03211
1828.19																																				1667.79	1.68893e-07		0.02687
1829.15																																				1668.56	2.44209e-07		0.02351
1830.12																																				1669.34	3.51382e-07		0.01955
1831.08																																				1670.11	5.03115e-07		0.01531
1832.04																																				1670.88	7.16841e-07		0.01258
1833.01																																				1671.65	1.01636e-06		0.01256
1833.97																																				1672.42	1.43397e-06		0.01105
1834.94																																				1673.19	2.01327e-06		0.0092
1835.9																																				1673.96	2.81277e-06		0.00776
1836.86																																				1674.73	3.91051e-06		0.00601
1837.83																																				1675.51	5.41006e-06		0.00398
1838.79																																				1676.28	7.448e-06		0.00426
1839.76																																				1677.05	1.02034e-05		0.00457
1840.72																																				1677.82	1.39098e-05		0.00351
1841.69																																				1678.59	1.88697e-05		0.00309
1842.65																																				1679.36	2.54728e-05		0.00393
1843.61																																				1680.13	3.42183e-05		0.003
1844.58																																				1680.9	4.57412e-05		0.00102
1845.54																																				1681.68	6.08453e-05		0.000663117
1846.51																																				1682.45	8.05405e-05		0.000718707
1847.47																																				1683.22	0.000106089		-0.00177
1848.44																																				1683.99	0.000139058		-0.00414
1849.4																																				1684.76	0.00018138		-0.00353
1850.36																																				1685.53	0.000235425		0.000305216
1851.33																																				1686.3	0.000304078		0.00314
1852.29																																				1687.07	0.000390827		0.00429
1853.26																																				1687.85	0.000499866		0.00187
1854.22																																				1688.62	0.000636198		-0.000564086
1855.19																																				1689.39	0.000805747		-0.000829668
1856.15																																				1690.16	0.00102		0.00115
1857.11																																				1690.93	0.00127		0.00329
1858.08																																				1691.7	0.00159		0.00368
1859.04																																				1692.47	0.00197		0.00215
1860.01																																				1693.24	0.00244		0.000330809
1860.97																																				1694.01	0.003		0.00198
1861.93																																				1694.79	0.00367		0.00541
1862.9																																				1695.56	0.00447		0.00642
1863.86																																				1696.33	0.00542		0.00524
1864.83																																				1697.1	0.00653		0.00584
1865.79																																				1697.87	0.00784		0.0087
1866.76																																				1698.64	0.00936		0.00879
1867.72																																				1699.41	0.01112		0.00558
1868.68																																				1700.18	0.01315		0.00244
1869.65																																				1700.96	0.01547		0.000559244
1870.61																																				1701.73	0.01812		0.000183448
1871.58																																				1702.5	0.02111		0.00136
1872.54																																				1703.27	0.02447		0.00359
1873.51																																				1704.04	0.02824		0.00313
1874.47																																				1704.81	0.03242		0.0012
1875.43																																				1705.58	0.03704		0.00109
1876.4																																				1706.35	0.04211		0.00226
1877.36																																				1707.13	0.04764		0.00123
1878.33																																				1707.9	0.05364		-0.00221
1879.29																																				1708.67	0.06009		-0.00336
1880.26																																				1709.44	0.067		-0.000945161
1881.22																																				1710.21	0.07433		0.0023
1882.18																																				1710.98	0.08206		0.00168
1883.15																																				1711.75	0.09016		-0.000303714
1884.11																																				1712.52	0.09857		-0.000827774
1885.08																																				1713.3	0.10725		0.000330738
1886.04																																				1714.07	0.11613		-0.00126
1887																																				1714.84	0.12515		-0.00284
1887.97																																				1715.61	0.13421		-0.00307
1888.93																																				1716.38	0.14325		-0.00282
1889.9																																				1717.15	0.15217		-0.00361
1890.86																																				1717.92	0.1609		-0.00359
1891.83																																				1718.69	0.16934		-0.00163
1892.79																																				1719.47	0.17741		-0.00027841
1893.75																																				1720.24	0.18504		0.000570407
1894.72																																				1721.01	0.19216		0.000426071
1895.68																																				1721.78	0.1987		0.00192
1896.65																																				1722.55	0.20463		0.00394
1897.61																																				1723.32	0.20992		0.00466
1898.58																																				1724.09	0.21455		0.00304
1899.54																																				1724.86	0.21854		0.00176
1900.5																																				1725.63	0.22192		0.00111
1901.47																																				1726.41	0.22473		-0.000917971
1902.43																																				1727.18	0.22705		-0.00273
1903.4																																				1727.95	0.22898		-0.000828543
1904.36																																				1728.72	0.23062		0.000951748
1905.33																																				1729.49	0.23211		0.000711354
1906.29																																				1730.26	0.2336		-0.00129
1907.25																																				1731.03	0.23523		-0.000531609
1908.22																																				1731.8	0.23718		0.000358801
1909.18																																				1732.58	0.23959		0.00248
1910.15																																				1733.35	0.24263		0.00346
1911.11																																				1734.12	0.24645		0.00353
1912.08																																				1734.89	0.25116		0.00305
1913.04																																				1735.66	0.25688		0.00301
1914																																				1736.43	0.26367		0.00211
1914.97																																				1737.2	0.27159		0.00125
1915.93																																				1737.97	0.28062		0.00262
1916.9																																				1738.75	0.29073		0.0038
1917.86																																				1739.52	0.30183		0.00336
1918.82																																				1740.29	0.3138		0.00333
1919.79																																				1741.06	0.32646		0.0045
1920.75																																				1741.83	0.33961		0.00396
1921.72																																				1742.6	0.35298		0.00263
1922.68																																				1743.37	0.36632		0.00219
1923.65																																				1744.14	0.37933		0.00244
1924.61																																				1744.92	0.39169		0.00348
																																				1745.69	0.40311
																																				1746.46	0.41329
																																				1747.23	0.42194
																																				1748	0.42884
																																				1748.77	0.43376
																																				1749.54	0.43656
																																				1750.31	0.43714
																																				1751.09	0.43547
																																				1751.86	0.43156
																																				1752.63	0.42552
																																				1753.4	0.41748
																																				1754.17	0.40768
																																				1754.94	0.39636
																																				1755.71	0.38382
																																				1756.48	0.37041
																																				1757.26	0.35648
																																				1758.03	0.34238
																																				1758.8	0.32847
																																				1759.57	0.31509
																																				1760.34	0.30254
																																				1761.11	0.29108
																																				1761.88	0.28093
																																				1762.65	0.27225
																																				1763.42	0.26512
																																				1764.2	0.25958
																																				1764.97	0.25558
																																				1765.74	0.25303
																																				1766.51	0.25178
																																				1767.28	0.25161
																																				1768.05	0.25229
																																				1768.82	0.25354
																																				1769.59	0.25508
																																				1770.37	0.2566
																																				1771.14	0.25783
																																				1771.91	0.25851
																																				1772.68	0.2584
																																				1773.45	0.25731
																																				1774.22	0.25511
																																				1774.99	0.25169
																																				1775.76	0.24704
																																				1776.54	0.24117
																																				1777.31	0.23416
																																				1778.08	0.22614
																																				1778.85	0.21726
																																				1779.62	0.20774
																																				1780.39	0.1978
																																				1781.16	0.18769
																																				1781.93	0.17765
																																				1782.71	0.16793
																																				1783.48	0.15878
																																				1784.25	0.1504
																																				1785.02	0.14299
																																				1785.79	0.13671
																																				1786.56	0.1317
																																				1787.33	0.12804
																																				1788.1	0.1258
																																				1788.88	0.12499
																																				1789.65	0.1256
																																				1790.42	0.12758
																																				1791.19	0.13086
																																				1791.96	0.13533
																																				1792.73	0.14087
																																				1793.5	0.14733
																																				1794.27	0.15455
																																				1795.04	0.16236
																																				1795.82	0.17057
																																				1796.59	0.179
																																				1797.36	0.18746
																																				1798.13	0.19577
																																				1798.9	0.20375
																																				1799.67	0.21123
																																				1800.44	0.21805
																																				1801.21	0.22406
																																				1801.99	0.22915
																																				1802.76	0.2332
																																				1803.53	0.23612
																																				1804.3	0.23786
																																				1805.07	0.23836
																																				1805.84	0.2376
																																				1806.61	0.2356
																																				1807.38	0.23238
																																				1808.16	0.22797
																																				1808.93	0.22245
																																				1809.7	0.21591
																																				1810.47	0.20843
																																				1811.24	0.20013
																																				1812.01	0.19112
																																				1812.78	0.18154
																																				1813.55	0.17151
																																				1814.33	0.16117
																																				1815.1	0.15063
																																				1815.87	0.14002
																																				1816.64	0.12946
																																				1817.41	0.11905
																																				1818.18	0.10889
																																				1818.95	0.09906
																																				1819.72	0.08963
																																				1820.5	0.08066
																																				1821.27	0.0722
																																				1822.04	0.06428
																																				1822.81	0.05692
																																				1823.58	0.05013
																																				1824.35	0.04391
																																				1825.12	0.03826
																																				1825.89	0.03315
																																				1826.66	0.02857
																																				1827.44	0.02449
																																				1828.21	0.02088
																																				1828.98	0.01771
																																				1829.75	0.01494
																																				1830.52	0.01253
																																				1831.29	0.01046
																																				1832.06	0.00868
																																				1832.83	0.00716
																																				1833.61	0.00588
																																				1834.38	0.0048
																																				1835.15	0.0039
																																				1835.92	0.00315
																																				1836.69	0.00253
																																				1837.46	0.00202
																																				1838.23	0.00161
																																				1839	0.00127
																																				1839.78	0.000999242
																																				1840.55	0.000781441
																																				1841.32	0.000607821
																																				1842.09	0.000470229
																																				1842.86	0.000361824
																																				1843.63	0.00027691
																																				1844.4	0.000210783
																																				1845.17	0.000159583
																																				1845.95	0.000120169
																																				1846.72	9.00015e-05
																																				1847.49	6.70445e-05
																																				1848.26	4.96742e-05
																																				1849.03	3.6606e-05
																																				1849.8	2.68305e-05
																																				1850.57	1.95595e-05
																																				1851.34	1.41822e-05
																																				1852.12	1.02278e-05
																																				1852.89	7.33626e-06
																																				1853.66	5.23386e-06
																																				1854.43	3.71384e-06
																																				1855.2	2.62107e-06
																																				1855.97	1.83988e-06
																																				1856.74	1.28456e-06
																																				1857.51	8.92013e-07
																																				1858.28	6.16089e-07
																																				1859.06	4.23224e-07
																																				1859.83	2.89169e-07
																																				1860.6	1.96511e-07
																																				1861.37	1.32824e-07
																																				1862.14	8.92936e-08
																																				1862.91	5.9706e-08
																																				1863.68	3.97073e-08
																																				1864.45	2.6265e-08
																																				1865.23	1.72798e-08
																																				1866	1.13071e-08
																																				1866.77	7.35905e-09
																																				1867.54	4.76371e-09
																																				1868.31	3.06706e-09
																																				1869.08	1.96406e-09
																																				1869.85	1.25095e-09
																																				1870.62	7.92467e-10
																																				1871.4	4.99316e-10
																																				1872.17	3.12914e-10
																																				1872.94	1.95042e-10
																																				1873.71	1.20916e-10
																																				1874.48	7.45584e-11
																																				1875.25	4.57259e-11
																																				1876.02	2.78922e-11
																																				1876.79	1.69222e-11
																																				1877.57	1.02114e-11
																																				1878.34	6.12869e-12
																																				1879.11	3.65851e-12
																																				1879.88	2.17218e-12
																																				1880.65	1.28275e-12
																																				1881.42	7.53426e-13
																																				1882.19	4.40144e-13
																																				1882.96	2.55742e-13
																																				1883.74	1.47797e-13
																																				1884.51	8.49536e-14
																																				1885.28	4.85683e-14
																																				1886.05	2.76171e-14
																																				1886.82	1.56191e-14
																																				1887.59	8.78599e-15
																																				1888.36	4.91562e-15
																																				1889.13	2.7354e-15
																																				1889.91	1.51397e-15
																																				1890.68	8.33426e-16
																																				1891.45	4.56322e-16
																																				1892.22	2.48502e-16
																																				1892.99	1.346e-16
																																				1893.76	7.25122e-17
																																				1894.53	3.88537e-17
																																				1895.3	2.07066e-17
																																				1896.07	1.09759e-17
																																				1896.85	5.7866e-18
																																				1897.62	3.03432e-18
																																				1898.39	1.58254e-18
																																				1899.16	8.20922e-19
																																				1899.93	4.23548e-19
																																				1900.7	2.1735e-19
																																				1901.47	1.10935e-19
																																				1902.24	5.63161e-20
																																				1903.02	2.84348e-20
																																				1903.79	1.42798e-20
																																				1904.56	7.13263e-21
																																				1905.33	3.54349e-21
																																				1906.1	1.75092e-21
																																				1906.87	8.60509e-22
																																				1907.64	4.20629e-22
																																				1908.41	2.04502e-22
																																				1909.19	9.88893e-23
																																				1909.96	4.75615e-23
																																				1910.73	2.27518e-23
																																				1911.5	1.08251e-23
																																				1912.27	5.12271e-24
																																				1913.04	2.41115e-24
																																				1913.81	1.12876e-24
																																				1914.58	5.25573e-25
																																				1915.36	2.43399e-25
																																				1916.13	1.12114e-25
																																				1916.9	5.13634e-26
																																				1917.67	2.34047e-26
																																				1918.44	1.06073e-26
																																				1919.21	4.78148e-27
																																				1919.98	2.14375e-27
																																				1920.75	9.5596e-28
																																				1921.53	4.23994e-28
																																				1922.3	1.8704e-28
																																				1923.07	8.20658e-29
																																				1923.84	3.58133e-29
																																				1924.61	1.55447e-29

## Sheet: Figure 4b-2
1026.91		1026.91	0	1026.91	0	1026.91	0	1026.91	0	1026.91	0	1026.91	0	1026.91	0	1026.91	0	1026.91	0	1026.91	5.7223e-98	1026.91	0	1026.91	1.51741e-48	1026.91	2.30708e-62	1026.91	7.20811e-09	1026.91	3.49415e-07	1026.91	8.0698e-05	1026.91	8.10546e-05	0.00357
1027.87		1102.51	0	1097.74	0	1097.53	0	1093.27	0	1070.9	0	1070.01	0	1068.13	0	1066.36	0	1063.43	0	1052.48	1.55896e-81	1050.15	0	1044.69	3.57352e-39	1038.68	1.90887e-52	1044.71	4.23844e-05	1028.58	7.75535e-07	1034.44	0.000117146	1027.71	8.45366e-05	0.00272
1028.84		1178.1	0	1168.57	0	1168.15	0	1159.64	0	1114.9	0	1113.11	0	1109.35	0	1105.81	0	1099.96	0	1078.06	1.25894e-66	1073.39	3.1142e-115	1062.48	7.69788e-31	1050.45	2.03525e-43	1046.13	7.44463e-05	1031.82	3.3543e-06	1049.02	0.000232882	1028.51	8.82172e-05	0.002
1029.8		1253.7	0	1239.4	0	1238.77	0	1226	0	1158.89	0	1156.22	0	1150.57	0	1145.26	0	1136.48	0	1103.63	3.01352e-53	1096.63	3.88926e-91	1080.27	1.5168e-23	1062.22	2.79629e-35	1048.88	0.000209073	1034.92	1.23537e-05	1062.96	0.000430694	1029.31	9.21313e-05	0.00162
1030.77		1329.3	0	1310.23	0	1309.4	0	1292.37	0	1202.89	0	1199.32	0	1191.79	0	1184.71	0	1173	0	1129.21	2.13819e-41	1119.87	6.66209e-70	1098.05	2.7338e-17	1073.99	4.95079e-28	1051.51	0.000522909	1037.87	3.93054e-05	1076.28	0.000745625	1030.11	9.6326e-05	0.000545193
1031.73		1404.89	0	1381.06	0	1380.02	0	1358.73	0	1246.88	0	1242.42	0	1233.01	0	1224.17	0	1209.53	0	1154.78	4.497e-31	1143.11	1.56522e-51	1115.84	4.507e-12	1085.76	1.12951e-21	1054.01	0.00118	1040.68	0.000109498	1089	0.00122	1030.92	0.000100864	-0.000294797
1032.69		1480.49	0	1451.89	2.32546e-101	1450.64	0	1425.1	5.55379e-105	1290.88	0	1285.52	0	1274.23	3.69829e-93	1263.62	0	1246.05	0	1180.36	2.8035e-22	1166.35	5.04388e-36	1133.62	6.79658e-08	1097.54	3.32074e-16	1056.39	0.00241	1043.35	0.000270449	1101.13	0.00188	1031.72	0.000105829	-0.0015
1033.66		1556.09	2.24491e-124	1522.72	7.42786e-62	1521.26	0	1491.47	7.14806e-64	1334.87	5.32571e-113	1328.63	0	1315.45	4.1845e-57	1303.07	0	1282.57	2.15458e-80	1205.93	5.18061e-15	1189.59	2.22934e-23	1151.41	9.37508e-05	1109.31	1.25807e-11	1058.64	0.00452	1045.88	0.000599131	1112.68	0.00275	1032.52	0.000111335	-0.000782847
1034.62		1631.68	7.695e-62	1593.55	3.03953e-32	1591.89	0	1557.83	4.39171e-33	1378.86	1.48284e-56	1371.73	4.98779e-118	1356.67	5.03963e-30	1342.52	3.6962e-74	1319.1	3.16204e-41	1231.51	2.83768e-09	1212.84	1.35148e-13	1153.05	0.000161943	1121.08	6.14184e-08	1060.79	0.00786	1048.29	0.0012	1123.66	0.00386	1033.32	0.000117531	-0.00125
1035.59		1707.28	2.11396e-21	1664.38	1.59345e-12	1662.51	6.33129e-42	1624.2	1.28803e-12	1422.86	6.32514e-20	1414.83	3.99929e-37	1397.89	6.46049e-12	1381.97	6.3768e-25	1355.62	1.8697e-15	1257.08	4.60733e-05	1236.08	1.12375e-06	1156.21	0.000438227	1132.85	3.86384e-05	1062.82	0.01273	1050.57	0.00221	1134.1	0.00521	1034.12	0.000124615	-0.0016
1036.55		1710.87	4.96869e-20	1668.07	9.08797e-12	1665.71	5.73425e-39	1627.8	8.41701e-12	1425.08	1.33981e-18	1416.81	1.57098e-34	1400.24	3.7246e-11	1383.89	3.15854e-23	1357.57	1.86704e-14	1259.25	8.90107e-05	1237.75	2.74043e-06	1159.21	0.00105	1134.02	6.54772e-05	1064.74	0.01938	1052.73	0.00376	1144	0.00676	1034.92	0.000132849	-0.00236
1037.52		1717.79	1.58161e-17	1675.19	2.1963e-10	1671.87	1.35174e-33	1634.73	2.56967e-10	1429.37	3.43676e-16	1420.63	8.11783e-30	1404.76	8.98192e-10	1387.58	3.79182e-20	1361.33	1.22148e-12	1263.41	0.000294476	1240.96	1.38426e-05	1162.06	0.00227	1136.26	0.000170718	1066.55	0.02789	1054.77	0.00595	1153.38	0.00849	1035.73	0.000142575	-0.00165
1038.48		1724.38	2.55803e-15	1681.97	3.6824e-09	1677.72	6.9351e-29	1641.32	5.19962e-09	1433.43	4.44922e-14	1424.25	1.10079e-25	1409.04	1.46307e-08	1391.08	1.8994e-17	1364.89	4.77303e-11	1267.36	0.000840633	1244.01	5.72674e-05	1164.76	0.00443	1138.4	0.000395517	1068.26	0.03819	1056.69	0.00886	1162.26	0.01036	1036.53	0.00015424	-0.0032
1039.44		1730.64	2.24374e-13	1688.42	4.4332e-08	1683.26	9.03523e-25	1647.57	7.26212e-08	1437.28	3.1152e-12	1427.68	4.48467e-22	1413.1	1.67494e-07	1394.4	4.33697e-15	1368.26	1.17359e-09	1271.1	0.0021	1246.9	0.000197998	1167.32	0.00795	1140.41	0.000824017	1069.87	0.05003	1058.5	0.01245	1170.64	0.01231	1037.33	0.00016842	-0.00385
1040.41		1736.57	1.13376e-11	1694.55	3.95639e-07	1688.5	3.44606e-21	1653.49	7.26839e-07	1440.92	1.25734e-10	1430.92	6.21884e-19	1416.94	1.39787e-06	1397.54	4.89737e-13	1371.45	1.90515e-08	1274.64	0.00467	1249.64	0.000582857	1169.73	0.01319	1142.32	0.00156	1071.38	0.06303	1060.2	0.01667	1178.54	0.01428	1038.13	0.000185856	-0.00361
1041.37		1742.19	3.48956e-10	1700.36	2.6959e-06	1693.45	4.38566e-18	1659.09	5.3965e-06	1444.35	3.10222e-09	1433.99	3.29231e-16	1420.56	8.7961e-06	1400.5	2.94796e-11	1374.46	2.13422e-07	1277.98	0.00932	1252.22	0.00149	1172	0.02041	1144.13	0.00272	1072.8	0.07673	1061.79	0.02137	1185.98	0.01623	1038.93	0.000207495	-0.002
1042.34		1747.51	6.88759e-09	1705.87	1.44139e-05	1698.11	2.10011e-15	1664.39	3.06833e-05	1447.59	4.9378e-08	1436.87	7.39384e-14	1423.98	4.30419e-05	1403.29	1.01336e-09	1377.3	1.71821e-06	1281.13	0.01692	1254.65	0.00333	1174.14	0.02971	1145.83	0.00438	1074.13	0.09063	1063.28	0.02637	1192.96	0.01811	1039.73	0.000234536	-0.00405
1043.3		1752.54	9.14037e-08	1711.08	6.20101e-05	1702.5	4.22382e-13	1669.37	0.00013756	1450.65	5.32667e-07	1439.59	7.75745e-12	1427.2	0.000168484	1405.92	2.11866e-08	1379.98	1.03178e-05	1284.1	0.02827	1256.94	0.00668	1176.15	0.04096	1147.43	0.00661	1075.37	0.10426	1064.67	0.03147	1199.51	0.01987	1040.53	0.000268486	-0.00435
1044.26		1757.27	8.51779e-07	1716	0.000219686	1706.63	3.94491e-11	1674.07	0.000499446	1453.51	4.07374e-06	1442.15	4.15249e-10	1430.22	0.000541392	1408.39	2.85375e-07	1382.49	4.78086e-05	1286.88	0.04384	1259.1	0.01209	1178.04	0.05384	1148.93	0.00939	1076.52	0.11722	1065.97	0.03649	1205.64	0.0215	1041.34	0.00031123	-0.00504
1045.23		1761.73	5.80005e-06	1720.64	0.000654685	1710.5	1.87477e-09	1678.48	0.0015	1456.2	2.30121e-05	1444.54	1.22879e-08	1433.06	0.00146	1410.71	2.60968e-06	1384.85	0.000176302	1289.49	0.06368	1261.11	0.02005	1179.8	0.06785	1150.34	0.01266	1077.59	0.12921	1067.17	0.04126	1211.36	0.02297	1042.14	0.000365104	-0.00355
1046.19		1765.92	2.99262e-05	1725.01	0.00167	1714.12	4.92594e-08	1682.62	0.00385	1458.71	9.9657e-05	1446.78	2.16198e-07	1435.71	0.00339	1412.88	1.69918e-05	1387.05	0.000532137	1291.94	0.08736	1263	0.03076	1181.45	0.08244	1151.66	0.01631	1078.58	0.14003	1068.28	0.04567	1216.69	0.02428	1042.94	0.000432983	-0.00419
1047.16		1769.85	0.000120934	1729.11	0.00373	1717.49	7.71399e-07	1686.48	0.00852	1461.06	0.000342198	1448.87	2.41575e-06	1438.18	0.00688	1414.9	8.22373e-05	1389.11	0.00135	1294.22	0.11399	1264.76	0.04409	1182.98	0.09703	1152.9	0.02019	1079.49	0.14955	1069.31	0.04963	1221.63	0.02543	1043.74	0.00051838	-0.00237
1048.12		1773.52	0.000394421	1732.96	0.00739	1720.64	7.70433e-06	1690.09	0.01662	1463.24	0.000960405	1450.82	1.81921e-05	1440.48	0.01244	1416.78	0.000307565	1391.02	0.00294	1296.34	0.14241	1266.4	0.0596	1184.4	0.1111	1154.04	0.02412	1080.34	0.15776	1070.26	0.05309	1226.21	0.02641	1044.54	0.000625555	-0.000909309
1049.09		1776.95	0.00107	1736.55	0.01319	1723.56	5.21538e-05	1693.46	0.02909	1465.27	0.00226	1452.63	9.73943e-05	1442.62	0.02035	1418.53	0.000920433	1392.8	0.0056	1298.31	0.17134	1267.93	0.07655	1185.72	0.12423	1155.11	0.02798	1081.11	0.16469	1071.13	0.05605	1230.44	0.02725	1045.34	0.000759633	-0.000450357
1050.05		1780.14	0.00245	1739.91	0.02145	1726.26	0.000252688	1696.58	0.04631	1467.15	0.00459	1454.3	0.000388822	1444.6	0.03053	1420.15	0.00227	1394.45	0.00955	1300.14	0.19959	1269.34	0.09412	1186.94	0.13612	1156.09	0.03161	1081.81	0.17043	1071.92	0.05853	1234.33	0.02795	1046.15	0.00092673	-0.000521199
1051.01		1783.11	0.0049	1743.04	0.03224	1728.76	0.00091982	1699.47	0.06796	1468.88	0.0082	1455.85	0.00121	1446.43	0.04258	1421.65	0.00477	1395.97	0.01478	1301.83	0.22616	1270.64	0.11147	1188.06	0.14662	1157	0.03494	1082.45	0.17509	1072.64	0.06056	1237.89	0.02852	1046.95	0.00113	0.000726333
1051.98		1785.85	0.00867	1745.94	0.04522	1731.05	0.00263	1702.14	0.09304	1470.48	0.01313	1457.27	0.00303	1448.12	0.05577	1423.02	0.0087	1397.36	0.02107	1303.38	0.25031	1271.84	0.12788	1189.08	0.15565	1157.84	0.0379	1083.03	0.17881	1073.29	0.06219	1241.15	0.02899	1047.75	0.00139	0.00181
1052.94		1788.38	0.01383	1748.63	0.05978	1733.16	0.00611	1704.59	0.12007	1471.94	0.01917	1458.57	0.00636	1449.66	0.0693	1424.28	0.01412	1398.65	0.02802	1304.8	0.27161	1272.94	0.14283	1190.02	0.16324	1158.61	0.04046	1083.55	0.18173	1073.87	0.06347	1244.11	0.02936	1048.55	0.00171	0.000749153
1053.91		1790.72	0.02021	1751.11	0.07514	1735.08	0.01197	1706.84	0.14742	1473.28	0.02591	1459.76	0.01147	1451.07	0.0824	1425.43	0.02076	1399.82	0.03517	1306.1	0.28987	1273.94	0.15598	1190.87	0.16948	1159.31	0.04263	1084.02	0.18397	1074.4	0.06446	1246.78	0.02965	1049.35	0.00209	0.00015074
1054.87		1792.85	0.02743	1753.39	0.09046	1736.83	0.02034	1708.9	0.17362	1474.49	0.03287	1460.84	0.01827	1452.35	0.09444	1426.48	0.02813	1400.88	0.04208	1307.28	0.30512	1274.85	0.16719	1191.64	0.17451	1159.94	0.04442	1084.44	0.18566	1074.86	0.06521	1249.19	0.02988	1050.15	0.00256	0.00243
1055.84		1794.8	0.03498	1755.49	0.10504	1738.41	0.03074	1710.77	0.1975	1475.59	0.03956	1461.82	0.02625	1453.51	0.10503	1427.43	0.03564	1401.84	0.04838	1308.34	0.31755	1275.67	0.17648	1192.34	0.17848	1160.52	0.04586	1084.8	0.1869	1075.28	0.06576	1251.35	0.03005	1050.95	0.00312	0.00338
1056.8		1796.58	0.04237	1757.4	0.11831	1739.83	0.04223	1712.46	0.21836	1476.58	0.04561	1462.7	0.03468	1454.55	0.11397	1428.28	0.04276	1402.71	0.05386	1309.31	0.32746	1276.42	0.18397	1192.96	0.18154	1161.04	0.047	1085.12	0.1878	1075.64	0.06616	1253.27	0.03018	1051.76	0.00381	0.00444
1057.76		1798.18	0.0492	1759.14	0.12995	1741.11	0.05372	1713.98	0.23589	1477.46	0.05081	1463.49	0.04283	1455.48	0.12124	1429.04	0.04908	1403.49	0.05842	1310.17	0.33517	1277.08	0.18986	1193.51	0.18386	1161.5	0.04789	1085.4	0.18843	1075.95	0.06644	1254.96	0.03028	1052.56	0.00462	0.00352
1058.73		1799.63	0.05519	1760.71	0.1398	1742.24	0.06427	1715.34	0.25009	1478.25	0.05506	1464.19	0.05012	1456.31	0.12697	1429.72	0.05439	1404.18	0.06207	1310.93	0.34103	1277.67	0.19437	1194	0.18558	1161.92	0.04856	1085.64	0.18886	1076.22	0.06663	1256.44	0.03035	1053.36	0.00559	0.00459
1059.69		1800.92	0.0602	1762.12	0.14788	1743.24	0.07328	1716.55	0.26123	1478.94	0.0584	1464.81	0.05624	1457.04	0.13133	1430.32	0.05864	1404.78	0.06489	1311.6	0.34538	1278.19	0.19774	1194.42	0.18682	1162.28	0.04905	1085.84	0.18914	1076.44	0.06676	1257.72	0.0304	1054.16	0.00674	0.00469
1060.66		1802.07	0.06424	1763.39	0.15431	1744.11	0.08051	1717.62	0.2697	1479.55	0.06091	1465.35	0.06108	1457.68	0.13455	1430.84	0.06189	1405.32	0.06698	1312.2	0.34854	1278.65	0.20019	1194.79	0.18769	1162.6	0.04941	1086.01	0.18933	1076.63	0.06684	1258.83	0.03043	1054.96	0.00809	0.00723
1061.62		1803.09	0.06736	1764.52	0.15928	1744.87	0.08599	1718.55	0.27594	1480.08	0.06274	1465.82	0.06471	1458.24	0.13684	1431.29	0.06427	1405.78	0.06849	1312.71	0.35077	1279.05	0.20192	1195.11	0.18829	1162.88	0.04966	1086.15	0.18944	1076.79	0.06689	1259.76	0.03045	1055.76	0.00967	0.01043
1062.59		1803.97	0.06969	1765.51	0.16302	1745.52	0.08993	1719.36	0.28039	1480.53	0.06401	1466.22	0.06731	1458.71	0.13843	1431.68	0.06594	1406.17	0.06954	1313.15	0.35229	1279.38	0.20311	1195.38	0.18868	1163.11	0.04984	1086.26	0.1895	1076.91	0.06692	1260.53	0.03047	1056.56	0.0115	0.01487
1063.55		1804.74	0.07137	1766.38	0.16576	1746.07	0.09263	1720.06	0.28347	1480.91	0.06487	1466.56	0.06908	1459.12	0.13949	1432.01	0.06707	1406.51	0.07024	1313.52	0.3533	1279.67	0.2039	1195.6	0.18894	1163.31	0.04995	1086.34	0.18953	1077.01	0.06693	1261.17	0.03047	1057.37	0.01362	0.01845
1064.51		1805.4	0.07254	1767.13	0.1677	1746.53	0.09439	1720.65	0.28551	1481.23	0.06542	1466.85	0.07022	1459.45	0.14017	1432.29	0.0678	1406.79	0.07068	1313.83	0.35394	1279.91	0.2044	1195.78	0.18909	1163.48	0.05002	1086.41	0.18955	1077.08	0.06694	1261.68	0.03048	1058.17	0.01605	0.02056
1065.48		1805.96	0.07332	1767.78	0.16904	1746.9	0.09547	1721.14	0.28682	1481.49	0.06575	1467.08	0.07093	1459.73	0.14058	1432.51	0.06824	1407.02	0.07096	1314.08	0.35433	1280.11	0.20471	1195.93	0.18918	1163.62	0.05007	1086.45	0.18956	1077.13	0.06694	1262.08	0.03048	1058.97	0.01883	0.02361
1066.44		1806.43	0.07382	1768.33	0.16993	1747.2	0.0961	1721.54	0.28762	1481.7	0.06595	1467.27	0.07134	1459.95	0.14082	1432.69	0.0685	1407.2	0.07111	1314.28	0.35456	1280.26	0.20488	1196.04	0.18922	1163.73	0.05009	1086.48	0.18956	1077.17	0.06694	1262.37	0.03048	1059.77	0.02199	0.02911
1067.41		1806.81	0.07412	1768.78	0.17049	1747.44	0.09644	1721.86	0.28808	1481.86	0.06605	1467.41	0.07156	1460.12	0.14094	1432.83	0.06864	1407.34	0.0712	1314.44	0.35468	1280.39	0.20498	1196.13	0.18925	1163.81	0.05011	1086.5	0.18956	1077.19	0.06694	1262.59	0.03048	1060.57	0.02555	0.03621
1068.37		1807.11	0.0743	1769.15	0.17084	1747.61	0.09661	1722.11	0.28832	1481.98	0.0661	1467.52	0.07167	1460.25	0.14101	1432.94	0.0687	1407.45	0.07124	1314.56	0.35474	1280.48	0.20502	1196.19	0.18926	1163.88	0.05011	1086.51	0.18956	1077.2	0.06694	1262.73	0.03048	1061.37	0.02954	0.04574
1069.33		1807.35	0.07439	1769.45	0.17104	1747.74	0.09668	1722.3	0.28844	1482.07	0.06612	1467.6	0.07172	1460.34	0.14103	1433.01	0.06873	1407.53	0.07126	1314.65	0.35477	1280.54	0.20504	1196.23	0.18926	1163.92	0.05012	1086.52	0.18956	1077.2	0.06694	1262.82	0.03048	1062.18	0.034	0.05632
1070.3		1807.53	0.07444	1769.69	0.17114	1747.82	0.09671	1722.43	0.2885	1482.13	0.06613	1467.65	0.07173	1460.4	0.14104	1433.06	0.06875	1407.58	0.07127	1314.7	0.35478	1280.59	0.20505	1196.26	0.18926	1163.95	0.05012	1086.52	0.18956	1077.2	0.06694	1262.86	0.03048	1062.98	0.03893	0.06791
1071.26		1807.66	0.07446	1769.86	0.17119	1747.88	0.09672	1722.52	0.28852	1482.17	0.06613	1467.68	0.07174	1460.44	0.14105	1433.1	0.06875	1407.61	0.07127	1314.74	0.35478	1280.61	0.20505	1196.27	0.18926	1163.97	0.05012	1086.52	0.18956	1077.2	0.06694	1262.88	0.03048	1063.78	0.04437	0.08357
1072.23		1807.74	0.07447	1769.99	0.17122	1747.9	0.09672	1722.58	0.28852	1482.18	0.06613	1467.7	0.07174	1460.46	0.14105	1433.11	0.06875	1407.63	0.07127	1314.76	0.35478	1280.63	0.20505	1196.27	0.18926	1163.98	0.05012	1086.53	0.18956	1077.21	0.06694	1262.88	0.03048	1064.58	0.05032	0.10167
1073.19		1807.8	0.07447	1770.07	0.17123	1747.91	0.09672	1722.61	0.28852	1482.19	0.06613	1467.71	0.07174	1460.47	0.14105	1433.12	0.06875	1407.63	0.07127	1314.76	0.35478	1280.63	0.20505	1196.28	0.18926	1163.98	0.05012	1086.55	0.18956	1077.23	0.06694	1262.88	0.03048	1065.38	0.0568	0.11978
1074.16		1807.82	0.07447	1770.12	0.17123	1747.91	0.09672	1722.62	0.28852	1482.19	0.06613	1467.71	0.07174	1460.47	0.14105	1433.12	0.06875	1407.63	0.07127	1314.76	0.35478	1280.63	0.20505	1196.28	0.18926	1163.99	0.05012	1086.59	0.18956	1077.28	0.06694	1262.9	0.03048	1066.18	0.0638	0.13478
1075.12		1807.83	0.07447	1770.15	0.17123	1747.91	0.09672	1722.62	0.28852	1482.19	0.06613	1467.71	0.07174	1460.47	0.14105	1433.12	0.06875	1407.63	0.07127	1314.76	0.35478	1280.63	0.20505	1196.29	0.18926	1163.99	0.05012	1086.66	0.18954	1077.35	0.06694	1262.95	0.03048	1066.98	0.07131	0.15113
1076.08		1807.83	0.07447	1770.16	0.17123	1747.92	0.09672	1722.62	0.28852	1482.2	0.06613	1467.71	0.07174	1460.48	0.14105	1433.12	0.06875	1407.64	0.07127	1314.77	0.35478	1280.64	0.20505	1196.31	0.18926	1164	0.05012	1086.77	0.1895	1077.46	0.06692	1263.04	0.03048	1067.79	0.07932	0.16363
1077.05		1807.83	0.07447	1770.16	0.17123	1747.93	0.09672	1722.62	0.28852	1482.22	0.06613	1467.73	0.07174	1460.5	0.14105	1433.14	0.06875	1407.66	0.07127	1314.8	0.35478	1280.67	0.20505	1196.36	0.18926	1164.02	0.05012	1086.92	0.18941	1077.62	0.06689	1263.19	0.03048	1068.59	0.08781	0.1746
1078.01		1807.84	0.07447	1770.16	0.17123	1747.94	0.09672	1722.64	0.28852	1482.25	0.06613	1467.76	0.07174	1460.53	0.14104	1433.17	0.06874	1407.7	0.07126	1314.85	0.35477	1280.71	0.20505	1196.45	0.18924	1164.08	0.05011	1087.13	0.18922	1077.82	0.06682	1263.41	0.03048	1069.39	0.09674	0.18406
1078.98		1807.85	0.07447	1770.17	0.17123	1747.97	0.09671	1722.67	0.28852	1482.3	0.06613	1467.81	0.07172	1460.59	0.14103	1433.23	0.06873	1407.76	0.07126	1314.94	0.35475	1280.79	0.20502	1196.57	0.1892	1164.16	0.05011	1087.38	0.18888	1078.08	0.0667	1263.72	0.03048	1070.19	0.10606	0.19529
1079.94		1807.87	0.07447	1770.18	0.17123	1748.02	0.0967	1722.71	0.28852	1482.38	0.06611	1467.88	0.07168	1460.69	0.14101	1433.31	0.0687	1407.85	0.07123	1315.06	0.35469	1280.91	0.20496	1196.74	0.1891	1164.29	0.05008	1087.71	0.18827	1078.41	0.06648	1264.13	0.03048	1070.99	0.11571	0.20819
1080.91		1807.9	0.07447	1770.21	0.17123	1748.08	0.09668	1722.78	0.2885	1482.49	0.06606	1467.99	0.07158	1460.81	0.14095	1433.43	0.06862	1407.97	0.07117	1315.23	0.35457	1281.07	0.20482	1196.98	0.18891	1164.47	0.05003	1088.1	0.18728	1078.81	0.06612	1264.66	0.03047	1071.79	0.12564	0.22099
1081.87		1807.95	0.07447	1770.26	0.17122	1748.16	0.09664	1722.88	0.28847	1482.64	0.06598	1468.13	0.07138	1460.98	0.14082	1433.58	0.06846	1408.14	0.07106	1315.47	0.35431	1281.28	0.20453	1197.27	0.18855	1164.71	0.04992	1088.57	0.18574	1079.29	0.06556	1265.31	0.03046	1072.6	0.13575	0.2296
1082.83		1808.02	0.07446	1770.33	0.17122	1748.26	0.09657	1723.01	0.2884	1482.83	0.06582	1468.3	0.071	1461.2	0.14059	1433.77	0.06816	1408.35	0.07084	1315.76	0.35382	1281.56	0.20399	1197.64	0.18793	1165.01	0.04973	1089.13	0.18342	1079.85	0.06472	1266.12	0.03045	1073.4	0.14596	0.23484
1083.8		1808.11	0.07445	1770.42	0.1712	1748.39	0.09644	1723.18	0.28828	1483.07	0.06554	1468.52	0.07036	1461.47	0.14019	1434.02	0.06764	1408.62	0.07046	1316.14	0.35298	1281.9	0.20306	1198.1	0.18691	1165.39	0.04939	1089.78	0.18007	1080.51	0.06351	1267.09	0.03043	1074.2	0.15618	0.23863
1084.76		1808.22	0.07442	1770.55	0.17117	1748.55	0.09622	1723.38	0.28807	1483.36	0.06508	1468.8	0.06931	1461.8	0.13954	1434.31	0.06679	1408.95	0.06985	1316.59	0.35161	1282.32	0.20154	1198.64	0.18531	1165.86	0.04883	1090.53	0.17539	1081.28	0.06181	1268.23	0.03039	1075	0.16629	0.23745
1085.73		1808.37	0.07438	1770.72	0.17111	1748.74	0.09588	1723.64	0.28771	1483.71	0.06436	1469.12	0.0677	1462.2	0.13851	1434.67	0.06548	1409.35	0.06889	1317.14	0.34945	1282.82	0.19917	1199.28	0.18291	1166.42	0.04797	1091.39	0.16907	1082.15	0.05952	1269.56	0.03034	1075.8	0.17619	0.23108
1086.69		1808.54	0.0743	1770.93	0.171	1748.97	0.09537	1723.94	0.28716	1484.12	0.06329	1469.5	0.06532	1462.67	0.13697	1435.09	0.06354	1409.81	0.06747	1317.78	0.3462	1283.41	0.19562	1200.03	0.17945	1167.08	0.0467	1092.37	0.16079	1083.13	0.05653	1271.09	0.03026	1076.6	0.18576	0.21932
1087.66		1808.75	0.07419	1771.18	0.17082	1749.23	0.09462	1724.3	0.28632	1484.6	0.06175	1469.95	0.06198	1463.21	0.13474	1435.58	0.06079	1410.35	0.06543	1318.53	0.34149	1284.1	0.19053	1200.89	0.17462	1167.85	0.04488	1093.46	0.15032	1084.24	0.05275	1272.85	0.03016	1077.4	0.19488	0.20521
1088.62		1809	0.07402	1771.48	0.17055	1749.53	0.09357	1724.72	0.2851	1485.16	0.05962	1470.47	0.0575	1463.84	0.13162	1436.15	0.05708	1410.98	0.06262	1319.4	0.33486	1284.9	0.18349	1201.88	0.1681	1168.74	0.04241	1094.68	0.13754	1085.48	0.04815	1274.84	0.03002	1078.21	0.20343	0.18782
1089.58		1809.3	0.07377	1771.84	0.17013	1749.87	0.09211	1725.21	0.28336	1485.79	0.05677	1471.06	0.05178	1464.56	0.12738	1436.79	0.05227	1411.69	0.05891	1320.39	0.32584	1285.81	0.1741	1202.99	0.15958	1169.75	0.0392	1096.04	0.12252	1086.86	0.04276	1277.07	0.02984	1079.01	0.21128	0.17026
1090.55		1809.63	0.07341	1772.26	0.16952	1750.27	0.09016	1725.76	0.28095	1486.51	0.05309	1471.73	0.04488	1465.38	0.12181	1437.53	0.04635	1412.5	0.05418	1321.51	0.3139	1286.85	0.16204	1204.25	0.14882	1170.9	0.03519	1097.54	0.10562	1088.38	0.03671	1279.57	0.02959	1079.81	0.21834	0.15082
1091.51		1810.02	0.07291	1772.75	0.16865	1750.71	0.08761	1726.39	0.27768	1487.32	0.04852	1472.48	0.03704	1466.3	0.11471	1438.35	0.03945	1413.41	0.04844	1322.77	0.29857	1288.01	0.14716	1205.65	0.13572	1172.19	0.03045	1099.2	0.0875	1090.05	0.03026	1282.35	0.02928	1080.61	0.22449	0.13332
1092.48		1810.45	0.07223	1773.3	0.16744	1751.2	0.08435	1727.09	0.27337	1488.22	0.0431	1473.32	0.02875	1467.33	0.10598	1439.27	0.03189	1414.43	0.04178	1324.18	0.27947	1289.31	0.12959	1207.21	0.1204	1173.64	0.02516	1101	0.06908	1091.89	0.02374	1285.42	0.02888	1081.41	0.22963	0.11657
1093.44		1810.94	0.07134	1773.93	0.1658	1751.74	0.0803	1727.88	0.26777	1489.22	0.03693	1474.25	0.02068	1468.47	0.09561	1440.3	0.02417	1415.56	0.03446	1325.75	0.25644	1290.75	0.10984	1208.94	0.10323	1175.25	0.01962	1102.98	0.0515	1093.89	0.01756	1288.8	0.02838	1082.21	0.23369	0.10046
1094.4		1811.49	0.07017	1774.63	0.16363	1752.35	0.07537	1728.75	0.26067	1490.33	0.03029	1475.28	0.01355	1469.73	0.08377	1441.43	0.01694	1416.81	0.02691	1327.48	0.22964	1292.34	0.08883	1210.83	0.08493	1177.02	0.01427	1105.12	0.03587	1096.06	0.01211	1292.49	0.02776	1083.01	0.23659	0.08608
1095.37		1812.09	0.06869	1775.42	0.16081	1753.01	0.06956	1729.72	0.25182	1491.55	0.02356	1476.42	0.00792	1471.11	0.07083	1442.67	0.01079	1418.18	0.01967	1329.38	0.19963	1294.1	0.06785	1212.91	0.06648	1178.97	0.00952	1107.45	0.02306	1098.41	0.00769	1296.53	0.02702	1083.82	0.23828	0.07334
1096.33		1812.77	0.06682	1776.29	0.15722	1753.74	0.06289	1730.78	0.24103	1492.88	0.01719	1477.66	0.00404	1472.63	0.05738	1444.04	0.00613	1419.69	0.01327	1331.47	0.16745	1296.02	0.04839	1215.18	0.04903	1181.11	0.00573	1109.95	0.0135	1100.96	0.00444	1300.91	0.02613	1084.62	0.23873	0.0631
1097.3		1813.51	0.06453	1777.26	0.15272	1754.53	0.05549	1731.95	0.22814	1494.34	0.01161	1479.02	0.00175	1474.29	0.04417	1445.52	0.00303	1421.33	0.00814	1333.75	0.1346	1298.11	0.03179	1217.64	0.0337	1183.44	0.00305	1112.66	0.00709	1103.7	0.00229	1305.66	0.02508	1085.42	0.23792	0.05295
1098.26		1814.31	0.06177	1778.32	0.14719	1755.39	0.04756	1733.22	0.21307	1495.92	0.00716	1480.49	0.000624062	1476.09	0.032	1447.14	0.00128	1423.12	0.00446	1336.22	0.10285	1300.39	0.01895	1220.31	0.02132	1185.98	0.0014	1115.56	0.00328	1106.64	0.00104	1310.78	0.02387	1086.22	0.23585	0.04599
1099.23		1815.2	0.0585	1779.49	0.14054	1756.33	0.0394	1734.6	0.19588	1497.64	0.00397	1482.09	0.000177226	1478.04	0.02159	1448.89	0.000442945	1425.05	0.00214	1338.9	0.07405	1302.86	0.01007	1223.19	0.01224	1188.73	0.000542625	1118.67	0.00131	1109.79	0.000405719	1316.31	0.02249	1087.02	0.23256	0.04155
1100.19		1816.16	0.05471	1780.76	0.13269	1757.34	0.03136	1736.1	0.17675	1499.49	0.00194	1483.81	3.85433e-05	1480.15	0.0134	1450.78	0.000122906	1427.14	0.000876132	1341.79	0.04973	1305.52	0.00468	1226.29	0.00628	1191.69	0.000171795	1121.99	0.000446175	1113.16	0.000133686	1322.24	0.02094	1087.82	0.22808	0.03844
1101.15		1817.2	0.05041	1782.14	0.12363	1758.42	0.02383	1737.71	0.15605	1501.48	0.000822743	1485.67	6.14647e-06	1482.41	0.00755	1452.82	2.62764e-05	1429.39	0.000299744	1344.91	0.0308	1308.39	0.00186	1229.62	0.00283	1194.89	4.30472e-05	1125.54	0.000125309	1116.75	3.62729e-05	1328.59	0.01924	1088.63	0.22249	0.03513
1102.12		1818.32	0.04565	1783.63	0.1134	1759.59	0.01716	1739.45	0.13433	1503.63	0.000294294	1487.66	6.84659e-07	1484.85	0.0038	1455.01	4.1554e-06	1431.8	8.31554e-05	1348.25	0.01737	1311.47	0.000619478	1233.19	0.00109	1198.32	8.2301e-06	1129.31	2.83929e-05	1120.57	7.89401e-06	1335.38	0.01741	1089.43	0.21585	0.03095
1103.08		1819.53	0.04052	1785.25	0.10212	1760.84	0.01162	1741.32	0.1123	1505.92	8.67583e-05	1489.8	5.04692e-08	1487.46	0.00168	1457.35	4.64508e-07	1434.39	1.81251e-05	1351.84	0.0088	1314.77	0.000167346	1237.01	0.000357146	1201.99	1.15266e-06	1133.32	5.04641e-06	1124.64	1.33873e-06	1342.63	0.01548	1090.23	0.20828	0.02956
1104.05		1820.83	0.03513	1786.99	0.09003	1762.18	0.00733	1743.32	0.09077	1508.37	2.04957e-05	1492.08	2.31878e-09	1490.25	0.000642134	1459.85	3.49012e-08	1437.16	2.99722e-06	1355.67	0.00394	1318.3	3.56572e-05	1241.08	9.57598e-05	1205.92	1.13036e-07	1137.57	6.82228e-07	1128.95	1.7141e-07	1350.34	0.01349	1091.03	0.19987	0.0279
1105.01		1822.22	0.02965	1788.86	0.07744	1763.6	0.00426	1745.46	0.07059	1510.99	3.76155e-06	1494.51	6.2146e-11	1493.23	0.000207121	1462.53	1.6672e-09	1440.11	3.61743e-07	1359.76	0.00153	1322.06	5.79682e-06	1245.41	2.05526e-05	1210.11	7.38366e-09	1142.07	6.78344e-08	1133.51	1.60077e-08	1358.54	0.0115	1091.83	0.19074	0.02619
1105.98		1823.7	0.02427	1790.86	0.06474	1765.12	0.00226	1747.74	0.05253	1513.77	5.183e-07	1497.11	9.03254e-13	1496.39	5.51745e-05	1465.37	4.76224e-11	1443.25	3.05364e-08	1364.11	0.000507393	1326.07	6.93169e-07	1250.02	3.42961e-06	1214.57	3.04076e-10	1146.83	4.78228e-09	1138.33	1.0501e-09	1367.23	0.00955	1092.63	0.18103	0.02249
1106.94		1825.29	0.01918	1793	0.0524	1766.73	0.00108	1750.17	0.03719	1516.73	5.16429e-08	1499.86	6.57138e-15	1499.76	1.18384e-05	1468.39	7.60462e-13	1446.58	1.72046e-09	1368.73	0.000140391	1330.33	5.85644e-08	1254.9	4.30981e-07	1219.31	7.43228e-12	1151.86	2.29718e-10	1143.43	4.64495e-11	1376.43	0.00771	1093.43	0.17087	0.0181
1107.9		1826.98	0.01457	1795.28	0.04088	1768.44	0.000462016	1752.76	0.02488	1519.87	3.57113e-09	1502.78	2.19205e-17	1503.33	1.99057e-06	1471.6	6.30619e-15	1450.12	6.14642e-11	1373.64	3.16925e-05	1334.84	3.3454e-09	1260.07	3.93887e-08	1224.34	1.00918e-13	1157.15	7.2008e-12	1148.79	1.32532e-12	1386.16	0.00604	1094.24	0.16038	0.01614
1108.87		1828.77	0.01058	1797.71	0.03057	1770.25	0.000172692	1755.49	0.01562	1523.19	1.6386e-10	1505.88	3.04634e-20	1507.11	2.54552e-07	1474.99	2.50559e-17	1453.87	1.31655e-12	1378.83	5.6929e-06	1339.62	1.23139e-10	1265.53	2.52057e-09	1229.66	7.0818e-16	1162.73	1.40573e-13	1154.44	2.32493e-14	1396.43	0.00456	1095.04	0.1497	0.01442
1109.83		1830.67	0.0073	1800.29	0.0218	1772.16	5.57472e-05	1758.39	0.00913	1526.71	4.75087e-12	1509.15	1.58891e-23	1511.1	2.3962e-08	1478.58	4.36927e-20	1457.83	1.59074e-14	1384.32	7.9184e-07	1344.68	2.7715e-12	1271.3	1.08371e-10	1235.29	2.37397e-18	1168.59	1.62496e-15	1160.38	2.3809e-16	1407.25	0.00331	1095.84	0.13896	0.01338
1110.8		1832.69	0.00476	1803.03	0.01474	1774.18	1.52805e-05	1761.46	0.00493	1530.42	8.25327e-14	1512.6	2.77676e-27	1515.32	1.60253e-09	1482.36	3.03986e-23	1462.01	1.01466e-16	1390.11	8.2796e-08	1350.01	3.60312e-14	1277.38	2.99355e-12	1241.22	3.48991e-21	1174.74	1.0534e-17	1166.62	1.34603e-18	1418.64	0.0023	1096.64	0.12827	0.00939
1111.76		1834.82	0.00291	1805.93	0.00938	1776.31	3.49157e-06	1764.69	0.00243	1534.32	8.10959e-16	1516.24	1.43766e-31	1519.77	7.32693e-11	1486.36	7.60922e-27	1466.42	3.17967e-19	1396.22	6.30235e-09	1355.63	2.54367e-16	1283.78	5.06155e-14	1247.48	2.05057e-24	1181.19	3.6119e-20	1173.16	3.95596e-21	1430.62	0.00152	1097.44	0.11775	0.00678
1112.73		1837.06	0.00166	1808.99	0.00559	1777.42	1.54935e-06	1768.1	0.00109	1536.35	6.36793e-17	1518.13	6.29074e-34	1522.08	1.34106e-11	1488.43	7.92616e-29	1468.71	1.3311e-20	1399.39	1.52713e-09	1358.56	1.66505e-17	1287.11	5.38719e-15	1250.74	3.41635e-26	1184.54	1.63353e-21	1180.01	5.66629e-24	1443.19	0.000953389	1098.24	0.1075	0.0044
1113.69		1839.43	0.000874204	1812.22	0.00308	1792.14	1.62847e-12	1771.69	0.000434766	1575.18	3.62717e-46	1558.77	1.88417e-106	1562.33	5.66183e-29	1532.05	4.58843e-88	1514.3	5.36344e-59	1451.91	3.77737e-23	1415.16	2.25281e-49	1350.86	1.10846e-40	1318.12	2.55663e-78	1258.54	2.99476e-63	1183.55	1.60307e-25	1456.38	0.000563756	1099.05	0.0976	0.00525
1114.65		1841.93	0.00042163	1815.63	0.00157	1806.86	7.01897e-21	1773.56	0.000262958	1614.01	7.63864e-91	1599.42	0	1602.58	6.63389e-55	1575.67	0	1559.89	2.91388e-118	1504.44	3.35566e-43	1471.77	3.17422e-98	1414.61	1.03043e-79	1385.51	0	1332.55	7.30013e-128	1265.89	2.95841e-76	1470.2	0.000312449	1099.85	0.08813	0.00526
1115.62		1844.55	0.000184541	1819.22	0.000725131	1821.57	1.2406e-31	1792.44	5.6008e-07	1652.83	0	1640.07	0	1642.84	2.15716e-89	1619.28	0	1605.48	0	1556.96	1.07064e-69	1528.37	0	1478.36	0	1452.9	0	1406.56	0	1348.23	0	1484.66	0.000161297	1100.65	0.07916	0.00484
1116.58		1845.91	0.000117357	1822.99	0.000302997	1836.29	8.99189e-45	1811.32	1.74242e-10	1691.66	0	1680.72	0	1683.09	0	1662.9	0	1651.07	0	1609.48	1.22682e-102	1584.98	0	1542.11	0	1520.29	0	1480.57	0	1430.57	0	1499.77	7.70428e-05	1101.45	0.07072	0.0034
1117.55		1859.02	6.39592e-07	1826.96	0.000113062	1851.01	2.67261e-60	1830.2	7.91767e-15	1730.48	0	1721.37	0	1723.34	0	1706.52	0	1696.66	0	1662	0	1641.58	0	1605.86	0	1587.67	0	1554.57	0	1512.91	0	1507.58	5.16026e-05	1102.25	0.06285	0.00278
1118.51		1872.14	7.5344e-10	1829.01	6.59606e-05	1865.73	3.25749e-78	1849.08	5.2551e-20	1769.31	0	1762.02	0	1763.6	0	1750.14	0	1742.25	0	1714.52	0	1698.19	0	1669.61	0	1655.06	0	1628.58	0	1595.25	0	1590.99	3.17297e-07	1103.05	0.05558	0.00155
1119.48		1885.26	1.91843e-13	1852.91	3.0391e-08	1880.45	1.62815e-98	1867.97	5.09453e-26	1808.13	0	1802.66	0	1803.85	0	1793.76	0	1787.84	0	1767.04	0	1754.79	0	1733.36	0	1722.45	0	1702.59	0	1677.59	0	1674.39	4.42917e-10	1103.85	0.04892	0.0024
1120.44		1898.38	1.05583e-17	1876.81	1.04674e-12	1895.17	3.33709e-121	1886.85	7.21386e-33	1846.96	0	1843.31	0	1844.1	0	1837.37	0	1833.43	0	1819.57	0	1811.4	0	1797.11	0	1789.84	0	1776.6	0	1759.93	0	1757.8	1.40358e-13	1104.66	0.04285	0.00457
1121.4		1911.49	1.25601e-22	1900.71	2.69501e-18	1909.89	0	1905.73	1.49201e-40	1885.78	0	1883.96	0	1884.36	0	1880.99	0	1879.02	0	1872.09	0	1868	0	1860.86	0	1857.22	0	1850.6	0	1842.27	0	1841.2	1.00975e-17	1105.46	0.03738	0.00631
1122.37		1924.61	3.22957e-28	1924.61	5.187e-25	1924.61	0	1924.61	4.50727e-49	1924.61	0	1924.61	0	1924.61	0	1924.61	0	1924.61	0	1924.61	0	1924.61	0	1924.61	0	1924.61	0	1924.61	0	1924.61	0	1924.61	1.64912e-22	1106.26	0.03247	0.00517
1123.33		--	--	--	--	--	--	--	--	--	--	--	--	--	--	--	--	--	--	--	--	--	--	--	--	--	--	--	--	--	--	--	--	1107.06	0.02812	0.00353
1124.3		--	--	--	--	--	--	--	--	--	--	--	--	--	--	--	--	--	--	--	--	--	--	--	--	--	--	--	--	--	--	--	--	1107.86	0.02427	0.00342
1125.26		--	--	--	--	--	--	--	--	--	--	--	--	--	--	--	--	--	--	--	--	--	--	--	--	--	--	--	--	--	--	--	--	1108.66	0.02091	0.00529
1126.22		--	--	--	--	--	--	--	--	--	--	--	--	--	--	--	--	--	--	--	--	--	--	--	--	--	--	--	--	--	--	--	--	1109.47	0.01799	0.00551
1127.19		--	--	--	--	--	--	--	--	--	--	--	--	--	--	--	--	--	--	--	--	--	--	--	--	--	--	--	--	--	--	--	--	1110.27	0.01548	0.00369
1128.15		--	--	--	--	--	--	--	--	--	--	--	--	--	--	--	--	--	--	--	--	--	--	--	--	--	--	--	--	--	--	--	--	1111.07	0.01333	0.00309
1129.12		--	--	--	--	--	--	--	--	--	--	--	--	--	--	--	--	--	--	--	--	--	--	--	--	--	--	--	--	--	--	--	--	1111.87	0.01151	0.00474
1130.08		--	--	--	--	--	--	--	--	--	--	--	--	--	--	--	--	--	--	--	--	--	--	--	--	--	--	--	--	--	--	--	--	1112.67	0.00998	0.00507
1131.05		--	--	--	--	--	--	--	--	--	--	--	--	--	--	--	--	--	--	--	--	--	--	--	--	--	--	--	--	--	--	--	--	1113.47	0.0087	0.00492
1132.01		--	--	--	--	--	--	--	--	--	--	--	--	--	--	--	--	--	--	--	--	--	--	--	--	--	--	--	--	--	--	--	--	1114.27	0.00765	0.004
1132.97		--	--	--	--	--	--	--	--	--	--	--	--	--	--	--	--	--	--	--	--	--	--	--	--	--	--	--	--	--	--	--	--	1115.08	0.00679	0.00453
1133.94		--	--	--	--	--	--	--	--	--	--	--	--	--	--	--	--	--	--	--	--	--	--	--	--	--	--	--	--	--	--	--	--	1115.88	0.0061	0.00462
1134.9		--	--	--	--	--	--	--	--	--	--	--	--	--	--	--	--	--	--	--	--	--	--	--	--	--	--	--	--	--	--	--	--	1116.68	0.00555	0.00566
1135.87		--	--	--	--	--	--	--	--	--	--	--	--	--	--	--	--	--	--	--	--	--	--	--	--	--	--	--	--	--	--	--	--	1117.48	0.00512	0.00643
1136.83		--	--	--	--	--	--	--	--	--	--	--	--	--	--	--	--	--	--	--	--	--	--	--	--	--	--	--	--	--	--	--	--	1118.28	0.00478	0.00627
1137.8		--	--	--	--	--	--	--	--	--	--	--	--	--	--	--	--	--	--	--	--	--	--	--	--	--	--	--	--	--	--	--	--	1119.08	0.00454	0.00602
1138.76		--	--	--	--	--	--	--	--	--	--	--	--	--	--	--	--	--	--	--	--	--	--	--	--	--	--	--	--	--	--	--	--	1119.88	0.00436	0.00536
1139.72		--	--	--	--	--	--	--	--	--	--	--	--	--	--	--	--	--	--	--	--	--	--	--	--	--	--	--	--	--	--	--	--	1120.69	0.00423	0.00693
1140.69		--	--	--	--	--	--	--	--	--	--	--	--	--	--	--	--	--	--	--	--	--	--	--	--	--	--	--	--	--	--	--	--	1121.49	0.00416	0.00729
1141.65		--	--	--	--	--	--	--	--	--	--	--	--	--	--	--	--	--	--	--	--	--	--	--	--	--	--	--	--	--	--	--	--	1122.29	0.00412	0.00843
1142.62		--	--	--	--	--	--	--	--	--	--	--	--	--	--	--	--	--	--	--	--	--	--	--	--	--	--	--	--	--	--	--	--	1123.09	0.00411	0.00857
1143.58		--	--	--	--	--	--	--	--	--	--	--	--	--	--	--	--	--	--	--	--	--	--	--	--	--	--	--	--	--	--	--	--	1123.89	0.00412	0.01044
1144.55		--	--	--	--	--	--	--	--	--	--	--	--	--	--	--	--	--	--	--	--	--	--	--	--	--	--	--	--	--	--	--	--	1124.69	0.00416	0.01113
1145.51		--	--	--	--	--	--	--	--	--	--	--	--	--	--	--	--	--	--	--	--	--	--	--	--	--	--	--	--	--	--	--	--	1125.5	0.00421	0.01128
1146.47		--	--	--	--	--	--	--	--	--	--	--	--	--	--	--	--	--	--	--	--	--	--	--	--	--	--	--	--	--	--	--	--	1126.3	0.00427	0.01239
1147.44		--	--	--	--	--	--	--	--	--	--	--	--	--	--	--	--	--	--	--	--	--	--	--	--	--	--	--	--	--	--	--	--	1127.1	0.00434	0.01475
1148.4		--	--	--	--	--	--	--	--	--	--	--	--	--	--	--	--	--	--	--	--	--	--	--	--	--	--	--	--	--	--	--	--	1127.9	0.00443	0.0181
1149.37		--	--	--	--	--	--	--	--	--	--	--	--	--	--	--	--	--	--	--	--	--	--	--	--	--	--	--	--	--	--	--	--	1128.7	0.00452	0.02094
1150.33		--	--	--	--	--	--	--	--	--	--	--	--	--	--	--	--	--	--	--	--	--	--	--	--	--	--	--	--	--	--	--	--	1129.5	0.00461	0.02245
1151.29		--	--	--	--	--	--	--	--	--	--	--	--	--	--	--	--	--	--	--	--	--	--	--	--	--	--	--	--	--	--	--	--	1130.3	0.00471	0.02288
1152.26		--	--	--	--	--	--	--	--	--	--	--	--	--	--	--	--	--	--	--	--	--	--	--	--	--	--	--	--	--	--	--	--	1131.11	0.00482	0.02516
1153.22		--	--	--	--	--	--	--	--	--	--	--	--	--	--	--	--	--	--	--	--	--	--	--	--	--	--	--	--	--	--	--	--	1131.91	0.00493	0.02994
1154.19		--	--	--	--	--	--	--	--	--	--	--	--	--	--	--	--	--	--	--	--	--	--	--	--	--	--	--	--	--	--	--	--	1132.71	0.00505	0.03178
1155.15		--	--	--	--	--	--	--	--	--	--	--	--	--	--	--	--	--	--	--	--	--	--	--	--	--	--	--	--	--	--	--	--	1133.51	0.00518	0.03571
1156.12		--	--	--	--	--	--	--	--	--	--	--	--	--	--	--	--	--	--	--	--	--	--	--	--	--	--	--	--	--	--	--	--	1134.31	0.00531	0.04025
1157.08		--	--	--	--	--	--	--	--	--	--	--	--	--	--	--	--	--	--	--	--	--	--	--	--	--	--	--	--	--	--	--	--	1135.11	0.00546	0.0461
1158.04		--	--	--	--	--	--	--	--	--	--	--	--	--	--	--	--	--	--	--	--	--	--	--	--	--	--	--	--	--	--	--	--	1135.92	0.00562	0.04986
1159.01		--	--	--	--	--	--	--	--	--	--	--	--	--	--	--	--	--	--	--	--	--	--	--	--	--	--	--	--	--	--	--	--	1136.72	0.0058	0.05369
1159.97		--	--	--	--	--	--	--	--	--	--	--	--	--	--	--	--	--	--	--	--	--	--	--	--	--	--	--	--	--	--	--	--	1137.52	0.00599	0.05607
1160.94		--	--	--	--	--	--	--	--	--	--	--	--	--	--	--	--	--	--	--	--	--	--	--	--	--	--	--	--	--	--	--	--	1138.32	0.00622	0.05813
1161.9		--	--	--	--	--	--	--	--	--	--	--	--	--	--	--	--	--	--	--	--	--	--	--	--	--	--	--	--	--	--	--	--	1139.12	0.00648	0.06037
1162.87		--	--	--	--	--	--	--	--	--	--	--	--	--	--	--	--	--	--	--	--	--	--	--	--	--	--	--	--	--	--	--	--	1139.92	0.00678	0.06263
1163.83		--	--	--	--	--	--	--	--	--	--	--	--	--	--	--	--	--	--	--	--	--	--	--	--	--	--	--	--	--	--	--	--	1140.72	0.00713	0.06383
1164.79		--	--	--	--	--	--	--	--	--	--	--	--	--	--	--	--	--	--	--	--	--	--	--	--	--	--	--	--	--	--	--	--	1141.53	0.00755	0.06415
1165.76		--	--	--	--	--	--	--	--	--	--	--	--	--	--	--	--	--	--	--	--	--	--	--	--	--	--	--	--	--	--	--	--	1142.33	0.00804	0.06434
1166.72		--	--	--	--	--	--	--	--	--	--	--	--	--	--	--	--	--	--	--	--	--	--	--	--	--	--	--	--	--	--	--	--	1143.13	0.00863	0.06473
1167.69		--	--	--	--	--	--	--	--	--	--	--	--	--	--	--	--	--	--	--	--	--	--	--	--	--	--	--	--	--	--	--	--	1143.93	0.00932	0.06369
1168.65		--	--	--	--	--	--	--	--	--	--	--	--	--	--	--	--	--	--	--	--	--	--	--	--	--	--	--	--	--	--	--	--	1144.73	0.01013	0.06358
1169.62		--	--	--	--	--	--	--	--	--	--	--	--	--	--	--	--	--	--	--	--	--	--	--	--	--	--	--	--	--	--	--	--	1145.53	0.01108	0.06501
1170.58		--	--	--	--	--	--	--	--	--	--	--	--	--	--	--	--	--	--	--	--	--	--	--	--	--	--	--	--	--	--	--	--	1146.33	0.01219	0.06697
1171.54		--	--	--	--	--	--	--	--	--	--	--	--	--	--	--	--	--	--	--	--	--	--	--	--	--	--	--	--	--	--	--	--	1147.14	0.01348	0.06705
1172.51		--	--	--	--	--	--	--	--	--	--	--	--	--	--	--	--	--	--	--	--	--	--	--	--	--	--	--	--	--	--	--	--	1147.94	0.01495	0.06814
1173.47		--	--	--	--	--	--	--	--	--	--	--	--	--	--	--	--	--	--	--	--	--	--	--	--	--	--	--	--	--	--	--	--	1148.74	0.01663	0.06846
1174.44		--	--	--	--	--	--	--	--	--	--	--	--	--	--	--	--	--	--	--	--	--	--	--	--	--	--	--	--	--	--	--	--	1149.54	0.01852	0.06948
1175.4		--	--	--	--	--	--	--	--	--	--	--	--	--	--	--	--	--	--	--	--	--	--	--	--	--	--	--	--	--	--	--	--	1150.34	0.02063	0.06925
1176.36		--	--	--	--	--	--	--	--	--	--	--	--	--	--	--	--	--	--	--	--	--	--	--	--	--	--	--	--	--	--	--	--	1151.14	0.02295	0.07266
1177.33		--	--	--	--	--	--	--	--	--	--	--	--	--	--	--	--	--	--	--	--	--	--	--	--	--	--	--	--	--	--	--	--	1151.95	0.02548	0.07545
1178.29		--	--	--	--	--	--	--	--	--	--	--	--	--	--	--	--	--	--	--	--	--	--	--	--	--	--	--	--	--	--	--	--	1152.75	0.02821	0.07855
1179.26		--	--	--	--	--	--	--	--	--	--	--	--	--	--	--	--	--	--	--	--	--	--	--	--	--	--	--	--	--	--	--	--	1153.55	0.03112	0.0834
1180.22		--	--	--	--	--	--	--	--	--	--	--	--	--	--	--	--	--	--	--	--	--	--	--	--	--	--	--	--	--	--	--	--	1154.35	0.03416	0.09079
1181.19		--	--	--	--	--	--	--	--	--	--	--	--	--	--	--	--	--	--	--	--	--	--	--	--	--	--	--	--	--	--	--	--	1155.15	0.03731	0.09724
1182.15		--	--	--	--	--	--	--	--	--	--	--	--	--	--	--	--	--	--	--	--	--	--	--	--	--	--	--	--	--	--	--	--	1155.95	0.04052	0.10343
1183.11		--	--	--	--	--	--	--	--	--	--	--	--	--	--	--	--	--	--	--	--	--	--	--	--	--	--	--	--	--	--	--	--	1156.75	0.04374	0.11325
1184.08		--	--	--	--	--	--	--	--	--	--	--	--	--	--	--	--	--	--	--	--	--	--	--	--	--	--	--	--	--	--	--	--	1157.56	0.04692	0.1221
1185.04		--	--	--	--	--	--	--	--	--	--	--	--	--	--	--	--	--	--	--	--	--	--	--	--	--	--	--	--	--	--	--	--	1158.36	0.04999	0.13201
1186.01		--	--	--	--	--	--	--	--	--	--	--	--	--	--	--	--	--	--	--	--	--	--	--	--	--	--	--	--	--	--	--	--	1159.16	0.05291	0.14272
1186.97		--	--	--	--	--	--	--	--	--	--	--	--	--	--	--	--	--	--	--	--	--	--	--	--	--	--	--	--	--	--	--	--	1159.96	0.05561	0.1545
1187.94		--	--	--	--	--	--	--	--	--	--	--	--	--	--	--	--	--	--	--	--	--	--	--	--	--	--	--	--	--	--	--	--	1160.76	0.05805	0.16443
1188.9		--	--	--	--	--	--	--	--	--	--	--	--	--	--	--	--	--	--	--	--	--	--	--	--	--	--	--	--	--	--	--	--	1161.56	0.06019	0.17325
1189.86		--	--	--	--	--	--	--	--	--	--	--	--	--	--	--	--	--	--	--	--	--	--	--	--	--	--	--	--	--	--	--	--	1162.37	0.06199	0.18065
1190.83		--	--	--	--	--	--	--	--	--	--	--	--	--	--	--	--	--	--	--	--	--	--	--	--	--	--	--	--	--	--	--	--	1163.17	0.06344	0.18881
1191.79		--	--	--	--	--	--	--	--	--	--	--	--	--	--	--	--	--	--	--	--	--	--	--	--	--	--	--	--	--	--	--	--	1163.97	0.06452	0.19632
1192.76		--	--	--	--	--	--	--	--	--	--	--	--	--	--	--	--	--	--	--	--	--	--	--	--	--	--	--	--	--	--	--	--	1164.77	0.06526	0.20224
1193.72		--	--	--	--	--	--	--	--	--	--	--	--	--	--	--	--	--	--	--	--	--	--	--	--	--	--	--	--	--	--	--	--	1165.57	0.06567	0.20656
1194.69		--	--	--	--	--	--	--	--	--	--	--	--	--	--	--	--	--	--	--	--	--	--	--	--	--	--	--	--	--	--	--	--	1166.37	0.06579	0.21065
1195.65		--	--	--	--	--	--	--	--	--	--	--	--	--	--	--	--	--	--	--	--	--	--	--	--	--	--	--	--	--	--	--	--	1167.17	0.06567	0.21144
1196.61		--	--	--	--	--	--	--	--	--	--	--	--	--	--	--	--	--	--	--	--	--	--	--	--	--	--	--	--	--	--	--	--	1167.98	0.06539	0.21212
1197.58		--	--	--	--	--	--	--	--	--	--	--	--	--	--	--	--	--	--	--	--	--	--	--	--	--	--	--	--	--	--	--	--	1168.78	0.06501	0.20991
1198.54		--	--	--	--	--	--	--	--	--	--	--	--	--	--	--	--	--	--	--	--	--	--	--	--	--	--	--	--	--	--	--	--	1169.58	0.06461	0.20635
1199.51		--	--	--	--	--	--	--	--	--	--	--	--	--	--	--	--	--	--	--	--	--	--	--	--	--	--	--	--	--	--	--	--	1170.38	0.06429	0.20115
1200.47		--	--	--	--	--	--	--	--	--	--	--	--	--	--	--	--	--	--	--	--	--	--	--	--	--	--	--	--	--	--	--	--	1171.18	0.06412	0.19681
1201.43		--	--	--	--	--	--	--	--	--	--	--	--	--	--	--	--	--	--	--	--	--	--	--	--	--	--	--	--	--	--	--	--	1171.98	0.0642	0.19154
1202.4		--	--	--	--	--	--	--	--	--	--	--	--	--	--	--	--	--	--	--	--	--	--	--	--	--	--	--	--	--	--	--	--	1172.79	0.06461	0.18332
1203.36		--	--	--	--	--	--	--	--	--	--	--	--	--	--	--	--	--	--	--	--	--	--	--	--	--	--	--	--	--	--	--	--	1173.59	0.06541	0.17468
1204.33		--	--	--	--	--	--	--	--	--	--	--	--	--	--	--	--	--	--	--	--	--	--	--	--	--	--	--	--	--	--	--	--	1174.39	0.06669	0.16699
1205.29		--	--	--	--	--	--	--	--	--	--	--	--	--	--	--	--	--	--	--	--	--	--	--	--	--	--	--	--	--	--	--	--	1175.19	0.06849	0.15889
1206.26		--	--	--	--	--	--	--	--	--	--	--	--	--	--	--	--	--	--	--	--	--	--	--	--	--	--	--	--	--	--	--	--	1175.99	0.07085	0.14828
1207.22		--	--	--	--	--	--	--	--	--	--	--	--	--	--	--	--	--	--	--	--	--	--	--	--	--	--	--	--	--	--	--	--	1176.79	0.07381	0.13726
1208.18		--	--	--	--	--	--	--	--	--	--	--	--	--	--	--	--	--	--	--	--	--	--	--	--	--	--	--	--	--	--	--	--	1177.59	0.07738	0.12687
1209.15		--	--	--	--	--	--	--	--	--	--	--	--	--	--	--	--	--	--	--	--	--	--	--	--	--	--	--	--	--	--	--	--	1178.4	0.08156	0.11659
1210.11		--	--	--	--	--	--	--	--	--	--	--	--	--	--	--	--	--	--	--	--	--	--	--	--	--	--	--	--	--	--	--	--	1179.2	0.08634	0.10927
1211.08		--	--	--	--	--	--	--	--	--	--	--	--	--	--	--	--	--	--	--	--	--	--	--	--	--	--	--	--	--	--	--	--	1180	0.0917	0.10398
1212.04		--	--	--	--	--	--	--	--	--	--	--	--	--	--	--	--	--	--	--	--	--	--	--	--	--	--	--	--	--	--	--	--	1180.8	0.0976	0.09531
1213.01		--	--	--	--	--	--	--	--	--	--	--	--	--	--	--	--	--	--	--	--	--	--	--	--	--	--	--	--	--	--	--	--	1181.6	0.10399	0.08697
1213.97		--	--	--	--	--	--	--	--	--	--	--	--	--	--	--	--	--	--	--	--	--	--	--	--	--	--	--	--	--	--	--	--	1182.4	0.1108	0.07987
1214.93		--	--	--	--	--	--	--	--	--	--	--	--	--	--	--	--	--	--	--	--	--	--	--	--	--	--	--	--	--	--	--	--	1183.2	0.11797	0.07445
1215.9		--	--	--	--	--	--	--	--	--	--	--	--	--	--	--	--	--	--	--	--	--	--	--	--	--	--	--	--	--	--	--	--	1184.01	0.12543	0.06843
1216.86		--	--	--	--	--	--	--	--	--	--	--	--	--	--	--	--	--	--	--	--	--	--	--	--	--	--	--	--	--	--	--	--	1184.81	0.13307	0.06565
1217.83		--	--	--	--	--	--	--	--	--	--	--	--	--	--	--	--	--	--	--	--	--	--	--	--	--	--	--	--	--	--	--	--	1185.61	0.14082	0.06274
1218.79		--	--	--	--	--	--	--	--	--	--	--	--	--	--	--	--	--	--	--	--	--	--	--	--	--	--	--	--	--	--	--	--	1186.41	0.14857	0.05976
1219.76		--	--	--	--	--	--	--	--	--	--	--	--	--	--	--	--	--	--	--	--	--	--	--	--	--	--	--	--	--	--	--	--	1187.21	0.15623	0.05621
1220.72		--	--	--	--	--	--	--	--	--	--	--	--	--	--	--	--	--	--	--	--	--	--	--	--	--	--	--	--	--	--	--	--	1188.01	0.16369	0.05413
1221.68		--	--	--	--	--	--	--	--	--	--	--	--	--	--	--	--	--	--	--	--	--	--	--	--	--	--	--	--	--	--	--	--	1188.82	0.17087	0.0512
1222.65		--	--	--	--	--	--	--	--	--	--	--	--	--	--	--	--	--	--	--	--	--	--	--	--	--	--	--	--	--	--	--	--	1189.62	0.17765	0.04861
1223.61		--	--	--	--	--	--	--	--	--	--	--	--	--	--	--	--	--	--	--	--	--	--	--	--	--	--	--	--	--	--	--	--	1190.42	0.18395	0.04635
1224.58		--	--	--	--	--	--	--	--	--	--	--	--	--	--	--	--	--	--	--	--	--	--	--	--	--	--	--	--	--	--	--	--	1191.22	0.18967	0.04407
1225.54		--	--	--	--	--	--	--	--	--	--	--	--	--	--	--	--	--	--	--	--	--	--	--	--	--	--	--	--	--	--	--	--	1192.02	0.19475	0.04081
1226.51		--	--	--	--	--	--	--	--	--	--	--	--	--	--	--	--	--	--	--	--	--	--	--	--	--	--	--	--	--	--	--	--	1192.82	0.1991	0.03817
1227.47		--	--	--	--	--	--	--	--	--	--	--	--	--	--	--	--	--	--	--	--	--	--	--	--	--	--	--	--	--	--	--	--	1193.62	0.20266	0.03824
1228.43		--	--	--	--	--	--	--	--	--	--	--	--	--	--	--	--	--	--	--	--	--	--	--	--	--	--	--	--	--	--	--	--	1194.43	0.20538	0.03768
1229.4		--	--	--	--	--	--	--	--	--	--	--	--	--	--	--	--	--	--	--	--	--	--	--	--	--	--	--	--	--	--	--	--	1195.23	0.20723	0.03536
1230.36		--	--	--	--	--	--	--	--	--	--	--	--	--	--	--	--	--	--	--	--	--	--	--	--	--	--	--	--	--	--	--	--	1196.03	0.20818	0.03101
1231.33		--	--	--	--	--	--	--	--	--	--	--	--	--	--	--	--	--	--	--	--	--	--	--	--	--	--	--	--	--	--	--	--	1196.83	0.20821	0.02917
1232.29		--	--	--	--	--	--	--	--	--	--	--	--	--	--	--	--	--	--	--	--	--	--	--	--	--	--	--	--	--	--	--	--	1197.63	0.20733	0.02857
1233.25		--	--	--	--	--	--	--	--	--	--	--	--	--	--	--	--	--	--	--	--	--	--	--	--	--	--	--	--	--	--	--	--	1198.43	0.20555	0.02894
1234.22		--	--	--	--	--	--	--	--	--	--	--	--	--	--	--	--	--	--	--	--	--	--	--	--	--	--	--	--	--	--	--	--	1199.24	0.2029	0.02773
1235.18		--	--	--	--	--	--	--	--	--	--	--	--	--	--	--	--	--	--	--	--	--	--	--	--	--	--	--	--	--	--	--	--	1200.04	0.19942	0.02527
1236.15		--	--	--	--	--	--	--	--	--	--	--	--	--	--	--	--	--	--	--	--	--	--	--	--	--	--	--	--	--	--	--	--	1200.84	0.19516	0.0234
1237.11		--	--	--	--	--	--	--	--	--	--	--	--	--	--	--	--	--	--	--	--	--	--	--	--	--	--	--	--	--	--	--	--	1201.64	0.19019	0.02235
1238.08		--	--	--	--	--	--	--	--	--	--	--	--	--	--	--	--	--	--	--	--	--	--	--	--	--	--	--	--	--	--	--	--	1202.44	0.18458	0.02327
1239.04		--	--	--	--	--	--	--	--	--	--	--	--	--	--	--	--	--	--	--	--	--	--	--	--	--	--	--	--	--	--	--	--	1203.24	0.1784	0.02213
1240		--	--	--	--	--	--	--	--	--	--	--	--	--	--	--	--	--	--	--	--	--	--	--	--	--	--	--	--	--	--	--	--	1204.04	0.17173	0.02193
1240.97		--	--	--	--	--	--	--	--	--	--	--	--	--	--	--	--	--	--	--	--	--	--	--	--	--	--	--	--	--	--	--	--	1204.85	0.16466	0.02103
1241.93		--	--	--	--	--	--	--	--	--	--	--	--	--	--	--	--	--	--	--	--	--	--	--	--	--	--	--	--	--	--	--	--	1205.65	0.15729	0.0214
1242.9		--	--	--	--	--	--	--	--	--	--	--	--	--	--	--	--	--	--	--	--	--	--	--	--	--	--	--	--	--	--	--	--	1206.45	0.14969	0.0207
1243.86		--	--	--	--	--	--	--	--	--	--	--	--	--	--	--	--	--	--	--	--	--	--	--	--	--	--	--	--	--	--	--	--	1207.25	0.14195	0.0207
1244.83		--	--	--	--	--	--	--	--	--	--	--	--	--	--	--	--	--	--	--	--	--	--	--	--	--	--	--	--	--	--	--	--	1208.05	0.13417	0.02117
1245.79		--	--	--	--	--	--	--	--	--	--	--	--	--	--	--	--	--	--	--	--	--	--	--	--	--	--	--	--	--	--	--	--	1208.85	0.1264	0.02231
1246.75		--	--	--	--	--	--	--	--	--	--	--	--	--	--	--	--	--	--	--	--	--	--	--	--	--	--	--	--	--	--	--	--	1209.65	0.11874	0.02227
1247.72		--	--	--	--	--	--	--	--	--	--	--	--	--	--	--	--	--	--	--	--	--	--	--	--	--	--	--	--	--	--	--	--	1210.46	0.11123	0.02291
1248.68		--	--	--	--	--	--	--	--	--	--	--	--	--	--	--	--	--	--	--	--	--	--	--	--	--	--	--	--	--	--	--	--	1211.26	0.10395	0.02503
1249.65		--	--	--	--	--	--	--	--	--	--	--	--	--	--	--	--	--	--	--	--	--	--	--	--	--	--	--	--	--	--	--	--	1212.06	0.09694	0.02675
1250.61		--	--	--	--	--	--	--	--	--	--	--	--	--	--	--	--	--	--	--	--	--	--	--	--	--	--	--	--	--	--	--	--	1212.86	0.09025	0.02809
1251.58		--	--	--	--	--	--	--	--	--	--	--	--	--	--	--	--	--	--	--	--	--	--	--	--	--	--	--	--	--	--	--	--	1213.66	0.0839	0.02982
1252.54		--	--	--	--	--	--	--	--	--	--	--	--	--	--	--	--	--	--	--	--	--	--	--	--	--	--	--	--	--	--	--	--	1214.46	0.07793	0.03117
1253.5		--	--	--	--	--	--	--	--	--	--	--	--	--	--	--	--	--	--	--	--	--	--	--	--	--	--	--	--	--	--	--	--	1215.27	0.07236	0.03252
1254.47		--	--	--	--	--	--	--	--	--	--	--	--	--	--	--	--	--	--	--	--	--	--	--	--	--	--	--	--	--	--	--	--	1216.07	0.06718	0.0337
1255.43		--	--	--	--	--	--	--	--	--	--	--	--	--	--	--	--	--	--	--	--	--	--	--	--	--	--	--	--	--	--	--	--	1216.87	0.06242	0.0359
1256.4		--	--	--	--	--	--	--	--	--	--	--	--	--	--	--	--	--	--	--	--	--	--	--	--	--	--	--	--	--	--	--	--	1217.67	0.05806	0.0387
1257.36		--	--	--	--	--	--	--	--	--	--	--	--	--	--	--	--	--	--	--	--	--	--	--	--	--	--	--	--	--	--	--	--	1218.47	0.05409	0.04215
1258.32		--	--	--	--	--	--	--	--	--	--	--	--	--	--	--	--	--	--	--	--	--	--	--	--	--	--	--	--	--	--	--	--	1219.27	0.05052	0.04507
1259.29		--	--	--	--	--	--	--	--	--	--	--	--	--	--	--	--	--	--	--	--	--	--	--	--	--	--	--	--	--	--	--	--	1220.07	0.04732	0.04949
1260.25		--	--	--	--	--	--	--	--	--	--	--	--	--	--	--	--	--	--	--	--	--	--	--	--	--	--	--	--	--	--	--	--	1220.88	0.04446	0.05473
1261.22		--	--	--	--	--	--	--	--	--	--	--	--	--	--	--	--	--	--	--	--	--	--	--	--	--	--	--	--	--	--	--	--	1221.68	0.04194	0.05894
1262.18		--	--	--	--	--	--	--	--	--	--	--	--	--	--	--	--	--	--	--	--	--	--	--	--	--	--	--	--	--	--	--	--	1222.48	0.03973	0.06316
1263.15		--	--	--	--	--	--	--	--	--	--	--	--	--	--	--	--	--	--	--	--	--	--	--	--	--	--	--	--	--	--	--	--	1223.28	0.03781	0.06806
1264.11		--	--	--	--	--	--	--	--	--	--	--	--	--	--	--	--	--	--	--	--	--	--	--	--	--	--	--	--	--	--	--	--	1224.08	0.03614	0.07443
1265.07		--	--	--	--	--	--	--	--	--	--	--	--	--	--	--	--	--	--	--	--	--	--	--	--	--	--	--	--	--	--	--	--	1224.88	0.03471	0.08221
1266.04		--	--	--	--	--	--	--	--	--	--	--	--	--	--	--	--	--	--	--	--	--	--	--	--	--	--	--	--	--	--	--	--	1225.69	0.0335	0.09099
1267		--	--	--	--	--	--	--	--	--	--	--	--	--	--	--	--	--	--	--	--	--	--	--	--	--	--	--	--	--	--	--	--	1226.49	0.03248	0.10072
1267.97		--	--	--	--	--	--	--	--	--	--	--	--	--	--	--	--	--	--	--	--	--	--	--	--	--	--	--	--	--	--	--	--	1227.29	0.03162	0.11006
1268.93		--	--	--	--	--	--	--	--	--	--	--	--	--	--	--	--	--	--	--	--	--	--	--	--	--	--	--	--	--	--	--	--	1228.09	0.03092	0.12034
1269.9		--	--	--	--	--	--	--	--	--	--	--	--	--	--	--	--	--	--	--	--	--	--	--	--	--	--	--	--	--	--	--	--	1228.89	0.03034	0.13057
1270.86		--	--	--	--	--	--	--	--	--	--	--	--	--	--	--	--	--	--	--	--	--	--	--	--	--	--	--	--	--	--	--	--	1229.69	0.02988	0.14425
1271.82		--	--	--	--	--	--	--	--	--	--	--	--	--	--	--	--	--	--	--	--	--	--	--	--	--	--	--	--	--	--	--	--	1230.49	0.02952	0.15653
1272.79		--	--	--	--	--	--	--	--	--	--	--	--	--	--	--	--	--	--	--	--	--	--	--	--	--	--	--	--	--	--	--	--	1231.3	0.02924	0.17027
1273.75		--	--	--	--	--	--	--	--	--	--	--	--	--	--	--	--	--	--	--	--	--	--	--	--	--	--	--	--	--	--	--	--	1232.1	0.02903	0.18322
1274.72		--	--	--	--	--	--	--	--	--	--	--	--	--	--	--	--	--	--	--	--	--	--	--	--	--	--	--	--	--	--	--	--	1232.9	0.02889	0.19735
1275.68		--	--	--	--	--	--	--	--	--	--	--	--	--	--	--	--	--	--	--	--	--	--	--	--	--	--	--	--	--	--	--	--	1233.7	0.02879	0.21088
1276.65		--	--	--	--	--	--	--	--	--	--	--	--	--	--	--	--	--	--	--	--	--	--	--	--	--	--	--	--	--	--	--	--	1234.5	0.02873	0.22101
1277.61		--	--	--	--	--	--	--	--	--	--	--	--	--	--	--	--	--	--	--	--	--	--	--	--	--	--	--	--	--	--	--	--	1235.3	0.02871	0.2301
1278.57		--	--	--	--	--	--	--	--	--	--	--	--	--	--	--	--	--	--	--	--	--	--	--	--	--	--	--	--	--	--	--	--	1236.11	0.02871	0.23738
1279.54		--	--	--	--	--	--	--	--	--	--	--	--	--	--	--	--	--	--	--	--	--	--	--	--	--	--	--	--	--	--	--	--	1236.91	0.02874	0.24528
1280.5		--	--	--	--	--	--	--	--	--	--	--	--	--	--	--	--	--	--	--	--	--	--	--	--	--	--	--	--	--	--	--	--	1237.71	0.02878	0.24888
1281.47		--	--	--	--	--	--	--	--	--	--	--	--	--	--	--	--	--	--	--	--	--	--	--	--	--	--	--	--	--	--	--	--	1238.51	0.02884	0.25178
1282.43		--	--	--	--	--	--	--	--	--	--	--	--	--	--	--	--	--	--	--	--	--	--	--	--	--	--	--	--	--	--	--	--	1239.31	0.02891	0.25212
1283.39		--	--	--	--	--	--	--	--	--	--	--	--	--	--	--	--	--	--	--	--	--	--	--	--	--	--	--	--	--	--	--	--	1240.11	0.02899	0.25034
1284.36		--	--	--	--	--	--	--	--	--	--	--	--	--	--	--	--	--	--	--	--	--	--	--	--	--	--	--	--	--	--	--	--	1240.91	0.02907	0.2468
1285.32		--	--	--	--	--	--	--	--	--	--	--	--	--	--	--	--	--	--	--	--	--	--	--	--	--	--	--	--	--	--	--	--	1241.72	0.02916	0.24382
1286.29		--	--	--	--	--	--	--	--	--	--	--	--	--	--	--	--	--	--	--	--	--	--	--	--	--	--	--	--	--	--	--	--	1242.52	0.02925	0.2403
1287.25		--	--	--	--	--	--	--	--	--	--	--	--	--	--	--	--	--	--	--	--	--	--	--	--	--	--	--	--	--	--	--	--	1243.32	0.02935	0.23654
1288.22		--	--	--	--	--	--	--	--	--	--	--	--	--	--	--	--	--	--	--	--	--	--	--	--	--	--	--	--	--	--	--	--	1244.12	0.02945	0.23247
1289.18		--	--	--	--	--	--	--	--	--	--	--	--	--	--	--	--	--	--	--	--	--	--	--	--	--	--	--	--	--	--	--	--	1244.92	0.02956	0.22661
1290.14		--	--	--	--	--	--	--	--	--	--	--	--	--	--	--	--	--	--	--	--	--	--	--	--	--	--	--	--	--	--	--	--	1245.72	0.02968	0.22106
1291.11		--	--	--	--	--	--	--	--	--	--	--	--	--	--	--	--	--	--	--	--	--	--	--	--	--	--	--	--	--	--	--	--	1246.52	0.02981	0.21712
1292.07		--	--	--	--	--	--	--	--	--	--	--	--	--	--	--	--	--	--	--	--	--	--	--	--	--	--	--	--	--	--	--	--	1247.33	0.02995	0.21403
1293.04		--	--	--	--	--	--	--	--	--	--	--	--	--	--	--	--	--	--	--	--	--	--	--	--	--	--	--	--	--	--	--	--	1248.13	0.03012	0.20943
1294		--	--	--	--	--	--	--	--	--	--	--	--	--	--	--	--	--	--	--	--	--	--	--	--	--	--	--	--	--	--	--	--	1248.93	0.03031	0.20722
1294.97		--	--	--	--	--	--	--	--	--	--	--	--	--	--	--	--	--	--	--	--	--	--	--	--	--	--	--	--	--	--	--	--	1249.73	0.03054	0.20769
1295.93		--	--	--	--	--	--	--	--	--	--	--	--	--	--	--	--	--	--	--	--	--	--	--	--	--	--	--	--	--	--	--	--	1250.53	0.03081	0.20843
1296.89		--	--	--	--	--	--	--	--	--	--	--	--	--	--	--	--	--	--	--	--	--	--	--	--	--	--	--	--	--	--	--	--	1251.33	0.03115	0.20945
1297.86		--	--	--	--	--	--	--	--	--	--	--	--	--	--	--	--	--	--	--	--	--	--	--	--	--	--	--	--	--	--	--	--	1252.14	0.03157	0.21236
1298.82		--	--	--	--	--	--	--	--	--	--	--	--	--	--	--	--	--	--	--	--	--	--	--	--	--	--	--	--	--	--	--	--	1252.94	0.03208	0.21938
1299.79		--	--	--	--	--	--	--	--	--	--	--	--	--	--	--	--	--	--	--	--	--	--	--	--	--	--	--	--	--	--	--	--	1253.74	0.03271	0.22812
1300.75		--	--	--	--	--	--	--	--	--	--	--	--	--	--	--	--	--	--	--	--	--	--	--	--	--	--	--	--	--	--	--	--	1254.54	0.0335	0.23868
1301.72		--	--	--	--	--	--	--	--	--	--	--	--	--	--	--	--	--	--	--	--	--	--	--	--	--	--	--	--	--	--	--	--	1255.34	0.03446	0.25225
1302.68		--	--	--	--	--	--	--	--	--	--	--	--	--	--	--	--	--	--	--	--	--	--	--	--	--	--	--	--	--	--	--	--	1256.14	0.03565	0.2666
1303.64		--	--	--	--	--	--	--	--	--	--	--	--	--	--	--	--	--	--	--	--	--	--	--	--	--	--	--	--	--	--	--	--	1256.94	0.03709	0.28261
1304.61		--	--	--	--	--	--	--	--	--	--	--	--	--	--	--	--	--	--	--	--	--	--	--	--	--	--	--	--	--	--	--	--	1257.75	0.03884	0.29855
1305.57		--	--	--	--	--	--	--	--	--	--	--	--	--	--	--	--	--	--	--	--	--	--	--	--	--	--	--	--	--	--	--	--	1258.55	0.04095	0.3156
1306.54		--	--	--	--	--	--	--	--	--	--	--	--	--	--	--	--	--	--	--	--	--	--	--	--	--	--	--	--	--	--	--	--	1259.35	0.04346	0.32945
1307.5		--	--	--	--	--	--	--	--	--	--	--	--	--	--	--	--	--	--	--	--	--	--	--	--	--	--	--	--	--	--	--	--	1260.15	0.04643	0.34371
1308.46		--	--	--	--	--	--	--	--	--	--	--	--	--	--	--	--	--	--	--	--	--	--	--	--	--	--	--	--	--	--	--	--	1260.95	0.04991	0.35635
1309.43		--	--	--	--	--	--	--	--	--	--	--	--	--	--	--	--	--	--	--	--	--	--	--	--	--	--	--	--	--	--	--	--	1261.75	0.05396	0.36818
1310.39		--	--	--	--	--	--	--	--	--	--	--	--	--	--	--	--	--	--	--	--	--	--	--	--	--	--	--	--	--	--	--	--	1262.56	0.05862	0.37623
1311.36		--	--	--	--	--	--	--	--	--	--	--	--	--	--	--	--	--	--	--	--	--	--	--	--	--	--	--	--	--	--	--	--	1263.36	0.06395	0.38237
1312.32		--	--	--	--	--	--	--	--	--	--	--	--	--	--	--	--	--	--	--	--	--	--	--	--	--	--	--	--	--	--	--	--	1264.16	0.06997	0.38639
1313.29		--	--	--	--	--	--	--	--	--	--	--	--	--	--	--	--	--	--	--	--	--	--	--	--	--	--	--	--	--	--	--	--	1264.96	0.07671	0.3883
1314.25		--	--	--	--	--	--	--	--	--	--	--	--	--	--	--	--	--	--	--	--	--	--	--	--	--	--	--	--	--	--	--	--	1265.76	0.08419	0.38652
1315.21		--	--	--	--	--	--	--	--	--	--	--	--	--	--	--	--	--	--	--	--	--	--	--	--	--	--	--	--	--	--	--	--	1266.56	0.09239	0.38476
1316.18		--	--	--	--	--	--	--	--	--	--	--	--	--	--	--	--	--	--	--	--	--	--	--	--	--	--	--	--	--	--	--	--	1267.36	0.10129	0.38121
1317.14		--	--	--	--	--	--	--	--	--	--	--	--	--	--	--	--	--	--	--	--	--	--	--	--	--	--	--	--	--	--	--	--	1268.17	0.11084	0.37424
1318.11		--	--	--	--	--	--	--	--	--	--	--	--	--	--	--	--	--	--	--	--	--	--	--	--	--	--	--	--	--	--	--	--	1268.97	0.12099	0.36469
1319.07		--	--	--	--	--	--	--	--	--	--	--	--	--	--	--	--	--	--	--	--	--	--	--	--	--	--	--	--	--	--	--	--	1269.77	0.13164	0.35361
1320.04		--	--	--	--	--	--	--	--	--	--	--	--	--	--	--	--	--	--	--	--	--	--	--	--	--	--	--	--	--	--	--	--	1270.57	0.14268	0.34164
1321		--	--	--	--	--	--	--	--	--	--	--	--	--	--	--	--	--	--	--	--	--	--	--	--	--	--	--	--	--	--	--	--	1271.37	0.15398	0.32815
1321.96		--	--	--	--	--	--	--	--	--	--	--	--	--	--	--	--	--	--	--	--	--	--	--	--	--	--	--	--	--	--	--	--	1272.17	0.16539	0.31664
1322.93		--	--	--	--	--	--	--	--	--	--	--	--	--	--	--	--	--	--	--	--	--	--	--	--	--	--	--	--	--	--	--	--	1272.97	0.17675	0.30333
1323.89		--	--	--	--	--	--	--	--	--	--	--	--	--	--	--	--	--	--	--	--	--	--	--	--	--	--	--	--	--	--	--	--	1273.78	0.18788	0.29235
1324.86		--	--	--	--	--	--	--	--	--	--	--	--	--	--	--	--	--	--	--	--	--	--	--	--	--	--	--	--	--	--	--	--	1274.58	0.19859	0.27933
1325.82		--	--	--	--	--	--	--	--	--	--	--	--	--	--	--	--	--	--	--	--	--	--	--	--	--	--	--	--	--	--	--	--	1275.38	0.20872	0.26499
1326.79		--	--	--	--	--	--	--	--	--	--	--	--	--	--	--	--	--	--	--	--	--	--	--	--	--	--	--	--	--	--	--	--	1276.18	0.21807	0.24947
1327.75		--	--	--	--	--	--	--	--	--	--	--	--	--	--	--	--	--	--	--	--	--	--	--	--	--	--	--	--	--	--	--	--	1276.98	0.22651	0.23562
1328.71		--	--	--	--	--	--	--	--	--	--	--	--	--	--	--	--	--	--	--	--	--	--	--	--	--	--	--	--	--	--	--	--	1277.78	0.23388	0.22287
1329.68		--	--	--	--	--	--	--	--	--	--	--	--	--	--	--	--	--	--	--	--	--	--	--	--	--	--	--	--	--	--	--	--	1278.59	0.24006	0.21087
1330.64		--	--	--	--	--	--	--	--	--	--	--	--	--	--	--	--	--	--	--	--	--	--	--	--	--	--	--	--	--	--	--	--	1279.39	0.24498	0.19927
1331.61		--	--	--	--	--	--	--	--	--	--	--	--	--	--	--	--	--	--	--	--	--	--	--	--	--	--	--	--	--	--	--	--	1280.19	0.24857	0.18593
1332.57		--	--	--	--	--	--	--	--	--	--	--	--	--	--	--	--	--	--	--	--	--	--	--	--	--	--	--	--	--	--	--	--	1280.99	0.25083	0.17235
1333.53		--	--	--	--	--	--	--	--	--	--	--	--	--	--	--	--	--	--	--	--	--	--	--	--	--	--	--	--	--	--	--	--	1281.79	0.25178	0.15934
1334.5		--	--	--	--	--	--	--	--	--	--	--	--	--	--	--	--	--	--	--	--	--	--	--	--	--	--	--	--	--	--	--	--	1282.59	0.25148	0.1487
1335.46		--	--	--	--	--	--	--	--	--	--	--	--	--	--	--	--	--	--	--	--	--	--	--	--	--	--	--	--	--	--	--	--	1283.39	0.25003	0.14014
1336.43		--	--	--	--	--	--	--	--	--	--	--	--	--	--	--	--	--	--	--	--	--	--	--	--	--	--	--	--	--	--	--	--	1284.2	0.24756	0.13053
1337.39		--	--	--	--	--	--	--	--	--	--	--	--	--	--	--	--	--	--	--	--	--	--	--	--	--	--	--	--	--	--	--	--	1285	0.24422	0.11911
1338.36		--	--	--	--	--	--	--	--	--	--	--	--	--	--	--	--	--	--	--	--	--	--	--	--	--	--	--	--	--	--	--	--	1285.8	0.24022	0.10736
1339.32		--	--	--	--	--	--	--	--	--	--	--	--	--	--	--	--	--	--	--	--	--	--	--	--	--	--	--	--	--	--	--	--	1286.6	0.23574	0.09667
1340.28		--	--	--	--	--	--	--	--	--	--	--	--	--	--	--	--	--	--	--	--	--	--	--	--	--	--	--	--	--	--	--	--	1287.4	0.231	0.08534
1341.25		--	--	--	--	--	--	--	--	--	--	--	--	--	--	--	--	--	--	--	--	--	--	--	--	--	--	--	--	--	--	--	--	1288.2	0.22622	0.07606
1342.21		--	--	--	--	--	--	--	--	--	--	--	--	--	--	--	--	--	--	--	--	--	--	--	--	--	--	--	--	--	--	--	--	1289.01	0.2216	0.06817
1343.18		--	--	--	--	--	--	--	--	--	--	--	--	--	--	--	--	--	--	--	--	--	--	--	--	--	--	--	--	--	--	--	--	1289.81	0.21736	0.06097
1344.14		--	--	--	--	--	--	--	--	--	--	--	--	--	--	--	--	--	--	--	--	--	--	--	--	--	--	--	--	--	--	--	--	1290.61	0.21368	0.05421
1345.11		--	--	--	--	--	--	--	--	--	--	--	--	--	--	--	--	--	--	--	--	--	--	--	--	--	--	--	--	--	--	--	--	1291.41	0.21073	0.04948
1346.07		--	--	--	--	--	--	--	--	--	--	--	--	--	--	--	--	--	--	--	--	--	--	--	--	--	--	--	--	--	--	--	--	1292.21	0.20865	0.04433
1347.03		--	--	--	--	--	--	--	--	--	--	--	--	--	--	--	--	--	--	--	--	--	--	--	--	--	--	--	--	--	--	--	--	1293.01	0.20755	0.03886
1348		--	--	--	--	--	--	--	--	--	--	--	--	--	--	--	--	--	--	--	--	--	--	--	--	--	--	--	--	--	--	--	--	1293.81	0.20753	0.03386
1348.96		--	--	--	--	--	--	--	--	--	--	--	--	--	--	--	--	--	--	--	--	--	--	--	--	--	--	--	--	--	--	--	--	1294.62	0.20864	0.03106
1349.93		--	--	--	--	--	--	--	--	--	--	--	--	--	--	--	--	--	--	--	--	--	--	--	--	--	--	--	--	--	--	--	--	1295.42	0.21091	0.02684
1350.89		--	--	--	--	--	--	--	--	--	--	--	--	--	--	--	--	--	--	--	--	--	--	--	--	--	--	--	--	--	--	--	--	1296.22	0.21434	0.02347
1351.86		--	--	--	--	--	--	--	--	--	--	--	--	--	--	--	--	--	--	--	--	--	--	--	--	--	--	--	--	--	--	--	--	1297.02	0.21889	0.0208
1352.82		--	--	--	--	--	--	--	--	--	--	--	--	--	--	--	--	--	--	--	--	--	--	--	--	--	--	--	--	--	--	--	--	1297.82	0.22451	0.01977
1353.78		--	--	--	--	--	--	--	--	--	--	--	--	--	--	--	--	--	--	--	--	--	--	--	--	--	--	--	--	--	--	--	--	1298.62	0.23112	0.01932
1354.75		--	--	--	--	--	--	--	--	--	--	--	--	--	--	--	--	--	--	--	--	--	--	--	--	--	--	--	--	--	--	--	--	1299.43	0.23864	0.01751
1355.71		--	--	--	--	--	--	--	--	--	--	--	--	--	--	--	--	--	--	--	--	--	--	--	--	--	--	--	--	--	--	--	--	1300.23	0.24694	0.01526
1356.68		--	--	--	--	--	--	--	--	--	--	--	--	--	--	--	--	--	--	--	--	--	--	--	--	--	--	--	--	--	--	--	--	1301.03	0.2559	0.01238
1357.64		--	--	--	--	--	--	--	--	--	--	--	--	--	--	--	--	--	--	--	--	--	--	--	--	--	--	--	--	--	--	--	--	1301.83	0.26538	0.01146
1358.61		--	--	--	--	--	--	--	--	--	--	--	--	--	--	--	--	--	--	--	--	--	--	--	--	--	--	--	--	--	--	--	--	1302.63	0.27525	0.00955
1359.57		--	--	--	--	--	--	--	--	--	--	--	--	--	--	--	--	--	--	--	--	--	--	--	--	--	--	--	--	--	--	--	--	1303.43	0.28536	0.00941
1360.53		--	--	--	--	--	--	--	--	--	--	--	--	--	--	--	--	--	--	--	--	--	--	--	--	--	--	--	--	--	--	--	--	1304.23	0.29556	0.00979
1361.5		--	--	--	--	--	--	--	--	--	--	--	--	--	--	--	--	--	--	--	--	--	--	--	--	--	--	--	--	--	--	--	--	1305.04	0.3057	0.00984
1362.46		--	--	--	--	--	--	--	--	--	--	--	--	--	--	--	--	--	--	--	--	--	--	--	--	--	--	--	--	--	--	--	--	1305.84	0.31563	0.00761
1363.43		--	--	--	--	--	--	--	--	--	--	--	--	--	--	--	--	--	--	--	--	--	--	--	--	--	--	--	--	--	--	--	--	1306.64	0.32523	0.0063
1364.39		--	--	--	--	--	--	--	--	--	--	--	--	--	--	--	--	--	--	--	--	--	--	--	--	--	--	--	--	--	--	--	--	1307.44	0.33435	0.00664
1365.35		--	--	--	--	--	--	--	--	--	--	--	--	--	--	--	--	--	--	--	--	--	--	--	--	--	--	--	--	--	--	--	--	1308.24	0.34287	0.00699
1366.32		--	--	--	--	--	--	--	--	--	--	--	--	--	--	--	--	--	--	--	--	--	--	--	--	--	--	--	--	--	--	--	--	1309.04	0.35067	0.00536
1367.28		--	--	--	--	--	--	--	--	--	--	--	--	--	--	--	--	--	--	--	--	--	--	--	--	--	--	--	--	--	--	--	--	1309.84	0.35765	0.00417
1368.25		--	--	--	--	--	--	--	--	--	--	--	--	--	--	--	--	--	--	--	--	--	--	--	--	--	--	--	--	--	--	--	--	1310.65	0.36371	0.00438
1369.21		--	--	--	--	--	--	--	--	--	--	--	--	--	--	--	--	--	--	--	--	--	--	--	--	--	--	--	--	--	--	--	--	1311.45	0.36877	0.00574
1370.18		--	--	--	--	--	--	--	--	--	--	--	--	--	--	--	--	--	--	--	--	--	--	--	--	--	--	--	--	--	--	--	--	1312.25	0.37277	0.00544
1371.14		--	--	--	--	--	--	--	--	--	--	--	--	--	--	--	--	--	--	--	--	--	--	--	--	--	--	--	--	--	--	--	--	1313.05	0.37564	0.00481
1372.1		--	--	--	--	--	--	--	--	--	--	--	--	--	--	--	--	--	--	--	--	--	--	--	--	--	--	--	--	--	--	--	--	1313.85	0.37734	0.00474
1373.07		--	--	--	--	--	--	--	--	--	--	--	--	--	--	--	--	--	--	--	--	--	--	--	--	--	--	--	--	--	--	--	--	1314.65	0.37785	0.00566
1374.03		--	--	--	--	--	--	--	--	--	--	--	--	--	--	--	--	--	--	--	--	--	--	--	--	--	--	--	--	--	--	--	--	1315.46	0.37715	0.00522
1375		--	--	--	--	--	--	--	--	--	--	--	--	--	--	--	--	--	--	--	--	--	--	--	--	--	--	--	--	--	--	--	--	1316.26	0.37525	0.00511
1375.96		--	--	--	--	--	--	--	--	--	--	--	--	--	--	--	--	--	--	--	--	--	--	--	--	--	--	--	--	--	--	--	--	1317.06	0.37214	0.00463
1376.93		--	--	--	--	--	--	--	--	--	--	--	--	--	--	--	--	--	--	--	--	--	--	--	--	--	--	--	--	--	--	--	--	1317.86	0.36788	0.00469
1377.89		--	--	--	--	--	--	--	--	--	--	--	--	--	--	--	--	--	--	--	--	--	--	--	--	--	--	--	--	--	--	--	--	1318.66	0.36248	0.00548
1378.85		--	--	--	--	--	--	--	--	--	--	--	--	--	--	--	--	--	--	--	--	--	--	--	--	--	--	--	--	--	--	--	--	1319.46	0.35601	0.00653
1379.82		--	--	--	--	--	--	--	--	--	--	--	--	--	--	--	--	--	--	--	--	--	--	--	--	--	--	--	--	--	--	--	--	1320.26	0.34852	0.00573
1380.78		--	--	--	--	--	--	--	--	--	--	--	--	--	--	--	--	--	--	--	--	--	--	--	--	--	--	--	--	--	--	--	--	1321.07	0.34009	0.00624
1381.75		--	--	--	--	--	--	--	--	--	--	--	--	--	--	--	--	--	--	--	--	--	--	--	--	--	--	--	--	--	--	--	--	1321.87	0.33079	0.00787
1382.71		--	--	--	--	--	--	--	--	--	--	--	--	--	--	--	--	--	--	--	--	--	--	--	--	--	--	--	--	--	--	--	--	1322.67	0.32071	0.00802
1383.67		--	--	--	--	--	--	--	--	--	--	--	--	--	--	--	--	--	--	--	--	--	--	--	--	--	--	--	--	--	--	--	--	1323.47	0.30995	0.00641
1384.64		--	--	--	--	--	--	--	--	--	--	--	--	--	--	--	--	--	--	--	--	--	--	--	--	--	--	--	--	--	--	--	--	1324.27	0.29859	0.00548
1385.6		--	--	--	--	--	--	--	--	--	--	--	--	--	--	--	--	--	--	--	--	--	--	--	--	--	--	--	--	--	--	--	--	1325.07	0.28674	0.0056
1386.57		--	--	--	--	--	--	--	--	--	--	--	--	--	--	--	--	--	--	--	--	--	--	--	--	--	--	--	--	--	--	--	--	1325.88	0.27449	0.00691
1387.53		--	--	--	--	--	--	--	--	--	--	--	--	--	--	--	--	--	--	--	--	--	--	--	--	--	--	--	--	--	--	--	--	1326.68	0.26195	0.00851
1388.5		--	--	--	--	--	--	--	--	--	--	--	--	--	--	--	--	--	--	--	--	--	--	--	--	--	--	--	--	--	--	--	--	1327.48	0.24921	0.00928
1389.46		--	--	--	--	--	--	--	--	--	--	--	--	--	--	--	--	--	--	--	--	--	--	--	--	--	--	--	--	--	--	--	--	1328.28	0.23637	0.00991
1390.42		--	--	--	--	--	--	--	--	--	--	--	--	--	--	--	--	--	--	--	--	--	--	--	--	--	--	--	--	--	--	--	--	1329.08	0.22351	0.01204
1391.39		--	--	--	--	--	--	--	--	--	--	--	--	--	--	--	--	--	--	--	--	--	--	--	--	--	--	--	--	--	--	--	--	1329.88	0.21073	0.01453
1392.35		--	--	--	--	--	--	--	--	--	--	--	--	--	--	--	--	--	--	--	--	--	--	--	--	--	--	--	--	--	--	--	--	1330.68	0.19809	0.01453
1393.32		--	--	--	--	--	--	--	--	--	--	--	--	--	--	--	--	--	--	--	--	--	--	--	--	--	--	--	--	--	--	--	--	1331.49	0.18568	0.01429
1394.28		--	--	--	--	--	--	--	--	--	--	--	--	--	--	--	--	--	--	--	--	--	--	--	--	--	--	--	--	--	--	--	--	1332.29	0.17357	0.01454
1395.25		--	--	--	--	--	--	--	--	--	--	--	--	--	--	--	--	--	--	--	--	--	--	--	--	--	--	--	--	--	--	--	--	1333.09	0.1618	0.01825
1396.21		--	--	--	--	--	--	--	--	--	--	--	--	--	--	--	--	--	--	--	--	--	--	--	--	--	--	--	--	--	--	--	--	1333.89	0.15043	0.02028
1397.17		--	--	--	--	--	--	--	--	--	--	--	--	--	--	--	--	--	--	--	--	--	--	--	--	--	--	--	--	--	--	--	--	1334.69	0.1395	0.02369
1398.14		--	--	--	--	--	--	--	--	--	--	--	--	--	--	--	--	--	--	--	--	--	--	--	--	--	--	--	--	--	--	--	--	1335.49	0.12906	0.02864
1399.1		--	--	--	--	--	--	--	--	--	--	--	--	--	--	--	--	--	--	--	--	--	--	--	--	--	--	--	--	--	--	--	--	1336.29	0.11912	0.03427
1400.07		--	--	--	--	--	--	--	--	--	--	--	--	--	--	--	--	--	--	--	--	--	--	--	--	--	--	--	--	--	--	--	--	1337.1	0.1097	0.0378
1401.03		--	--	--	--	--	--	--	--	--	--	--	--	--	--	--	--	--	--	--	--	--	--	--	--	--	--	--	--	--	--	--	--	1337.9	0.10083	0.04312
1402		--	--	--	--	--	--	--	--	--	--	--	--	--	--	--	--	--	--	--	--	--	--	--	--	--	--	--	--	--	--	--	--	1338.7	0.0925	0.05111
1402.96		--	--	--	--	--	--	--	--	--	--	--	--	--	--	--	--	--	--	--	--	--	--	--	--	--	--	--	--	--	--	--	--	1339.5	0.08472	0.05921
1403.92		--	--	--	--	--	--	--	--	--	--	--	--	--	--	--	--	--	--	--	--	--	--	--	--	--	--	--	--	--	--	--	--	1340.3	0.07747	0.06388
1404.89		--	--	--	--	--	--	--	--	--	--	--	--	--	--	--	--	--	--	--	--	--	--	--	--	--	--	--	--	--	--	--	--	1341.1	0.07077	0.06764
1405.85		--	--	--	--	--	--	--	--	--	--	--	--	--	--	--	--	--	--	--	--	--	--	--	--	--	--	--	--	--	--	--	--	1341.91	0.06458	0.0723
1406.82		--	--	--	--	--	--	--	--	--	--	--	--	--	--	--	--	--	--	--	--	--	--	--	--	--	--	--	--	--	--	--	--	1342.71	0.05889	0.07758
1407.78		--	--	--	--	--	--	--	--	--	--	--	--	--	--	--	--	--	--	--	--	--	--	--	--	--	--	--	--	--	--	--	--	1343.51	0.05368	0.07893
1408.75		--	--	--	--	--	--	--	--	--	--	--	--	--	--	--	--	--	--	--	--	--	--	--	--	--	--	--	--	--	--	--	--	1344.31	0.04893	0.07768
1409.71		--	--	--	--	--	--	--	--	--	--	--	--	--	--	--	--	--	--	--	--	--	--	--	--	--	--	--	--	--	--	--	--	1345.11	0.04462	0.07364
1410.67		--	--	--	--	--	--	--	--	--	--	--	--	--	--	--	--	--	--	--	--	--	--	--	--	--	--	--	--	--	--	--	--	1345.91	0.04071	0.06745
1411.64		--	--	--	--	--	--	--	--	--	--	--	--	--	--	--	--	--	--	--	--	--	--	--	--	--	--	--	--	--	--	--	--	1346.71	0.03719	0.0604
1412.6		--	--	--	--	--	--	--	--	--	--	--	--	--	--	--	--	--	--	--	--	--	--	--	--	--	--	--	--	--	--	--	--	1347.52	0.03402	0.05232
1413.57		--	--	--	--	--	--	--	--	--	--	--	--	--	--	--	--	--	--	--	--	--	--	--	--	--	--	--	--	--	--	--	--	1348.32	0.03117	0.04541
1414.53		--	--	--	--	--	--	--	--	--	--	--	--	--	--	--	--	--	--	--	--	--	--	--	--	--	--	--	--	--	--	--	--	1349.12	0.02863	0.03987
1415.49		--	--	--	--	--	--	--	--	--	--	--	--	--	--	--	--	--	--	--	--	--	--	--	--	--	--	--	--	--	--	--	--	1349.92	0.02636	0.03617
1416.46		--	--	--	--	--	--	--	--	--	--	--	--	--	--	--	--	--	--	--	--	--	--	--	--	--	--	--	--	--	--	--	--	1350.72	0.02435	0.03015
1417.42		--	--	--	--	--	--	--	--	--	--	--	--	--	--	--	--	--	--	--	--	--	--	--	--	--	--	--	--	--	--	--	--	1351.52	0.02256	0.02664
1418.39		--	--	--	--	--	--	--	--	--	--	--	--	--	--	--	--	--	--	--	--	--	--	--	--	--	--	--	--	--	--	--	--	1352.33	0.02097	0.02286
1419.35		--	--	--	--	--	--	--	--	--	--	--	--	--	--	--	--	--	--	--	--	--	--	--	--	--	--	--	--	--	--	--	--	1353.13	0.01957	0.02058
1420.32		--	--	--	--	--	--	--	--	--	--	--	--	--	--	--	--	--	--	--	--	--	--	--	--	--	--	--	--	--	--	--	--	1353.93	0.01833	0.01919
1421.28		--	--	--	--	--	--	--	--	--	--	--	--	--	--	--	--	--	--	--	--	--	--	--	--	--	--	--	--	--	--	--	--	1354.73	0.01724	0.01832
1422.24		--	--	--	--	--	--	--	--	--	--	--	--	--	--	--	--	--	--	--	--	--	--	--	--	--	--	--	--	--	--	--	--	1355.53	0.01627	0.01805
1423.21		--	--	--	--	--	--	--	--	--	--	--	--	--	--	--	--	--	--	--	--	--	--	--	--	--	--	--	--	--	--	--	--	1356.33	0.01542	0.01857
1424.17		--	--	--	--	--	--	--	--	--	--	--	--	--	--	--	--	--	--	--	--	--	--	--	--	--	--	--	--	--	--	--	--	1357.13	0.01466	0.02179
1425.14		--	--	--	--	--	--	--	--	--	--	--	--	--	--	--	--	--	--	--	--	--	--	--	--	--	--	--	--	--	--	--	--	1357.94	0.014	0.02376
1426.1		--	--	--	--	--	--	--	--	--	--	--	--	--	--	--	--	--	--	--	--	--	--	--	--	--	--	--	--	--	--	--	--	1358.74	0.0134	0.02802
1427.07		--	--	--	--	--	--	--	--	--	--	--	--	--	--	--	--	--	--	--	--	--	--	--	--	--	--	--	--	--	--	--	--	1359.54	0.01288	0.03271
1428.03		--	--	--	--	--	--	--	--	--	--	--	--	--	--	--	--	--	--	--	--	--	--	--	--	--	--	--	--	--	--	--	--	1360.34	0.01241	0.03821
1428.99		--	--	--	--	--	--	--	--	--	--	--	--	--	--	--	--	--	--	--	--	--	--	--	--	--	--	--	--	--	--	--	--	1361.14	0.01198	0.04668
1429.96		--	--	--	--	--	--	--	--	--	--	--	--	--	--	--	--	--	--	--	--	--	--	--	--	--	--	--	--	--	--	--	--	1361.94	0.0116	0.0575
1430.92		--	--	--	--	--	--	--	--	--	--	--	--	--	--	--	--	--	--	--	--	--	--	--	--	--	--	--	--	--	--	--	--	1362.75	0.01126	0.0662
1431.89		--	--	--	--	--	--	--	--	--	--	--	--	--	--	--	--	--	--	--	--	--	--	--	--	--	--	--	--	--	--	--	--	1363.55	0.01094	0.07068
1432.85		--	--	--	--	--	--	--	--	--	--	--	--	--	--	--	--	--	--	--	--	--	--	--	--	--	--	--	--	--	--	--	--	1364.35	0.01065	0.07398
1433.82		--	--	--	--	--	--	--	--	--	--	--	--	--	--	--	--	--	--	--	--	--	--	--	--	--	--	--	--	--	--	--	--	1365.15	0.01038	0.07615
1434.78		--	--	--	--	--	--	--	--	--	--	--	--	--	--	--	--	--	--	--	--	--	--	--	--	--	--	--	--	--	--	--	--	1365.95	0.01013	0.07124
1435.74		--	--	--	--	--	--	--	--	--	--	--	--	--	--	--	--	--	--	--	--	--	--	--	--	--	--	--	--	--	--	--	--	1366.75	0.0099	0.06416
1436.71		--	--	--	--	--	--	--	--	--	--	--	--	--	--	--	--	--	--	--	--	--	--	--	--	--	--	--	--	--	--	--	--	1367.55	0.00968	0.05605
1437.67		--	--	--	--	--	--	--	--	--	--	--	--	--	--	--	--	--	--	--	--	--	--	--	--	--	--	--	--	--	--	--	--	1368.36	0.00947	0.04974
1438.64		--	--	--	--	--	--	--	--	--	--	--	--	--	--	--	--	--	--	--	--	--	--	--	--	--	--	--	--	--	--	--	--	1369.16	0.00927	0.04141
1439.6		--	--	--	--	--	--	--	--	--	--	--	--	--	--	--	--	--	--	--	--	--	--	--	--	--	--	--	--	--	--	--	--	1369.96	0.00908	0.03759
1440.56		--	--	--	--	--	--	--	--	--	--	--	--	--	--	--	--	--	--	--	--	--	--	--	--	--	--	--	--	--	--	--	--	1370.76	0.0089	0.03621
1441.53		--	--	--	--	--	--	--	--	--	--	--	--	--	--	--	--	--	--	--	--	--	--	--	--	--	--	--	--	--	--	--	--	1371.56	0.00872	0.03546
1442.49		--	--	--	--	--	--	--	--	--	--	--	--	--	--	--	--	--	--	--	--	--	--	--	--	--	--	--	--	--	--	--	--	1372.36	0.00854	0.03424
1443.46		--	--	--	--	--	--	--	--	--	--	--	--	--	--	--	--	--	--	--	--	--	--	--	--	--	--	--	--	--	--	--	--	1373.16	0.00838	0.03647
1444.42		--	--	--	--	--	--	--	--	--	--	--	--	--	--	--	--	--	--	--	--	--	--	--	--	--	--	--	--	--	--	--	--	1373.97	0.00821	0.03862
1445.39		--	--	--	--	--	--	--	--	--	--	--	--	--	--	--	--	--	--	--	--	--	--	--	--	--	--	--	--	--	--	--	--	1374.77	0.00805	0.04203
1446.35		--	--	--	--	--	--	--	--	--	--	--	--	--	--	--	--	--	--	--	--	--	--	--	--	--	--	--	--	--	--	--	--	1375.57	0.00789	0.04569
1447.31		--	--	--	--	--	--	--	--	--	--	--	--	--	--	--	--	--	--	--	--	--	--	--	--	--	--	--	--	--	--	--	--	1376.37	0.00774	0.05213
1448.28		--	--	--	--	--	--	--	--	--	--	--	--	--	--	--	--	--	--	--	--	--	--	--	--	--	--	--	--	--	--	--	--	1377.17	0.00759	0.05812
1449.24		--	--	--	--	--	--	--	--	--	--	--	--	--	--	--	--	--	--	--	--	--	--	--	--	--	--	--	--	--	--	--	--	1377.97	0.00744	0.06684
1450.21		--	--	--	--	--	--	--	--	--	--	--	--	--	--	--	--	--	--	--	--	--	--	--	--	--	--	--	--	--	--	--	--	1378.78	0.00729	0.07535
1451.17		--	--	--	--	--	--	--	--	--	--	--	--	--	--	--	--	--	--	--	--	--	--	--	--	--	--	--	--	--	--	--	--	1379.58	0.00715	0.08421
1452.14		--	--	--	--	--	--	--	--	--	--	--	--	--	--	--	--	--	--	--	--	--	--	--	--	--	--	--	--	--	--	--	--	1380.38	0.00702	0.09228
1453.1		--	--	--	--	--	--	--	--	--	--	--	--	--	--	--	--	--	--	--	--	--	--	--	--	--	--	--	--	--	--	--	--	1381.18	0.00688	0.09974
1454.06		--	--	--	--	--	--	--	--	--	--	--	--	--	--	--	--	--	--	--	--	--	--	--	--	--	--	--	--	--	--	--	--	1381.98	0.00676	0.10693
1455.03		--	--	--	--	--	--	--	--	--	--	--	--	--	--	--	--	--	--	--	--	--	--	--	--	--	--	--	--	--	--	--	--	1382.78	0.00664	0.11473
1455.99		--	--	--	--	--	--	--	--	--	--	--	--	--	--	--	--	--	--	--	--	--	--	--	--	--	--	--	--	--	--	--	--	1383.58	0.00654	0.12406
1456.96		--	--	--	--	--	--	--	--	--	--	--	--	--	--	--	--	--	--	--	--	--	--	--	--	--	--	--	--	--	--	--	--	1384.39	0.00646	0.13346
1457.92		--	--	--	--	--	--	--	--	--	--	--	--	--	--	--	--	--	--	--	--	--	--	--	--	--	--	--	--	--	--	--	--	1385.19	0.0064	0.14331
1458.89		--	--	--	--	--	--	--	--	--	--	--	--	--	--	--	--	--	--	--	--	--	--	--	--	--	--	--	--	--	--	--	--	1385.99	0.00638	0.15219
1459.85		--	--	--	--	--	--	--	--	--	--	--	--	--	--	--	--	--	--	--	--	--	--	--	--	--	--	--	--	--	--	--	--	1386.79	0.00641	0.15811
1460.81		--	--	--	--	--	--	--	--	--	--	--	--	--	--	--	--	--	--	--	--	--	--	--	--	--	--	--	--	--	--	--	--	1387.59	0.0065	0.16075
1461.78		--	--	--	--	--	--	--	--	--	--	--	--	--	--	--	--	--	--	--	--	--	--	--	--	--	--	--	--	--	--	--	--	1388.39	0.00668	0.16613
1462.74		--	--	--	--	--	--	--	--	--	--	--	--	--	--	--	--	--	--	--	--	--	--	--	--	--	--	--	--	--	--	--	--	1389.2	0.00697	0.17254
1463.71		--	--	--	--	--	--	--	--	--	--	--	--	--	--	--	--	--	--	--	--	--	--	--	--	--	--	--	--	--	--	--	--	1390	0.0074	0.17868
1464.67		--	--	--	--	--	--	--	--	--	--	--	--	--	--	--	--	--	--	--	--	--	--	--	--	--	--	--	--	--	--	--	--	1390.8	0.00802	0.18297
1465.63		--	--	--	--	--	--	--	--	--	--	--	--	--	--	--	--	--	--	--	--	--	--	--	--	--	--	--	--	--	--	--	--	1391.6	0.00887	0.1853
1466.6		--	--	--	--	--	--	--	--	--	--	--	--	--	--	--	--	--	--	--	--	--	--	--	--	--	--	--	--	--	--	--	--	1392.4	0.00998	0.18352
1467.56		--	--	--	--	--	--	--	--	--	--	--	--	--	--	--	--	--	--	--	--	--	--	--	--	--	--	--	--	--	--	--	--	1393.2	0.01141	0.17842
1468.53		--	--	--	--	--	--	--	--	--	--	--	--	--	--	--	--	--	--	--	--	--	--	--	--	--	--	--	--	--	--	--	--	1394	0.0132	0.17185
1469.49		--	--	--	--	--	--	--	--	--	--	--	--	--	--	--	--	--	--	--	--	--	--	--	--	--	--	--	--	--	--	--	--	1394.81	0.01541	0.163
1470.46		--	--	--	--	--	--	--	--	--	--	--	--	--	--	--	--	--	--	--	--	--	--	--	--	--	--	--	--	--	--	--	--	1395.61	0.01806	0.15386
1471.42		--	--	--	--	--	--	--	--	--	--	--	--	--	--	--	--	--	--	--	--	--	--	--	--	--	--	--	--	--	--	--	--	1396.41	0.02117	0.13907
1472.38		--	--	--	--	--	--	--	--	--	--	--	--	--	--	--	--	--	--	--	--	--	--	--	--	--	--	--	--	--	--	--	--	1397.21	0.02476	0.12062
1473.35		--	--	--	--	--	--	--	--	--	--	--	--	--	--	--	--	--	--	--	--	--	--	--	--	--	--	--	--	--	--	--	--	1398.01	0.0288	0.10238
1474.31		--	--	--	--	--	--	--	--	--	--	--	--	--	--	--	--	--	--	--	--	--	--	--	--	--	--	--	--	--	--	--	--	1398.81	0.03326	0.09082
1475.28		--	--	--	--	--	--	--	--	--	--	--	--	--	--	--	--	--	--	--	--	--	--	--	--	--	--	--	--	--	--	--	--	1399.61	0.03805	0.08287
1476.24		--	--	--	--	--	--	--	--	--	--	--	--	--	--	--	--	--	--	--	--	--	--	--	--	--	--	--	--	--	--	--	--	1400.42	0.0431	0.08024
1477.21		--	--	--	--	--	--	--	--	--	--	--	--	--	--	--	--	--	--	--	--	--	--	--	--	--	--	--	--	--	--	--	--	1401.22	0.04826	0.08122
1478.17		--	--	--	--	--	--	--	--	--	--	--	--	--	--	--	--	--	--	--	--	--	--	--	--	--	--	--	--	--	--	--	--	1402.02	0.05339	0.0806
1479.13		--	--	--	--	--	--	--	--	--	--	--	--	--	--	--	--	--	--	--	--	--	--	--	--	--	--	--	--	--	--	--	--	1402.82	0.05832	0.07913
1480.1		--	--	--	--	--	--	--	--	--	--	--	--	--	--	--	--	--	--	--	--	--	--	--	--	--	--	--	--	--	--	--	--	1403.62	0.06287	0.07874
1481.06		--	--	--	--	--	--	--	--	--	--	--	--	--	--	--	--	--	--	--	--	--	--	--	--	--	--	--	--	--	--	--	--	1404.42	0.06688	0.08
1482.03		--	--	--	--	--	--	--	--	--	--	--	--	--	--	--	--	--	--	--	--	--	--	--	--	--	--	--	--	--	--	--	--	1405.23	0.07017	0.078
1482.99		--	--	--	--	--	--	--	--	--	--	--	--	--	--	--	--	--	--	--	--	--	--	--	--	--	--	--	--	--	--	--	--	1406.03	0.07261	0.07445
1483.96		--	--	--	--	--	--	--	--	--	--	--	--	--	--	--	--	--	--	--	--	--	--	--	--	--	--	--	--	--	--	--	--	1406.83	0.07409	0.06967
1484.92		--	--	--	--	--	--	--	--	--	--	--	--	--	--	--	--	--	--	--	--	--	--	--	--	--	--	--	--	--	--	--	--	1407.63	0.07454	0.0649
1485.88		--	--	--	--	--	--	--	--	--	--	--	--	--	--	--	--	--	--	--	--	--	--	--	--	--	--	--	--	--	--	--	--	1408.43	0.07393	0.05886
1486.85		--	--	--	--	--	--	--	--	--	--	--	--	--	--	--	--	--	--	--	--	--	--	--	--	--	--	--	--	--	--	--	--	1409.23	0.0723	0.052
1487.81		--	--	--	--	--	--	--	--	--	--	--	--	--	--	--	--	--	--	--	--	--	--	--	--	--	--	--	--	--	--	--	--	1410.03	0.0697	0.04493
1488.78		--	--	--	--	--	--	--	--	--	--	--	--	--	--	--	--	--	--	--	--	--	--	--	--	--	--	--	--	--	--	--	--	1410.84	0.06625	0.03696
1489.74		--	--	--	--	--	--	--	--	--	--	--	--	--	--	--	--	--	--	--	--	--	--	--	--	--	--	--	--	--	--	--	--	1411.64	0.06209	0.02964
1490.7		--	--	--	--	--	--	--	--	--	--	--	--	--	--	--	--	--	--	--	--	--	--	--	--	--	--	--	--	--	--	--	--	1412.44	0.05738	0.02482
1491.67		--	--	--	--	--	--	--	--	--	--	--	--	--	--	--	--	--	--	--	--	--	--	--	--	--	--	--	--	--	--	--	--	1413.24	0.05231	0.0214
1492.63		--	--	--	--	--	--	--	--	--	--	--	--	--	--	--	--	--	--	--	--	--	--	--	--	--	--	--	--	--	--	--	--	1414.04	0.04704	0.01732
1493.6		--	--	--	--	--	--	--	--	--	--	--	--	--	--	--	--	--	--	--	--	--	--	--	--	--	--	--	--	--	--	--	--	1414.84	0.04175	0.01658
1494.56		--	--	--	--	--	--	--	--	--	--	--	--	--	--	--	--	--	--	--	--	--	--	--	--	--	--	--	--	--	--	--	--	1415.65	0.0366	0.01568
1495.53		--	--	--	--	--	--	--	--	--	--	--	--	--	--	--	--	--	--	--	--	--	--	--	--	--	--	--	--	--	--	--	--	1416.45	0.03174	0.01403
1496.49		--	--	--	--	--	--	--	--	--	--	--	--	--	--	--	--	--	--	--	--	--	--	--	--	--	--	--	--	--	--	--	--	1417.25	0.0273	0.01168
1497.45		--	--	--	--	--	--	--	--	--	--	--	--	--	--	--	--	--	--	--	--	--	--	--	--	--	--	--	--	--	--	--	--	1418.05	0.02336	0.00983
1498.42		--	--	--	--	--	--	--	--	--	--	--	--	--	--	--	--	--	--	--	--	--	--	--	--	--	--	--	--	--	--	--	--	1418.85	0.02003	0.00796
1499.38		--	--	--	--	--	--	--	--	--	--	--	--	--	--	--	--	--	--	--	--	--	--	--	--	--	--	--	--	--	--	--	--	1419.65	0.01738	0.00784
1500.35		--	--	--	--	--	--	--	--	--	--	--	--	--	--	--	--	--	--	--	--	--	--	--	--	--	--	--	--	--	--	--	--	1420.45	0.01549	0.00808
1501.31		--	--	--	--	--	--	--	--	--	--	--	--	--	--	--	--	--	--	--	--	--	--	--	--	--	--	--	--	--	--	--	--	1421.26	0.01442	0.00656
1502.28		--	--	--	--	--	--	--	--	--	--	--	--	--	--	--	--	--	--	--	--	--	--	--	--	--	--	--	--	--	--	--	--	1422.06	0.01425	0.0056
1503.24		--	--	--	--	--	--	--	--	--	--	--	--	--	--	--	--	--	--	--	--	--	--	--	--	--	--	--	--	--	--	--	--	1422.86	0.01505	0.00475
1504.2		--	--	--	--	--	--	--	--	--	--	--	--	--	--	--	--	--	--	--	--	--	--	--	--	--	--	--	--	--	--	--	--	1423.66	0.01685	0.00429
1505.17		--	--	--	--	--	--	--	--	--	--	--	--	--	--	--	--	--	--	--	--	--	--	--	--	--	--	--	--	--	--	--	--	1424.46	0.01969	0.00467
1506.13		--	--	--	--	--	--	--	--	--	--	--	--	--	--	--	--	--	--	--	--	--	--	--	--	--	--	--	--	--	--	--	--	1425.26	0.02356	0.00551
1507.1		--	--	--	--	--	--	--	--	--	--	--	--	--	--	--	--	--	--	--	--	--	--	--	--	--	--	--	--	--	--	--	--	1426.07	0.02837	0.00527
1508.06		--	--	--	--	--	--	--	--	--	--	--	--	--	--	--	--	--	--	--	--	--	--	--	--	--	--	--	--	--	--	--	--	1426.87	0.03401	0.00494
1509.03		--	--	--	--	--	--	--	--	--	--	--	--	--	--	--	--	--	--	--	--	--	--	--	--	--	--	--	--	--	--	--	--	1427.67	0.04023	0.00515
1509.99		--	--	--	--	--	--	--	--	--	--	--	--	--	--	--	--	--	--	--	--	--	--	--	--	--	--	--	--	--	--	--	--	1428.47	0.04676	0.00398
1510.95		--	--	--	--	--	--	--	--	--	--	--	--	--	--	--	--	--	--	--	--	--	--	--	--	--	--	--	--	--	--	--	--	1429.27	0.05323	0.00349
1511.92		--	--	--	--	--	--	--	--	--	--	--	--	--	--	--	--	--	--	--	--	--	--	--	--	--	--	--	--	--	--	--	--	1430.07	0.05924	0.00385
1512.88		--	--	--	--	--	--	--	--	--	--	--	--	--	--	--	--	--	--	--	--	--	--	--	--	--	--	--	--	--	--	--	--	1430.87	0.06441	0.00412
1513.85		--	--	--	--	--	--	--	--	--	--	--	--	--	--	--	--	--	--	--	--	--	--	--	--	--	--	--	--	--	--	--	--	1431.68	0.06838	0.00286
1514.81		--	--	--	--	--	--	--	--	--	--	--	--	--	--	--	--	--	--	--	--	--	--	--	--	--	--	--	--	--	--	--	--	1432.48	0.07086	0.00283
1515.78		--	--	--	--	--	--	--	--	--	--	--	--	--	--	--	--	--	--	--	--	--	--	--	--	--	--	--	--	--	--	--	--	1433.28	0.0717	0.00205
1516.74		--	--	--	--	--	--	--	--	--	--	--	--	--	--	--	--	--	--	--	--	--	--	--	--	--	--	--	--	--	--	--	--	1434.08	0.07088	0.000901248
1517.7		--	--	--	--	--	--	--	--	--	--	--	--	--	--	--	--	--	--	--	--	--	--	--	--	--	--	--	--	--	--	--	--	1434.88	0.06849	0.000126692
1518.67		--	--	--	--	--	--	--	--	--	--	--	--	--	--	--	--	--	--	--	--	--	--	--	--	--	--	--	--	--	--	--	--	1435.68	0.0648	0.00135
1519.63		--	--	--	--	--	--	--	--	--	--	--	--	--	--	--	--	--	--	--	--	--	--	--	--	--	--	--	--	--	--	--	--	1436.48	0.06013	0.00152
1520.6		--	--	--	--	--	--	--	--	--	--	--	--	--	--	--	--	--	--	--	--	--	--	--	--	--	--	--	--	--	--	--	--	1437.29	0.0549	0.00212
1521.56		--	--	--	--	--	--	--	--	--	--	--	--	--	--	--	--	--	--	--	--	--	--	--	--	--	--	--	--	--	--	--	--	1438.09	0.04953	0.00226
1522.52		--	--	--	--	--	--	--	--	--	--	--	--	--	--	--	--	--	--	--	--	--	--	--	--	--	--	--	--	--	--	--	--	1438.89	0.04443	0.00283
1523.49		--	--	--	--	--	--	--	--	--	--	--	--	--	--	--	--	--	--	--	--	--	--	--	--	--	--	--	--	--	--	--	--	1439.69	0.03994	0.00224
1524.45		--	--	--	--	--	--	--	--	--	--	--	--	--	--	--	--	--	--	--	--	--	--	--	--	--	--	--	--	--	--	--	--	1440.49	0.03634	0.00317
1525.42		--	--	--	--	--	--	--	--	--	--	--	--	--	--	--	--	--	--	--	--	--	--	--	--	--	--	--	--	--	--	--	--	1441.29	0.03384	0.00251
1526.38		--	--	--	--	--	--	--	--	--	--	--	--	--	--	--	--	--	--	--	--	--	--	--	--	--	--	--	--	--	--	--	--	1442.1	0.03252	0.00168
1527.35		--	--	--	--	--	--	--	--	--	--	--	--	--	--	--	--	--	--	--	--	--	--	--	--	--	--	--	--	--	--	--	--	1442.9	0.03243	0.00132
1528.31		--	--	--	--	--	--	--	--	--	--	--	--	--	--	--	--	--	--	--	--	--	--	--	--	--	--	--	--	--	--	--	--	1443.7	0.03355	0.00215
1529.27		--	--	--	--	--	--	--	--	--	--	--	--	--	--	--	--	--	--	--	--	--	--	--	--	--	--	--	--	--	--	--	--	1444.5	0.0358	0.000483788
1530.24		--	--	--	--	--	--	--	--	--	--	--	--	--	--	--	--	--	--	--	--	--	--	--	--	--	--	--	--	--	--	--	--	1445.3	0.03909	0.000774281
1531.2		--	--	--	--	--	--	--	--	--	--	--	--	--	--	--	--	--	--	--	--	--	--	--	--	--	--	--	--	--	--	--	--	1446.1	0.04332	0.00214
1532.17		--	--	--	--	--	--	--	--	--	--	--	--	--	--	--	--	--	--	--	--	--	--	--	--	--	--	--	--	--	--	--	--	1446.9	0.04836	0.0022
1533.13		--	--	--	--	--	--	--	--	--	--	--	--	--	--	--	--	--	--	--	--	--	--	--	--	--	--	--	--	--	--	--	--	1447.71	0.05411	0.00113
1534.1		--	--	--	--	--	--	--	--	--	--	--	--	--	--	--	--	--	--	--	--	--	--	--	--	--	--	--	--	--	--	--	--	1448.51	0.06044	0.00192
1535.06		--	--	--	--	--	--	--	--	--	--	--	--	--	--	--	--	--	--	--	--	--	--	--	--	--	--	--	--	--	--	--	--	1449.31	0.06724	0.00116
1536.02		--	--	--	--	--	--	--	--	--	--	--	--	--	--	--	--	--	--	--	--	--	--	--	--	--	--	--	--	--	--	--	--	1450.11	0.07439	0.000227349
1536.99		--	--	--	--	--	--	--	--	--	--	--	--	--	--	--	--	--	--	--	--	--	--	--	--	--	--	--	--	--	--	--	--	1450.91	0.08178	0.000995519
1537.95		--	--	--	--	--	--	--	--	--	--	--	--	--	--	--	--	--	--	--	--	--	--	--	--	--	--	--	--	--	--	--	--	1451.71	0.08929	0.00193
1538.92		--	--	--	--	--	--	--	--	--	--	--	--	--	--	--	--	--	--	--	--	--	--	--	--	--	--	--	--	--	--	--	--	1452.52	0.09679	0.00108
1539.88		--	--	--	--	--	--	--	--	--	--	--	--	--	--	--	--	--	--	--	--	--	--	--	--	--	--	--	--	--	--	--	--	1453.32	0.10418	0.00127
1540.85		--	--	--	--	--	--	--	--	--	--	--	--	--	--	--	--	--	--	--	--	--	--	--	--	--	--	--	--	--	--	--	--	1454.12	0.11134	0.00249
1541.81		--	--	--	--	--	--	--	--	--	--	--	--	--	--	--	--	--	--	--	--	--	--	--	--	--	--	--	--	--	--	--	--	1454.92	0.1182	0.00244
1542.77		--	--	--	--	--	--	--	--	--	--	--	--	--	--	--	--	--	--	--	--	--	--	--	--	--	--	--	--	--	--	--	--	1455.72	0.12469	0.00129
1543.74		--	--	--	--	--	--	--	--	--	--	--	--	--	--	--	--	--	--	--	--	--	--	--	--	--	--	--	--	--	--	--	--	1456.52	0.13079	0.00177
1544.7		--	--	--	--	--	--	--	--	--	--	--	--	--	--	--	--	--	--	--	--	--	--	--	--	--	--	--	--	--	--	--	--	1457.32	0.13654	0.00258
1545.67		--	--	--	--	--	--	--	--	--	--	--	--	--	--	--	--	--	--	--	--	--	--	--	--	--	--	--	--	--	--	--	--	1458.13	0.14201	0.00137
1546.63		--	--	--	--	--	--	--	--	--	--	--	--	--	--	--	--	--	--	--	--	--	--	--	--	--	--	--	--	--	--	--	--	1458.93	0.1473	-0.000654613
1547.59		--	--	--	--	--	--	--	--	--	--	--	--	--	--	--	--	--	--	--	--	--	--	--	--	--	--	--	--	--	--	--	--	1459.73	0.15255	0.000601919
1548.56		--	--	--	--	--	--	--	--	--	--	--	--	--	--	--	--	--	--	--	--	--	--	--	--	--	--	--	--	--	--	--	--	1460.53	0.15787	0.00186
1549.52		--	--	--	--	--	--	--	--	--	--	--	--	--	--	--	--	--	--	--	--	--	--	--	--	--	--	--	--	--	--	--	--	1461.33	0.16331	0.00373
1550.49		--	--	--	--	--	--	--	--	--	--	--	--	--	--	--	--	--	--	--	--	--	--	--	--	--	--	--	--	--	--	--	--	1462.13	0.16883	0.00383
1551.45		--	--	--	--	--	--	--	--	--	--	--	--	--	--	--	--	--	--	--	--	--	--	--	--	--	--	--	--	--	--	--	--	1462.93	0.17424	0.00307
1552.42		--	--	--	--	--	--	--	--	--	--	--	--	--	--	--	--	--	--	--	--	--	--	--	--	--	--	--	--	--	--	--	--	1463.74	0.17919	0.000922062
1553.38		--	--	--	--	--	--	--	--	--	--	--	--	--	--	--	--	--	--	--	--	--	--	--	--	--	--	--	--	--	--	--	--	1464.54	0.18323	0.00126
1554.34		--	--	--	--	--	--	--	--	--	--	--	--	--	--	--	--	--	--	--	--	--	--	--	--	--	--	--	--	--	--	--	--	1465.34	0.18579	0.00231
1555.31		--	--	--	--	--	--	--	--	--	--	--	--	--	--	--	--	--	--	--	--	--	--	--	--	--	--	--	--	--	--	--	--	1466.14	0.18635	0.00313
1556.27		--	--	--	--	--	--	--	--	--	--	--	--	--	--	--	--	--	--	--	--	--	--	--	--	--	--	--	--	--	--	--	--	1466.94	0.18449	0.00406
1557.24		--	--	--	--	--	--	--	--	--	--	--	--	--	--	--	--	--	--	--	--	--	--	--	--	--	--	--	--	--	--	--	--	1467.74	0.17998	0.00322
1558.2		--	--	--	--	--	--	--	--	--	--	--	--	--	--	--	--	--	--	--	--	--	--	--	--	--	--	--	--	--	--	--	--	1468.55	0.17286	0.00294
1559.17		--	--	--	--	--	--	--	--	--	--	--	--	--	--	--	--	--	--	--	--	--	--	--	--	--	--	--	--	--	--	--	--	1469.35	0.16348	0.00398
1560.13		--	--	--	--	--	--	--	--	--	--	--	--	--	--	--	--	--	--	--	--	--	--	--	--	--	--	--	--	--	--	--	--	1470.15	0.15241	0.00632
1561.09		--	--	--	--	--	--	--	--	--	--	--	--	--	--	--	--	--	--	--	--	--	--	--	--	--	--	--	--	--	--	--	--	1470.95	0.1404	0.00677
1562.06		--	--	--	--	--	--	--	--	--	--	--	--	--	--	--	--	--	--	--	--	--	--	--	--	--	--	--	--	--	--	--	--	1471.75	0.12825	0.00513
1563.02		--	--	--	--	--	--	--	--	--	--	--	--	--	--	--	--	--	--	--	--	--	--	--	--	--	--	--	--	--	--	--	--	1472.55	0.11673	0.00557
1563.99		--	--	--	--	--	--	--	--	--	--	--	--	--	--	--	--	--	--	--	--	--	--	--	--	--	--	--	--	--	--	--	--	1473.35	0.10642	0.0072
1564.95		--	--	--	--	--	--	--	--	--	--	--	--	--	--	--	--	--	--	--	--	--	--	--	--	--	--	--	--	--	--	--	--	1474.16	0.09775	0.00771
1565.92		--	--	--	--	--	--	--	--	--	--	--	--	--	--	--	--	--	--	--	--	--	--	--	--	--	--	--	--	--	--	--	--	1474.96	0.09089	0.00587
1566.88		--	--	--	--	--	--	--	--	--	--	--	--	--	--	--	--	--	--	--	--	--	--	--	--	--	--	--	--	--	--	--	--	1475.76	0.08582	0.00476
1567.84		--	--	--	--	--	--	--	--	--	--	--	--	--	--	--	--	--	--	--	--	--	--	--	--	--	--	--	--	--	--	--	--	1476.56	0.08233	0.00474
1568.81		--	--	--	--	--	--	--	--	--	--	--	--	--	--	--	--	--	--	--	--	--	--	--	--	--	--	--	--	--	--	--	--	1477.36	0.08013	0.00393
1569.77		--	--	--	--	--	--	--	--	--	--	--	--	--	--	--	--	--	--	--	--	--	--	--	--	--	--	--	--	--	--	--	--	1478.16	0.07886	0.00506
1570.74		--	--	--	--	--	--	--	--	--	--	--	--	--	--	--	--	--	--	--	--	--	--	--	--	--	--	--	--	--	--	--	--	1478.97	0.07814	0.00618
1571.7		--	--	--	--	--	--	--	--	--	--	--	--	--	--	--	--	--	--	--	--	--	--	--	--	--	--	--	--	--	--	--	--	1479.77	0.07762	0.00627
1572.66		--	--	--	--	--	--	--	--	--	--	--	--	--	--	--	--	--	--	--	--	--	--	--	--	--	--	--	--	--	--	--	--	1480.57	0.07699	0.00484
1573.63		--	--	--	--	--	--	--	--	--	--	--	--	--	--	--	--	--	--	--	--	--	--	--	--	--	--	--	--	--	--	--	--	1481.37	0.07602	0.00476
1574.59		--	--	--	--	--	--	--	--	--	--	--	--	--	--	--	--	--	--	--	--	--	--	--	--	--	--	--	--	--	--	--	--	1482.17	0.07453	0.00589
1575.56		--	--	--	--	--	--	--	--	--	--	--	--	--	--	--	--	--	--	--	--	--	--	--	--	--	--	--	--	--	--	--	--	1482.97	0.07241	0.00466
1576.52		--	--	--	--	--	--	--	--	--	--	--	--	--	--	--	--	--	--	--	--	--	--	--	--	--	--	--	--	--	--	--	--	1483.77	0.06961	0.00233
1577.49		--	--	--	--	--	--	--	--	--	--	--	--	--	--	--	--	--	--	--	--	--	--	--	--	--	--	--	--	--	--	--	--	1484.58	0.06615	0.001
1578.45		--	--	--	--	--	--	--	--	--	--	--	--	--	--	--	--	--	--	--	--	--	--	--	--	--	--	--	--	--	--	--	--	1485.38	0.06209	0.00234
1579.41		--	--	--	--	--	--	--	--	--	--	--	--	--	--	--	--	--	--	--	--	--	--	--	--	--	--	--	--	--	--	--	--	1486.18	0.05752	0.00403
1580.38		--	--	--	--	--	--	--	--	--	--	--	--	--	--	--	--	--	--	--	--	--	--	--	--	--	--	--	--	--	--	--	--	1486.98	0.05258	0.0042
1581.34		--	--	--	--	--	--	--	--	--	--	--	--	--	--	--	--	--	--	--	--	--	--	--	--	--	--	--	--	--	--	--	--	1487.78	0.04741	0.00236
1582.31		--	--	--	--	--	--	--	--	--	--	--	--	--	--	--	--	--	--	--	--	--	--	--	--	--	--	--	--	--	--	--	--	1488.58	0.04215	0.00316
1583.27		--	--	--	--	--	--	--	--	--	--	--	--	--	--	--	--	--	--	--	--	--	--	--	--	--	--	--	--	--	--	--	--	1489.39	0.03694	0.00371
1584.24		--	--	--	--	--	--	--	--	--	--	--	--	--	--	--	--	--	--	--	--	--	--	--	--	--	--	--	--	--	--	--	--	1490.19	0.03191	0.00332
1585.2		--	--	--	--	--	--	--	--	--	--	--	--	--	--	--	--	--	--	--	--	--	--	--	--	--	--	--	--	--	--	--	--	1490.99	0.02718	0.00145
1586.16		--	--	--	--	--	--	--	--	--	--	--	--	--	--	--	--	--	--	--	--	--	--	--	--	--	--	--	--	--	--	--	--	1491.79	0.02281	0.00212
1587.13		--	--	--	--	--	--	--	--	--	--	--	--	--	--	--	--	--	--	--	--	--	--	--	--	--	--	--	--	--	--	--	--	1492.59	0.01886	0.00211
1588.09		--	--	--	--	--	--	--	--	--	--	--	--	--	--	--	--	--	--	--	--	--	--	--	--	--	--	--	--	--	--	--	--	1493.39	0.01537	0.00129
1589.06		--	--	--	--	--	--	--	--	--	--	--	--	--	--	--	--	--	--	--	--	--	--	--	--	--	--	--	--	--	--	--	--	1494.19	0.01235	0.00176
1590.02		--	--	--	--	--	--	--	--	--	--	--	--	--	--	--	--	--	--	--	--	--	--	--	--	--	--	--	--	--	--	--	--	1495	0.00978	0.00264
1590.99		--	--	--	--	--	--	--	--	--	--	--	--	--	--	--	--	--	--	--	--	--	--	--	--	--	--	--	--	--	--	--	--	1495.8	0.00763	0.00406
1591.95		--	--	--	--	--	--	--	--	--	--	--	--	--	--	--	--	--	--	--	--	--	--	--	--	--	--	--	--	--	--	--	--	1496.6	0.00587	0.00391
1592.91		--	--	--	--	--	--	--	--	--	--	--	--	--	--	--	--	--	--	--	--	--	--	--	--	--	--	--	--	--	--	--	--	1497.4	0.00445	0.00437
1593.88		--	--	--	--	--	--	--	--	--	--	--	--	--	--	--	--	--	--	--	--	--	--	--	--	--	--	--	--	--	--	--	--	1498.2	0.00333	0.0042
1594.84		--	--	--	--	--	--	--	--	--	--	--	--	--	--	--	--	--	--	--	--	--	--	--	--	--	--	--	--	--	--	--	--	1499	0.00246	0.0056
1595.81		--	--	--	--	--	--	--	--	--	--	--	--	--	--	--	--	--	--	--	--	--	--	--	--	--	--	--	--	--	--	--	--	1499.8	0.0018	0.00576
1596.77		--	--	--	--	--	--	--	--	--	--	--	--	--	--	--	--	--	--	--	--	--	--	--	--	--	--	--	--	--	--	--	--	1500.61	0.0013	0.0043
1597.73		--	--	--	--	--	--	--	--	--	--	--	--	--	--	--	--	--	--	--	--	--	--	--	--	--	--	--	--	--	--	--	--	1501.41	0.000927851	0.00379
1598.7		--	--	--	--	--	--	--	--	--	--	--	--	--	--	--	--	--	--	--	--	--	--	--	--	--	--	--	--	--	--	--	--	1502.21	0.000659499	0.00401
1599.66		--	--	--	--	--	--	--	--	--	--	--	--	--	--	--	--	--	--	--	--	--	--	--	--	--	--	--	--	--	--	--	--	1503.01	0.000467405	0.00297
1600.63		--	--	--	--	--	--	--	--	--	--	--	--	--	--	--	--	--	--	--	--	--	--	--	--	--	--	--	--	--	--	--	--	1503.81	0.000331946	0.00175
1601.59		--	--	--	--	--	--	--	--	--	--	--	--	--	--	--	--	--	--	--	--	--	--	--	--	--	--	--	--	--	--	--	--	1504.61	0.000237766	0.00259
1602.56		--	--	--	--	--	--	--	--	--	--	--	--	--	--	--	--	--	--	--	--	--	--	--	--	--	--	--	--	--	--	--	--	1505.42	0.000173122	0.00446
1603.52		--	--	--	--	--	--	--	--	--	--	--	--	--	--	--	--	--	--	--	--	--	--	--	--	--	--	--	--	--	--	--	--	1506.22	0.000129236	0.00253
1604.48		--	--	--	--	--	--	--	--	--	--	--	--	--	--	--	--	--	--	--	--	--	--	--	--	--	--	--	--	--	--	--	--	1507.02	9.96848e-05	0.00208
1605.45		--	--	--	--	--	--	--	--	--	--	--	--	--	--	--	--	--	--	--	--	--	--	--	--	--	--	--	--	--	--	--	--	1507.82	7.98668e-05	0.00126
1606.41		--	--	--	--	--	--	--	--	--	--	--	--	--	--	--	--	--	--	--	--	--	--	--	--	--	--	--	--	--	--	--	--	1508.62	6.65503e-05	0.00218
1607.38		--	--	--	--	--	--	--	--	--	--	--	--	--	--	--	--	--	--	--	--	--	--	--	--	--	--	--	--	--	--	--	--	1509.42	5.75107e-05	0.00191
1608.34		--	--	--	--	--	--	--	--	--	--	--	--	--	--	--	--	--	--	--	--	--	--	--	--	--	--	--	--	--	--	--	--	1510.22	5.12452e-05	0.00325
1609.31		--	--	--	--	--	--	--	--	--	--	--	--	--	--	--	--	--	--	--	--	--	--	--	--	--	--	--	--	--	--	--	--	1511.03	4.67579e-05	0.00301
1610.27		--	--	--	--	--	--	--	--	--	--	--	--	--	--	--	--	--	--	--	--	--	--	--	--	--	--	--	--	--	--	--	--	1511.83	4.34006e-05	0.00157
1611.23		--	--	--	--	--	--	--	--	--	--	--	--	--	--	--	--	--	--	--	--	--	--	--	--	--	--	--	--	--	--	--	--	1512.63	4.07587e-05	0.0026
1612.2		--	--	--	--	--	--	--	--	--	--	--	--	--	--	--	--	--	--	--	--	--	--	--	--	--	--	--	--	--	--	--	--	1513.43	3.85716e-05	0.00215
1613.16		--	--	--	--	--	--	--	--	--	--	--	--	--	--	--	--	--	--	--	--	--	--	--	--	--	--	--	--	--	--	--	--	1514.23	3.66781e-05	0.0017
1614.13		--	--	--	--	--	--	--	--	--	--	--	--	--	--	--	--	--	--	--	--	--	--	--	--	--	--	--	--	--	--	--	--	1515.03	3.49798e-05	0.00133
1615.09		--	--	--	--	--	--	--	--	--	--	--	--	--	--	--	--	--	--	--	--	--	--	--	--	--	--	--	--	--	--	--	--	1515.84	3.34175e-05	0.0025
1616.06		--	--	--	--	--	--	--	--	--	--	--	--	--	--	--	--	--	--	--	--	--	--	--	--	--	--	--	--	--	--	--	--	1516.64	3.19556e-05	0.000499516
1617.02		--	--	--	--	--	--	--	--	--	--	--	--	--	--	--	--	--	--	--	--	--	--	--	--	--	--	--	--	--	--	--	--	1517.44	3.05729e-05	0.000691131
1617.98		--	--	--	--	--	--	--	--	--	--	--	--	--	--	--	--	--	--	--	--	--	--	--	--	--	--	--	--	--	--	--	--	1518.24	2.92568e-05	0.00245
1618.95		--	--	--	--	--	--	--	--	--	--	--	--	--	--	--	--	--	--	--	--	--	--	--	--	--	--	--	--	--	--	--	--	1519.04	2.79992e-05	0.00342
1619.91		--	--	--	--	--	--	--	--	--	--	--	--	--	--	--	--	--	--	--	--	--	--	--	--	--	--	--	--	--	--	--	--	1519.84	2.6795e-05	0.00301
1620.88		--	--	--	--	--	--	--	--	--	--	--	--	--	--	--	--	--	--	--	--	--	--	--	--	--	--	--	--	--	--	--	--	1520.64	2.56407e-05	0.00267
1621.84		--	--	--	--	--	--	--	--	--	--	--	--	--	--	--	--	--	--	--	--	--	--	--	--	--	--	--	--	--	--	--	--	1521.45	2.45335e-05	0.00404
1622.8		--	--	--	--	--	--	--	--	--	--	--	--	--	--	--	--	--	--	--	--	--	--	--	--	--	--	--	--	--	--	--	--	1522.25	2.34713e-05	0.00499
1623.77		--	--	--	--	--	--	--	--	--	--	--	--	--	--	--	--	--	--	--	--	--	--	--	--	--	--	--	--	--	--	--	--	1523.05	2.24523e-05	0.00604
1624.73		--	--	--	--	--	--	--	--	--	--	--	--	--	--	--	--	--	--	--	--	--	--	--	--	--	--	--	--	--	--	--	--	1523.85	2.14747e-05	0.00467
1625.7		--	--	--	--	--	--	--	--	--	--	--	--	--	--	--	--	--	--	--	--	--	--	--	--	--	--	--	--	--	--	--	--	1524.65	2.05368e-05	0.00468
1626.66		--	--	--	--	--	--	--	--	--	--	--	--	--	--	--	--	--	--	--	--	--	--	--	--	--	--	--	--	--	--	--	--	1525.45	1.96373e-05	0.00493
1627.63		--	--	--	--	--	--	--	--	--	--	--	--	--	--	--	--	--	--	--	--	--	--	--	--	--	--	--	--	--	--	--	--	1526.26	1.87746e-05	0.00429
1628.59		--	--	--	--	--	--	--	--	--	--	--	--	--	--	--	--	--	--	--	--	--	--	--	--	--	--	--	--	--	--	--	--	1527.06	1.79473e-05	0.0014
1629.55		--	--	--	--	--	--	--	--	--	--	--	--	--	--	--	--	--	--	--	--	--	--	--	--	--	--	--	--	--	--	--	--	1527.86	1.71542e-05	0.00108
1630.52		--	--	--	--	--	--	--	--	--	--	--	--	--	--	--	--	--	--	--	--	--	--	--	--	--	--	--	--	--	--	--	--	1528.66	1.63938e-05	0.00213
1631.48		--	--	--	--	--	--	--	--	--	--	--	--	--	--	--	--	--	--	--	--	--	--	--	--	--	--	--	--	--	--	--	--	1529.46	1.5665e-05	0.00313
1632.45		--	--	--	--	--	--	--	--	--	--	--	--	--	--	--	--	--	--	--	--	--	--	--	--	--	--	--	--	--	--	--	--	1530.26	1.49666e-05	0.00299
1633.41		--	--	--	--	--	--	--	--	--	--	--	--	--	--	--	--	--	--	--	--	--	--	--	--	--	--	--	--	--	--	--	--	1531.06	1.42973e-05	0.00263
1634.38		--	--	--	--	--	--	--	--	--	--	--	--	--	--	--	--	--	--	--	--	--	--	--	--	--	--	--	--	--	--	--	--	1531.87	1.36561e-05	0.00155
1635.34		--	--	--	--	--	--	--	--	--	--	--	--	--	--	--	--	--	--	--	--	--	--	--	--	--	--	--	--	--	--	--	--	1532.67	1.30419e-05	0.000905389
1636.3		--	--	--	--	--	--	--	--	--	--	--	--	--	--	--	--	--	--	--	--	--	--	--	--	--	--	--	--	--	--	--	--	1533.47	1.24536e-05	0.00185
1637.27		--	--	--	--	--	--	--	--	--	--	--	--	--	--	--	--	--	--	--	--	--	--	--	--	--	--	--	--	--	--	--	--	1534.27	1.18902e-05	0.00288
1638.23		--	--	--	--	--	--	--	--	--	--	--	--	--	--	--	--	--	--	--	--	--	--	--	--	--	--	--	--	--	--	--	--	1535.07	1.13507e-05	0.00291
1639.2		--	--	--	--	--	--	--	--	--	--	--	--	--	--	--	--	--	--	--	--	--	--	--	--	--	--	--	--	--	--	--	--	1535.87	1.08342e-05	0.0026
1640.16		--	--	--	--	--	--	--	--	--	--	--	--	--	--	--	--	--	--	--	--	--	--	--	--	--	--	--	--	--	--	--	--	1536.67	1.03399e-05	0.00189
1641.13		--	--	--	--	--	--	--	--	--	--	--	--	--	--	--	--	--	--	--	--	--	--	--	--	--	--	--	--	--	--	--	--	1537.48	9.86668e-06	0.00218
1642.09		--	--	--	--	--	--	--	--	--	--	--	--	--	--	--	--	--	--	--	--	--	--	--	--	--	--	--	--	--	--	--	--	1538.28	9.41387e-06	0.00325
1643.05		--	--	--	--	--	--	--	--	--	--	--	--	--	--	--	--	--	--	--	--	--	--	--	--	--	--	--	--	--	--	--	--	1539.08	8.9806e-06	0.00407
1644.02		--	--	--	--	--	--	--	--	--	--	--	--	--	--	--	--	--	--	--	--	--	--	--	--	--	--	--	--	--	--	--	--	1539.88	8.56611e-06	0.00391
1644.98		--	--	--	--	--	--	--	--	--	--	--	--	--	--	--	--	--	--	--	--	--	--	--	--	--	--	--	--	--	--	--	--	1540.68	8.16962e-06	0.00329
1645.95		--	--	--	--	--	--	--	--	--	--	--	--	--	--	--	--	--	--	--	--	--	--	--	--	--	--	--	--	--	--	--	--	1541.48	7.79042e-06	0.00393
1646.91		--	--	--	--	--	--	--	--	--	--	--	--	--	--	--	--	--	--	--	--	--	--	--	--	--	--	--	--	--	--	--	--	1542.29	7.42781e-06	0.00343
1647.88		--	--	--	--	--	--	--	--	--	--	--	--	--	--	--	--	--	--	--	--	--	--	--	--	--	--	--	--	--	--	--	--	1543.09	7.0811e-06	0.00352
1648.84		--	--	--	--	--	--	--	--	--	--	--	--	--	--	--	--	--	--	--	--	--	--	--	--	--	--	--	--	--	--	--	--	1543.89	6.74965e-06	0.00429
1649.8		--	--	--	--	--	--	--	--	--	--	--	--	--	--	--	--	--	--	--	--	--	--	--	--	--	--	--	--	--	--	--	--	1544.69	6.43284e-06	0.00404
1650.77		--	--	--	--	--	--	--	--	--	--	--	--	--	--	--	--	--	--	--	--	--	--	--	--	--	--	--	--	--	--	--	--	1545.49	6.13006e-06	0.00267
1651.73		--	--	--	--	--	--	--	--	--	--	--	--	--	--	--	--	--	--	--	--	--	--	--	--	--	--	--	--	--	--	--	--	1546.29	5.84072e-06	0.00163
1652.7		--	--	--	--	--	--	--	--	--	--	--	--	--	--	--	--	--	--	--	--	--	--	--	--	--	--	--	--	--	--	--	--	1547.09	5.56429e-06	0.0015
1653.66		--	--	--	--	--	--	--	--	--	--	--	--	--	--	--	--	--	--	--	--	--	--	--	--	--	--	--	--	--	--	--	--	1547.9	5.30021e-06	0.00232
1654.62		--	--	--	--	--	--	--	--	--	--	--	--	--	--	--	--	--	--	--	--	--	--	--	--	--	--	--	--	--	--	--	--	1548.7	5.04797e-06	0.00326
1655.59		--	--	--	--	--	--	--	--	--	--	--	--	--	--	--	--	--	--	--	--	--	--	--	--	--	--	--	--	--	--	--	--	1549.5	4.80708e-06	0.00442
1656.55		--	--	--	--	--	--	--	--	--	--	--	--	--	--	--	--	--	--	--	--	--	--	--	--	--	--	--	--	--	--	--	--	1550.3	4.57705e-06	0.00315
1657.52		--	--	--	--	--	--	--	--	--	--	--	--	--	--	--	--	--	--	--	--	--	--	--	--	--	--	--	--	--	--	--	--	1551.1	4.35744e-06	0.00377
1658.48		--	--	--	--	--	--	--	--	--	--	--	--	--	--	--	--	--	--	--	--	--	--	--	--	--	--	--	--	--	--	--	--	1551.9	4.1478e-06	0.00433
1659.45		--	--	--	--	--	--	--	--	--	--	--	--	--	--	--	--	--	--	--	--	--	--	--	--	--	--	--	--	--	--	--	--	1552.71	3.9477e-06	0.00491
1660.41		--	--	--	--	--	--	--	--	--	--	--	--	--	--	--	--	--	--	--	--	--	--	--	--	--	--	--	--	--	--	--	--	1553.51	3.75674e-06	0.00386
1661.37		--	--	--	--	--	--	--	--	--	--	--	--	--	--	--	--	--	--	--	--	--	--	--	--	--	--	--	--	--	--	--	--	1554.31	3.57453e-06	0.00308
1662.34		--	--	--	--	--	--	--	--	--	--	--	--	--	--	--	--	--	--	--	--	--	--	--	--	--	--	--	--	--	--	--	--	1555.11	3.40069e-06	0.00188
1663.3		--	--	--	--	--	--	--	--	--	--	--	--	--	--	--	--	--	--	--	--	--	--	--	--	--	--	--	--	--	--	--	--	1555.91	3.23486e-06	0.00342
1664.27		--	--	--	--	--	--	--	--	--	--	--	--	--	--	--	--	--	--	--	--	--	--	--	--	--	--	--	--	--	--	--	--	1556.71	3.0767e-06	0.00602
1665.23		--	--	--	--	--	--	--	--	--	--	--	--	--	--	--	--	--	--	--	--	--	--	--	--	--	--	--	--	--	--	--	--	1557.51	2.92586e-06	0.00659
1666.2		--	--	--	--	--	--	--	--	--	--	--	--	--	--	--	--	--	--	--	--	--	--	--	--	--	--	--	--	--	--	--	--	1558.32	2.78205e-06	0.00549
1667.16		--	--	--	--	--	--	--	--	--	--	--	--	--	--	--	--	--	--	--	--	--	--	--	--	--	--	--	--	--	--	--	--	1559.12	2.64494e-06	0.00544
1668.12		--	--	--	--	--	--	--	--	--	--	--	--	--	--	--	--	--	--	--	--	--	--	--	--	--	--	--	--	--	--	--	--	1559.92	2.51424e-06	0.00765
1669.09		--	--	--	--	--	--	--	--	--	--	--	--	--	--	--	--	--	--	--	--	--	--	--	--	--	--	--	--	--	--	--	--	1560.72	2.38967e-06	0.00878
1670.05		--	--	--	--	--	--	--	--	--	--	--	--	--	--	--	--	--	--	--	--	--	--	--	--	--	--	--	--	--	--	--	--	1561.52	2.27097e-06	0.0092
1671.02		--	--	--	--	--	--	--	--	--	--	--	--	--	--	--	--	--	--	--	--	--	--	--	--	--	--	--	--	--	--	--	--	1562.32	2.15786e-06	0.00971
1671.98		--	--	--	--	--	--	--	--	--	--	--	--	--	--	--	--	--	--	--	--	--	--	--	--	--	--	--	--	--	--	--	--	1563.12	2.05011e-06	0.0119
1672.95		--	--	--	--	--	--	--	--	--	--	--	--	--	--	--	--	--	--	--	--	--	--	--	--	--	--	--	--	--	--	--	--	1563.93	1.94747e-06	0.01217
1673.91		--	--	--	--	--	--	--	--	--	--	--	--	--	--	--	--	--	--	--	--	--	--	--	--	--	--	--	--	--	--	--	--	1564.73	1.84972e-06	0.01209
1674.87		--	--	--	--	--	--	--	--	--	--	--	--	--	--	--	--	--	--	--	--	--	--	--	--	--	--	--	--	--	--	--	--	1565.53	1.75663e-06	0.01373
1675.84		--	--	--	--	--	--	--	--	--	--	--	--	--	--	--	--	--	--	--	--	--	--	--	--	--	--	--	--	--	--	--	--	1566.33	1.668e-06	0.01606
1676.8		--	--	--	--	--	--	--	--	--	--	--	--	--	--	--	--	--	--	--	--	--	--	--	--	--	--	--	--	--	--	--	--	1567.13	1.58362e-06	0.01685
1677.77		--	--	--	--	--	--	--	--	--	--	--	--	--	--	--	--	--	--	--	--	--	--	--	--	--	--	--	--	--	--	--	--	1567.93	1.50331e-06	0.01828
1678.73		--	--	--	--	--	--	--	--	--	--	--	--	--	--	--	--	--	--	--	--	--	--	--	--	--	--	--	--	--	--	--	--	1568.74	1.42688e-06	0.01962
1679.69		--	--	--	--	--	--	--	--	--	--	--	--	--	--	--	--	--	--	--	--	--	--	--	--	--	--	--	--	--	--	--	--	1569.54	1.35414e-06	0.02318
1680.66		--	--	--	--	--	--	--	--	--	--	--	--	--	--	--	--	--	--	--	--	--	--	--	--	--	--	--	--	--	--	--	--	1570.34	1.28494e-06	0.02378
1681.62		--	--	--	--	--	--	--	--	--	--	--	--	--	--	--	--	--	--	--	--	--	--	--	--	--	--	--	--	--	--	--	--	1571.14	1.2191e-06	0.02401
1682.59		--	--	--	--	--	--	--	--	--	--	--	--	--	--	--	--	--	--	--	--	--	--	--	--	--	--	--	--	--	--	--	--	1571.94	1.15648e-06	0.02455
1683.55		--	--	--	--	--	--	--	--	--	--	--	--	--	--	--	--	--	--	--	--	--	--	--	--	--	--	--	--	--	--	--	--	1572.74	1.09693e-06	0.02752
1684.52		--	--	--	--	--	--	--	--	--	--	--	--	--	--	--	--	--	--	--	--	--	--	--	--	--	--	--	--	--	--	--	--	1573.54	1.0403e-06	0.02987
1685.48		--	--	--	--	--	--	--	--	--	--	--	--	--	--	--	--	--	--	--	--	--	--	--	--	--	--	--	--	--	--	--	--	1574.35	9.86464e-07	0.03195
1686.44		--	--	--	--	--	--	--	--	--	--	--	--	--	--	--	--	--	--	--	--	--	--	--	--	--	--	--	--	--	--	--	--	1575.15	9.35282e-07	0.03452
1687.41		--	--	--	--	--	--	--	--	--	--	--	--	--	--	--	--	--	--	--	--	--	--	--	--	--	--	--	--	--	--	--	--	1575.95	8.86634e-07	0.03483
1688.37		--	--	--	--	--	--	--	--	--	--	--	--	--	--	--	--	--	--	--	--	--	--	--	--	--	--	--	--	--	--	--	--	1576.75	8.40402e-07	0.03595
1689.34		--	--	--	--	--	--	--	--	--	--	--	--	--	--	--	--	--	--	--	--	--	--	--	--	--	--	--	--	--	--	--	--	1577.55	7.96471e-07	0.03882
1690.3		--	--	--	--	--	--	--	--	--	--	--	--	--	--	--	--	--	--	--	--	--	--	--	--	--	--	--	--	--	--	--	--	1578.35	7.54733e-07	0.04288
1691.27		--	--	--	--	--	--	--	--	--	--	--	--	--	--	--	--	--	--	--	--	--	--	--	--	--	--	--	--	--	--	--	--	1579.16	7.15085e-07	0.04492
1692.23		--	--	--	--	--	--	--	--	--	--	--	--	--	--	--	--	--	--	--	--	--	--	--	--	--	--	--	--	--	--	--	--	1579.96	6.77426e-07	0.04568
1693.19		--	--	--	--	--	--	--	--	--	--	--	--	--	--	--	--	--	--	--	--	--	--	--	--	--	--	--	--	--	--	--	--	1580.76	6.41663e-07	0.04577
1694.16		--	--	--	--	--	--	--	--	--	--	--	--	--	--	--	--	--	--	--	--	--	--	--	--	--	--	--	--	--	--	--	--	1581.56	6.07705e-07	0.04736
1695.12		--	--	--	--	--	--	--	--	--	--	--	--	--	--	--	--	--	--	--	--	--	--	--	--	--	--	--	--	--	--	--	--	1582.36	5.75465e-07	0.0511
1696.09		--	--	--	--	--	--	--	--	--	--	--	--	--	--	--	--	--	--	--	--	--	--	--	--	--	--	--	--	--	--	--	--	1583.16	5.44861e-07	0.05427
1697.05		--	--	--	--	--	--	--	--	--	--	--	--	--	--	--	--	--	--	--	--	--	--	--	--	--	--	--	--	--	--	--	--	1583.96	5.15814e-07	0.05604
1698.02		--	--	--	--	--	--	--	--	--	--	--	--	--	--	--	--	--	--	--	--	--	--	--	--	--	--	--	--	--	--	--	--	1584.77	4.88249e-07	0.06076
1698.98		--	--	--	--	--	--	--	--	--	--	--	--	--	--	--	--	--	--	--	--	--	--	--	--	--	--	--	--	--	--	--	--	1585.57	4.62093e-07	0.06715
1699.94		--	--	--	--	--	--	--	--	--	--	--	--	--	--	--	--	--	--	--	--	--	--	--	--	--	--	--	--	--	--	--	--	1586.37	4.37279e-07	0.07355
1700.91		--	--	--	--	--	--	--	--	--	--	--	--	--	--	--	--	--	--	--	--	--	--	--	--	--	--	--	--	--	--	--	--	1587.17	4.1374e-07	0.07955
1701.87		--	--	--	--	--	--	--	--	--	--	--	--	--	--	--	--	--	--	--	--	--	--	--	--	--	--	--	--	--	--	--	--	1587.97	3.91415e-07	0.08697
1702.84		--	--	--	--	--	--	--	--	--	--	--	--	--	--	--	--	--	--	--	--	--	--	--	--	--	--	--	--	--	--	--	--	1588.77	3.70244e-07	0.09312
1703.8		--	--	--	--	--	--	--	--	--	--	--	--	--	--	--	--	--	--	--	--	--	--	--	--	--	--	--	--	--	--	--	--	1589.58	3.5017e-07	0.09958
1704.76		--	--	--	--	--	--	--	--	--	--	--	--	--	--	--	--	--	--	--	--	--	--	--	--	--	--	--	--	--	--	--	--	1590.38	3.31139e-07	0.10715
1705.73		--	--	--	--	--	--	--	--	--	--	--	--	--	--	--	--	--	--	--	--	--	--	--	--	--	--	--	--	--	--	--	--	1591.18	3.131e-07	0.11657
1706.69		--	--	--	--	--	--	--	--	--	--	--	--	--	--	--	--	--	--	--	--	--	--	--	--	--	--	--	--	--	--	--	--	1591.98	2.96002e-07	0.12851
1707.66		--	--	--	--	--	--	--	--	--	--	--	--	--	--	--	--	--	--	--	--	--	--	--	--	--	--	--	--	--	--	--	--	1592.78	2.798e-07	0.14184
1708.62		--	--	--	--	--	--	--	--	--	--	--	--	--	--	--	--	--	--	--	--	--	--	--	--	--	--	--	--	--	--	--	--	1593.58	2.64449e-07	0.15443
1709.59		--	--	--	--	--	--	--	--	--	--	--	--	--	--	--	--	--	--	--	--	--	--	--	--	--	--	--	--	--	--	--	--	1594.38	2.49906e-07	0.16601
1710.55		--	--	--	--	--	--	--	--	--	--	--	--	--	--	--	--	--	--	--	--	--	--	--	--	--	--	--	--	--	--	--	--	1595.19	2.3613e-07	0.1779
1711.51		--	--	--	--	--	--	--	--	--	--	--	--	--	--	--	--	--	--	--	--	--	--	--	--	--	--	--	--	--	--	--	--	1595.99	2.23083e-07	0.19267
1712.48		--	--	--	--	--	--	--	--	--	--	--	--	--	--	--	--	--	--	--	--	--	--	--	--	--	--	--	--	--	--	--	--	1596.79	2.10728e-07	0.20637
1713.44		--	--	--	--	--	--	--	--	--	--	--	--	--	--	--	--	--	--	--	--	--	--	--	--	--	--	--	--	--	--	--	--	1597.59	1.9903e-07	0.2213
1714.41		--	--	--	--	--	--	--	--	--	--	--	--	--	--	--	--	--	--	--	--	--	--	--	--	--	--	--	--	--	--	--	--	1598.39	1.87956e-07	0.23464
1715.37		--	--	--	--	--	--	--	--	--	--	--	--	--	--	--	--	--	--	--	--	--	--	--	--	--	--	--	--	--	--	--	--	1599.19	1.77473e-07	0.24997
1716.34		--	--	--	--	--	--	--	--	--	--	--	--	--	--	--	--	--	--	--	--	--	--	--	--	--	--	--	--	--	--	--	--	1599.99	1.67552e-07	0.26606
1717.3		--	--	--	--	--	--	--	--	--	--	--	--	--	--	--	--	--	--	--	--	--	--	--	--	--	--	--	--	--	--	--	--	1600.8	1.58164e-07	0.2835
1718.26		--	--	--	--	--	--	--	--	--	--	--	--	--	--	--	--	--	--	--	--	--	--	--	--	--	--	--	--	--	--	--	--	1601.6	1.49282e-07	0.29677
1719.23		--	--	--	--	--	--	--	--	--	--	--	--	--	--	--	--	--	--	--	--	--	--	--	--	--	--	--	--	--	--	--	--	1602.4	1.40879e-07	0.30387
1720.19		--	--	--	--	--	--	--	--	--	--	--	--	--	--	--	--	--	--	--	--	--	--	--	--	--	--	--	--	--	--	--	--	1603.2	1.32931e-07	0.30698
1721.16		--	--	--	--	--	--	--	--	--	--	--	--	--	--	--	--	--	--	--	--	--	--	--	--	--	--	--	--	--	--	--	--	1604	1.25415e-07	0.3057
1722.12		--	--	--	--	--	--	--	--	--	--	--	--	--	--	--	--	--	--	--	--	--	--	--	--	--	--	--	--	--	--	--	--	1604.8	1.18307e-07	0.30375
1723.09		--	--	--	--	--	--	--	--	--	--	--	--	--	--	--	--	--	--	--	--	--	--	--	--	--	--	--	--	--	--	--	--	1605.61	1.11586e-07	0.29874
1724.05		--	--	--	--	--	--	--	--	--	--	--	--	--	--	--	--	--	--	--	--	--	--	--	--	--	--	--	--	--	--	--	--	1606.41	1.05233e-07	0.29339
1725.01		--	--	--	--	--	--	--	--	--	--	--	--	--	--	--	--	--	--	--	--	--	--	--	--	--	--	--	--	--	--	--	--	1607.21	9.92283e-08	0.28687
1725.98		--	--	--	--	--	--	--	--	--	--	--	--	--	--	--	--	--	--	--	--	--	--	--	--	--	--	--	--	--	--	--	--	1608.01	9.35532e-08	0.27979
1726.94		--	--	--	--	--	--	--	--	--	--	--	--	--	--	--	--	--	--	--	--	--	--	--	--	--	--	--	--	--	--	--	--	1608.81	8.81906e-08	0.27182
1727.91		--	--	--	--	--	--	--	--	--	--	--	--	--	--	--	--	--	--	--	--	--	--	--	--	--	--	--	--	--	--	--	--	1609.61	8.31241e-08	0.26334
1728.87		--	--	--	--	--	--	--	--	--	--	--	--	--	--	--	--	--	--	--	--	--	--	--	--	--	--	--	--	--	--	--	--	1610.41	7.83378e-08	0.2569
1729.83		--	--	--	--	--	--	--	--	--	--	--	--	--	--	--	--	--	--	--	--	--	--	--	--	--	--	--	--	--	--	--	--	1611.22	7.38171e-08	0.24941
1730.8		--	--	--	--	--	--	--	--	--	--	--	--	--	--	--	--	--	--	--	--	--	--	--	--	--	--	--	--	--	--	--	--	1612.02	6.95477e-08	0.24264
1731.76		--	--	--	--	--	--	--	--	--	--	--	--	--	--	--	--	--	--	--	--	--	--	--	--	--	--	--	--	--	--	--	--	1612.82	6.55163e-08	0.23291
1732.73		--	--	--	--	--	--	--	--	--	--	--	--	--	--	--	--	--	--	--	--	--	--	--	--	--	--	--	--	--	--	--	--	1613.62	6.17101e-08	0.22387
1733.69		--	--	--	--	--	--	--	--	--	--	--	--	--	--	--	--	--	--	--	--	--	--	--	--	--	--	--	--	--	--	--	--	1614.42	5.81171e-08	0.21397
1734.66		--	--	--	--	--	--	--	--	--	--	--	--	--	--	--	--	--	--	--	--	--	--	--	--	--	--	--	--	--	--	--	--	1615.22	5.47258e-08	0.20716
1735.62		--	--	--	--	--	--	--	--	--	--	--	--	--	--	--	--	--	--	--	--	--	--	--	--	--	--	--	--	--	--	--	--	1616.03	5.15253e-08	0.20098
1736.58		--	--	--	--	--	--	--	--	--	--	--	--	--	--	--	--	--	--	--	--	--	--	--	--	--	--	--	--	--	--	--	--	1616.83	4.85053e-08	0.19912
1737.55		--	--	--	--	--	--	--	--	--	--	--	--	--	--	--	--	--	--	--	--	--	--	--	--	--	--	--	--	--	--	--	--	1617.63	4.56562e-08	0.19983
1738.51		--	--	--	--	--	--	--	--	--	--	--	--	--	--	--	--	--	--	--	--	--	--	--	--	--	--	--	--	--	--	--	--	1618.43	4.29685e-08	0.19972
1739.48		--	--	--	--	--	--	--	--	--	--	--	--	--	--	--	--	--	--	--	--	--	--	--	--	--	--	--	--	--	--	--	--	1619.23	4.04334e-08	0.19895
1740.44		--	--	--	--	--	--	--	--	--	--	--	--	--	--	--	--	--	--	--	--	--	--	--	--	--	--	--	--	--	--	--	--	1620.03	3.80428e-08	0.19841
1741.41		--	--	--	--	--	--	--	--	--	--	--	--	--	--	--	--	--	--	--	--	--	--	--	--	--	--	--	--	--	--	--	--	1620.83	3.57887e-08	0.1987
1742.37		--	--	--	--	--	--	--	--	--	--	--	--	--	--	--	--	--	--	--	--	--	--	--	--	--	--	--	--	--	--	--	--	1621.64	3.36635e-08	0.19893
1743.33		--	--	--	--	--	--	--	--	--	--	--	--	--	--	--	--	--	--	--	--	--	--	--	--	--	--	--	--	--	--	--	--	1622.44	3.16603e-08	0.19988
1744.3		--	--	--	--	--	--	--	--	--	--	--	--	--	--	--	--	--	--	--	--	--	--	--	--	--	--	--	--	--	--	--	--	1623.24	2.97723e-08	0.20087
1745.26		--	--	--	--	--	--	--	--	--	--	--	--	--	--	--	--	--	--	--	--	--	--	--	--	--	--	--	--	--	--	--	--	1624.04	2.79933e-08	0.20049
1746.23		--	--	--	--	--	--	--	--	--	--	--	--	--	--	--	--	--	--	--	--	--	--	--	--	--	--	--	--	--	--	--	--	1624.84	2.63172e-08	0.20243
1747.19		--	--	--	--	--	--	--	--	--	--	--	--	--	--	--	--	--	--	--	--	--	--	--	--	--	--	--	--	--	--	--	--	1625.64	2.47385e-08	0.20319
1748.16		--	--	--	--	--	--	--	--	--	--	--	--	--	--	--	--	--	--	--	--	--	--	--	--	--	--	--	--	--	--	--	--	1626.44	2.32519e-08	0.20158
1749.12		--	--	--	--	--	--	--	--	--	--	--	--	--	--	--	--	--	--	--	--	--	--	--	--	--	--	--	--	--	--	--	--	1627.25	2.18526e-08	0.19746
1750.08		--	--	--	--	--	--	--	--	--	--	--	--	--	--	--	--	--	--	--	--	--	--	--	--	--	--	--	--	--	--	--	--	1628.05	2.0536e-08	0.19336
1751.05		--	--	--	--	--	--	--	--	--	--	--	--	--	--	--	--	--	--	--	--	--	--	--	--	--	--	--	--	--	--	--	--	1628.85	1.9298e-08	0.18985
1752.01		--	--	--	--	--	--	--	--	--	--	--	--	--	--	--	--	--	--	--	--	--	--	--	--	--	--	--	--	--	--	--	--	1629.65	1.81352e-08	0.18735
1752.98		--	--	--	--	--	--	--	--	--	--	--	--	--	--	--	--	--	--	--	--	--	--	--	--	--	--	--	--	--	--	--	--	1630.45	1.70445e-08	0.18447
1753.94		--	--	--	--	--	--	--	--	--	--	--	--	--	--	--	--	--	--	--	--	--	--	--	--	--	--	--	--	--	--	--	--	1631.25	1.60237e-08	0.1788
1754.9		--	--	--	--	--	--	--	--	--	--	--	--	--	--	--	--	--	--	--	--	--	--	--	--	--	--	--	--	--	--	--	--	1632.06	1.50713e-08	0.17334
1755.87		--	--	--	--	--	--	--	--	--	--	--	--	--	--	--	--	--	--	--	--	--	--	--	--	--	--	--	--	--	--	--	--	1632.86	1.41872e-08	0.1689
1756.83		--	--	--	--	--	--	--	--	--	--	--	--	--	--	--	--	--	--	--	--	--	--	--	--	--	--	--	--	--	--	--	--	1633.66	1.33732e-08	0.16635
1757.8		--	--	--	--	--	--	--	--	--	--	--	--	--	--	--	--	--	--	--	--	--	--	--	--	--	--	--	--	--	--	--	--	1634.46	1.26328e-08	0.16153
1758.76		--	--	--	--	--	--	--	--	--	--	--	--	--	--	--	--	--	--	--	--	--	--	--	--	--	--	--	--	--	--	--	--	1635.26	1.19732e-08	0.1572
1759.73		--	--	--	--	--	--	--	--	--	--	--	--	--	--	--	--	--	--	--	--	--	--	--	--	--	--	--	--	--	--	--	--	1636.06	1.14055e-08	0.15412
1760.69		--	--	--	--	--	--	--	--	--	--	--	--	--	--	--	--	--	--	--	--	--	--	--	--	--	--	--	--	--	--	--	--	1636.86	1.09472e-08	0.15374
1761.65		--	--	--	--	--	--	--	--	--	--	--	--	--	--	--	--	--	--	--	--	--	--	--	--	--	--	--	--	--	--	--	--	1637.67	1.06239e-08	0.15438
1762.62		--	--	--	--	--	--	--	--	--	--	--	--	--	--	--	--	--	--	--	--	--	--	--	--	--	--	--	--	--	--	--	--	1638.47	1.04728e-08	0.15692
1763.58		--	--	--	--	--	--	--	--	--	--	--	--	--	--	--	--	--	--	--	--	--	--	--	--	--	--	--	--	--	--	--	--	1639.27	1.05471e-08	0.16091
1764.55		--	--	--	--	--	--	--	--	--	--	--	--	--	--	--	--	--	--	--	--	--	--	--	--	--	--	--	--	--	--	--	--	1640.07	1.09222e-08	0.16426
1765.51		--	--	--	--	--	--	--	--	--	--	--	--	--	--	--	--	--	--	--	--	--	--	--	--	--	--	--	--	--	--	--	--	1640.87	1.17036e-08	0.16718
1766.48		--	--	--	--	--	--	--	--	--	--	--	--	--	--	--	--	--	--	--	--	--	--	--	--	--	--	--	--	--	--	--	--	1641.67	1.30386e-08	0.16993
1767.44		--	--	--	--	--	--	--	--	--	--	--	--	--	--	--	--	--	--	--	--	--	--	--	--	--	--	--	--	--	--	--	--	1642.48	1.51311e-08	0.1733
1768.4		--	--	--	--	--	--	--	--	--	--	--	--	--	--	--	--	--	--	--	--	--	--	--	--	--	--	--	--	--	--	--	--	1643.28	1.8262e-08	0.1763
1769.37		--	--	--	--	--	--	--	--	--	--	--	--	--	--	--	--	--	--	--	--	--	--	--	--	--	--	--	--	--	--	--	--	1644.08	2.28172e-08	0.17788
1770.33		--	--	--	--	--	--	--	--	--	--	--	--	--	--	--	--	--	--	--	--	--	--	--	--	--	--	--	--	--	--	--	--	1644.88	2.93232e-08	0.17858
1771.3		--	--	--	--	--	--	--	--	--	--	--	--	--	--	--	--	--	--	--	--	--	--	--	--	--	--	--	--	--	--	--	--	1645.68	3.84965e-08	0.17728
1772.26		--	--	--	--	--	--	--	--	--	--	--	--	--	--	--	--	--	--	--	--	--	--	--	--	--	--	--	--	--	--	--	--	1646.48	5.13076e-08	0.17406
1773.23		--	--	--	--	--	--	--	--	--	--	--	--	--	--	--	--	--	--	--	--	--	--	--	--	--	--	--	--	--	--	--	--	1647.28	6.90657e-08	0.16785
1774.19		--	--	--	--	--	--	--	--	--	--	--	--	--	--	--	--	--	--	--	--	--	--	--	--	--	--	--	--	--	--	--	--	1648.09	9.35301e-08	0.16408
1775.15		--	--	--	--	--	--	--	--	--	--	--	--	--	--	--	--	--	--	--	--	--	--	--	--	--	--	--	--	--	--	--	--	1648.89	1.27055e-07	0.15995
1776.12		--	--	--	--	--	--	--	--	--	--	--	--	--	--	--	--	--	--	--	--	--	--	--	--	--	--	--	--	--	--	--	--	1649.69	1.72781e-07	0.15536
1777.08		--	--	--	--	--	--	--	--	--	--	--	--	--	--	--	--	--	--	--	--	--	--	--	--	--	--	--	--	--	--	--	--	1650.49	2.34875e-07	0.15033
1778.05		--	--	--	--	--	--	--	--	--	--	--	--	--	--	--	--	--	--	--	--	--	--	--	--	--	--	--	--	--	--	--	--	1651.29	3.18852e-07	0.14677
1779.01		--	--	--	--	--	--	--	--	--	--	--	--	--	--	--	--	--	--	--	--	--	--	--	--	--	--	--	--	--	--	--	--	1652.09	4.31974e-07	0.14165
1779.97		--	--	--	--	--	--	--	--	--	--	--	--	--	--	--	--	--	--	--	--	--	--	--	--	--	--	--	--	--	--	--	--	1652.9	5.83776e-07	0.13345
1780.94		--	--	--	--	--	--	--	--	--	--	--	--	--	--	--	--	--	--	--	--	--	--	--	--	--	--	--	--	--	--	--	--	1653.7	7.86717e-07	0.12715
1781.9		--	--	--	--	--	--	--	--	--	--	--	--	--	--	--	--	--	--	--	--	--	--	--	--	--	--	--	--	--	--	--	--	1654.5	1.05702e-06	0.12307
1782.87		--	--	--	--	--	--	--	--	--	--	--	--	--	--	--	--	--	--	--	--	--	--	--	--	--	--	--	--	--	--	--	--	1655.3	1.41572e-06	0.11974
1783.83		--	--	--	--	--	--	--	--	--	--	--	--	--	--	--	--	--	--	--	--	--	--	--	--	--	--	--	--	--	--	--	--	1656.1	1.88998e-06	0.11508
1784.8		--	--	--	--	--	--	--	--	--	--	--	--	--	--	--	--	--	--	--	--	--	--	--	--	--	--	--	--	--	--	--	--	1656.9	2.51477e-06	0.11075
1785.76		--	--	--	--	--	--	--	--	--	--	--	--	--	--	--	--	--	--	--	--	--	--	--	--	--	--	--	--	--	--	--	--	1657.7	3.33485e-06	0.10696
1786.72		--	--	--	--	--	--	--	--	--	--	--	--	--	--	--	--	--	--	--	--	--	--	--	--	--	--	--	--	--	--	--	--	1658.51	4.40736e-06	0.10455
1787.69		--	--	--	--	--	--	--	--	--	--	--	--	--	--	--	--	--	--	--	--	--	--	--	--	--	--	--	--	--	--	--	--	1659.31	5.80494e-06	0.10191
1788.65		--	--	--	--	--	--	--	--	--	--	--	--	--	--	--	--	--	--	--	--	--	--	--	--	--	--	--	--	--	--	--	--	1660.11	7.61949e-06	0.09948
1789.62		--	--	--	--	--	--	--	--	--	--	--	--	--	--	--	--	--	--	--	--	--	--	--	--	--	--	--	--	--	--	--	--	1660.91	9.96687e-06	0.0979
1790.58		--	--	--	--	--	--	--	--	--	--	--	--	--	--	--	--	--	--	--	--	--	--	--	--	--	--	--	--	--	--	--	--	1661.71	1.29925e-05	0.09566
1791.55		--	--	--	--	--	--	--	--	--	--	--	--	--	--	--	--	--	--	--	--	--	--	--	--	--	--	--	--	--	--	--	--	1662.51	1.68783e-05	0.09255
1792.51		--	--	--	--	--	--	--	--	--	--	--	--	--	--	--	--	--	--	--	--	--	--	--	--	--	--	--	--	--	--	--	--	1663.31	2.18504e-05	0.08933
1793.47		--	--	--	--	--	--	--	--	--	--	--	--	--	--	--	--	--	--	--	--	--	--	--	--	--	--	--	--	--	--	--	--	1664.12	2.81896e-05	0.08548
1794.44		--	--	--	--	--	--	--	--	--	--	--	--	--	--	--	--	--	--	--	--	--	--	--	--	--	--	--	--	--	--	--	--	1664.92	3.62423e-05	0.08027
1795.4		--	--	--	--	--	--	--	--	--	--	--	--	--	--	--	--	--	--	--	--	--	--	--	--	--	--	--	--	--	--	--	--	1665.72	4.64341e-05	0.07847
1796.37		--	--	--	--	--	--	--	--	--	--	--	--	--	--	--	--	--	--	--	--	--	--	--	--	--	--	--	--	--	--	--	--	1666.52	5.92862e-05	0.07675
1797.33		--	--	--	--	--	--	--	--	--	--	--	--	--	--	--	--	--	--	--	--	--	--	--	--	--	--	--	--	--	--	--	--	1667.32	7.54338e-05	0.0746
1798.3		--	--	--	--	--	--	--	--	--	--	--	--	--	--	--	--	--	--	--	--	--	--	--	--	--	--	--	--	--	--	--	--	1668.12	9.56474e-05	0.07223
1799.26		--	--	--	--	--	--	--	--	--	--	--	--	--	--	--	--	--	--	--	--	--	--	--	--	--	--	--	--	--	--	--	--	1668.93	0.000120858	0.07097
1800.22		--	--	--	--	--	--	--	--	--	--	--	--	--	--	--	--	--	--	--	--	--	--	--	--	--	--	--	--	--	--	--	--	1669.73	0.000152185	0.07035
1801.19		--	--	--	--	--	--	--	--	--	--	--	--	--	--	--	--	--	--	--	--	--	--	--	--	--	--	--	--	--	--	--	--	1670.53	0.000190969	0.07211
1802.15		--	--	--	--	--	--	--	--	--	--	--	--	--	--	--	--	--	--	--	--	--	--	--	--	--	--	--	--	--	--	--	--	1671.33	0.000238808	0.07484
1803.12		--	--	--	--	--	--	--	--	--	--	--	--	--	--	--	--	--	--	--	--	--	--	--	--	--	--	--	--	--	--	--	--	1672.13	0.000297598	0.07629
1804.08		--	--	--	--	--	--	--	--	--	--	--	--	--	--	--	--	--	--	--	--	--	--	--	--	--	--	--	--	--	--	--	--	1672.93	0.000369577	0.07853
1805.05		--	--	--	--	--	--	--	--	--	--	--	--	--	--	--	--	--	--	--	--	--	--	--	--	--	--	--	--	--	--	--	--	1673.73	0.000457378	0.0808
1806.01		--	--	--	--	--	--	--	--	--	--	--	--	--	--	--	--	--	--	--	--	--	--	--	--	--	--	--	--	--	--	--	--	1674.54	0.000564078	0.08308
1806.97		--	--	--	--	--	--	--	--	--	--	--	--	--	--	--	--	--	--	--	--	--	--	--	--	--	--	--	--	--	--	--	--	1675.34	0.000693264	0.08561
1807.94		--	--	--	--	--	--	--	--	--	--	--	--	--	--	--	--	--	--	--	--	--	--	--	--	--	--	--	--	--	--	--	--	1676.14	0.000849086	0.08773
1808.9		--	--	--	--	--	--	--	--	--	--	--	--	--	--	--	--	--	--	--	--	--	--	--	--	--	--	--	--	--	--	--	--	1676.94	0.00104	0.08747
1809.87		--	--	--	--	--	--	--	--	--	--	--	--	--	--	--	--	--	--	--	--	--	--	--	--	--	--	--	--	--	--	--	--	1677.74	0.00126	0.08551
1810.83		--	--	--	--	--	--	--	--	--	--	--	--	--	--	--	--	--	--	--	--	--	--	--	--	--	--	--	--	--	--	--	--	1678.54	0.00153	0.0826
1811.79		--	--	--	--	--	--	--	--	--	--	--	--	--	--	--	--	--	--	--	--	--	--	--	--	--	--	--	--	--	--	--	--	1679.35	0.00185	0.07738
1812.76		--	--	--	--	--	--	--	--	--	--	--	--	--	--	--	--	--	--	--	--	--	--	--	--	--	--	--	--	--	--	--	--	1680.15	0.00222	0.0724
1813.72		--	--	--	--	--	--	--	--	--	--	--	--	--	--	--	--	--	--	--	--	--	--	--	--	--	--	--	--	--	--	--	--	1680.95	0.00266	0.06807
1814.69		--	--	--	--	--	--	--	--	--	--	--	--	--	--	--	--	--	--	--	--	--	--	--	--	--	--	--	--	--	--	--	--	1681.75	0.00319	0.06354
1815.65		--	--	--	--	--	--	--	--	--	--	--	--	--	--	--	--	--	--	--	--	--	--	--	--	--	--	--	--	--	--	--	--	1682.55	0.00379	0.0574
1816.62		--	--	--	--	--	--	--	--	--	--	--	--	--	--	--	--	--	--	--	--	--	--	--	--	--	--	--	--	--	--	--	--	1683.35	0.0045	0.0524
1817.58		--	--	--	--	--	--	--	--	--	--	--	--	--	--	--	--	--	--	--	--	--	--	--	--	--	--	--	--	--	--	--	--	1684.15	0.00533	0.04674
1818.54		--	--	--	--	--	--	--	--	--	--	--	--	--	--	--	--	--	--	--	--	--	--	--	--	--	--	--	--	--	--	--	--	1684.96	0.00628	0.04102
1819.51		--	--	--	--	--	--	--	--	--	--	--	--	--	--	--	--	--	--	--	--	--	--	--	--	--	--	--	--	--	--	--	--	1685.76	0.00738	0.03613
1820.47		--	--	--	--	--	--	--	--	--	--	--	--	--	--	--	--	--	--	--	--	--	--	--	--	--	--	--	--	--	--	--	--	1686.56	0.00864	0.03364
1821.44		--	--	--	--	--	--	--	--	--	--	--	--	--	--	--	--	--	--	--	--	--	--	--	--	--	--	--	--	--	--	--	--	1687.36	0.01008	0.03023
1822.4		--	--	--	--	--	--	--	--	--	--	--	--	--	--	--	--	--	--	--	--	--	--	--	--	--	--	--	--	--	--	--	--	1688.16	0.01172	0.02721
1823.37		--	--	--	--	--	--	--	--	--	--	--	--	--	--	--	--	--	--	--	--	--	--	--	--	--	--	--	--	--	--	--	--	1688.96	0.01359	0.0237
1824.33		--	--	--	--	--	--	--	--	--	--	--	--	--	--	--	--	--	--	--	--	--	--	--	--	--	--	--	--	--	--	--	--	1689.76	0.01569	0.02086
1825.29		--	--	--	--	--	--	--	--	--	--	--	--	--	--	--	--	--	--	--	--	--	--	--	--	--	--	--	--	--	--	--	--	1690.57	0.01805	0.01746
1826.26		--	--	--	--	--	--	--	--	--	--	--	--	--	--	--	--	--	--	--	--	--	--	--	--	--	--	--	--	--	--	--	--	1691.37	0.0207	0.01628
1827.22		--	--	--	--	--	--	--	--	--	--	--	--	--	--	--	--	--	--	--	--	--	--	--	--	--	--	--	--	--	--	--	--	1692.17	0.02365	0.01405
1828.19		--	--	--	--	--	--	--	--	--	--	--	--	--	--	--	--	--	--	--	--	--	--	--	--	--	--	--	--	--	--	--	--	1692.97	0.02693	0.01185
1829.15		--	--	--	--	--	--	--	--	--	--	--	--	--	--	--	--	--	--	--	--	--	--	--	--	--	--	--	--	--	--	--	--	1693.77	0.03057	0.01011
1830.12		--	--	--	--	--	--	--	--	--	--	--	--	--	--	--	--	--	--	--	--	--	--	--	--	--	--	--	--	--	--	--	--	1694.57	0.03457	0.00959
1831.08		--	--	--	--	--	--	--	--	--	--	--	--	--	--	--	--	--	--	--	--	--	--	--	--	--	--	--	--	--	--	--	--	1695.38	0.03896	0.00679
1832.04		--	--	--	--	--	--	--	--	--	--	--	--	--	--	--	--	--	--	--	--	--	--	--	--	--	--	--	--	--	--	--	--	1696.18	0.04375	0.00623
1833.01		--	--	--	--	--	--	--	--	--	--	--	--	--	--	--	--	--	--	--	--	--	--	--	--	--	--	--	--	--	--	--	--	1696.98	0.04897	0.00697
1833.97		--	--	--	--	--	--	--	--	--	--	--	--	--	--	--	--	--	--	--	--	--	--	--	--	--	--	--	--	--	--	--	--	1697.78	0.05462	0.00648
1834.94		--	--	--	--	--	--	--	--	--	--	--	--	--	--	--	--	--	--	--	--	--	--	--	--	--	--	--	--	--	--	--	--	1698.58	0.06071	0.00489
1835.9		--	--	--	--	--	--	--	--	--	--	--	--	--	--	--	--	--	--	--	--	--	--	--	--	--	--	--	--	--	--	--	--	1699.38	0.06724	0.00514
1836.86		--	--	--	--	--	--	--	--	--	--	--	--	--	--	--	--	--	--	--	--	--	--	--	--	--	--	--	--	--	--	--	--	1700.18	0.07422	0.0039
1837.83		--	--	--	--	--	--	--	--	--	--	--	--	--	--	--	--	--	--	--	--	--	--	--	--	--	--	--	--	--	--	--	--	1700.99	0.08164	0.00262
1838.79		--	--	--	--	--	--	--	--	--	--	--	--	--	--	--	--	--	--	--	--	--	--	--	--	--	--	--	--	--	--	--	--	1701.79	0.08949	0.00322
1839.76		--	--	--	--	--	--	--	--	--	--	--	--	--	--	--	--	--	--	--	--	--	--	--	--	--	--	--	--	--	--	--	--	1702.59	0.09776	0.00412
1840.72		--	--	--	--	--	--	--	--	--	--	--	--	--	--	--	--	--	--	--	--	--	--	--	--	--	--	--	--	--	--	--	--	1703.39	0.10642	0.00329
1841.69		--	--	--	--	--	--	--	--	--	--	--	--	--	--	--	--	--	--	--	--	--	--	--	--	--	--	--	--	--	--	--	--	1704.19	0.11545	0.00345
1842.65		--	--	--	--	--	--	--	--	--	--	--	--	--	--	--	--	--	--	--	--	--	--	--	--	--	--	--	--	--	--	--	--	1704.99	0.12482	0.00449
1843.61		--	--	--	--	--	--	--	--	--	--	--	--	--	--	--	--	--	--	--	--	--	--	--	--	--	--	--	--	--	--	--	--	1705.8	0.13447	0.00413
1844.58		--	--	--	--	--	--	--	--	--	--	--	--	--	--	--	--	--	--	--	--	--	--	--	--	--	--	--	--	--	--	--	--	1706.6	0.14437	0.00257
1845.54		--	--	--	--	--	--	--	--	--	--	--	--	--	--	--	--	--	--	--	--	--	--	--	--	--	--	--	--	--	--	--	--	1707.4	0.15446	0.00263
1846.51		--	--	--	--	--	--	--	--	--	--	--	--	--	--	--	--	--	--	--	--	--	--	--	--	--	--	--	--	--	--	--	--	1708.2	0.16469	0.00302
1847.47		--	--	--	--	--	--	--	--	--	--	--	--	--	--	--	--	--	--	--	--	--	--	--	--	--	--	--	--	--	--	--	--	1709	0.17499	0.00141
1848.44		--	--	--	--	--	--	--	--	--	--	--	--	--	--	--	--	--	--	--	--	--	--	--	--	--	--	--	--	--	--	--	--	1709.8	0.18529	-0.00101
1849.4		--	--	--	--	--	--	--	--	--	--	--	--	--	--	--	--	--	--	--	--	--	--	--	--	--	--	--	--	--	--	--	--	1710.6	0.19552	-0.00011835
1850.36		--	--	--	--	--	--	--	--	--	--	--	--	--	--	--	--	--	--	--	--	--	--	--	--	--	--	--	--	--	--	--	--	1711.41	0.2056	0.000819559
1851.33		--	--	--	--	--	--	--	--	--	--	--	--	--	--	--	--	--	--	--	--	--	--	--	--	--	--	--	--	--	--	--	--	1712.21	0.21546	0.00244
1852.29		--	--	--	--	--	--	--	--	--	--	--	--	--	--	--	--	--	--	--	--	--	--	--	--	--	--	--	--	--	--	--	--	1713.01	0.225	0.00236
1853.26		--	--	--	--	--	--	--	--	--	--	--	--	--	--	--	--	--	--	--	--	--	--	--	--	--	--	--	--	--	--	--	--	1713.81	0.23417	0.00148
1854.22		--	--	--	--	--	--	--	--	--	--	--	--	--	--	--	--	--	--	--	--	--	--	--	--	--	--	--	--	--	--	--	--	1714.61	0.24286	-0.000719839
1855.19		--	--	--	--	--	--	--	--	--	--	--	--	--	--	--	--	--	--	--	--	--	--	--	--	--	--	--	--	--	--	--	--	1715.41	0.25101	-0.000406796
1856.15		--	--	--	--	--	--	--	--	--	--	--	--	--	--	--	--	--	--	--	--	--	--	--	--	--	--	--	--	--	--	--	--	1716.22	0.25854	0.000606736
1857.11		--	--	--	--	--	--	--	--	--	--	--	--	--	--	--	--	--	--	--	--	--	--	--	--	--	--	--	--	--	--	--	--	1717.02	0.26539	0.00133
1858.08		--	--	--	--	--	--	--	--	--	--	--	--	--	--	--	--	--	--	--	--	--	--	--	--	--	--	--	--	--	--	--	--	1717.82	0.27148	0.00201
1859.04		--	--	--	--	--	--	--	--	--	--	--	--	--	--	--	--	--	--	--	--	--	--	--	--	--	--	--	--	--	--	--	--	1718.62	0.27676	0.000695601
1860.01		--	--	--	--	--	--	--	--	--	--	--	--	--	--	--	--	--	--	--	--	--	--	--	--	--	--	--	--	--	--	--	--	1719.42	0.28118	-0.000218144
1860.97		--	--	--	--	--	--	--	--	--	--	--	--	--	--	--	--	--	--	--	--	--	--	--	--	--	--	--	--	--	--	--	--	1720.22	0.28469	0.000333069
1861.93		--	--	--	--	--	--	--	--	--	--	--	--	--	--	--	--	--	--	--	--	--	--	--	--	--	--	--	--	--	--	--	--	1721.02	0.28728	0.00254
1862.9		--	--	--	--	--	--	--	--	--	--	--	--	--	--	--	--	--	--	--	--	--	--	--	--	--	--	--	--	--	--	--	--	1721.83	0.2889	0.0031
1863.86		--	--	--	--	--	--	--	--	--	--	--	--	--	--	--	--	--	--	--	--	--	--	--	--	--	--	--	--	--	--	--	--	1722.63	0.28957	0.00161
1864.83		--	--	--	--	--	--	--	--	--	--	--	--	--	--	--	--	--	--	--	--	--	--	--	--	--	--	--	--	--	--	--	--	1723.43	0.28927	0.00213
1865.79		--	--	--	--	--	--	--	--	--	--	--	--	--	--	--	--	--	--	--	--	--	--	--	--	--	--	--	--	--	--	--	--	1724.23	0.28801	0.00373
1866.76		--	--	--	--	--	--	--	--	--	--	--	--	--	--	--	--	--	--	--	--	--	--	--	--	--	--	--	--	--	--	--	--	1725.03	0.28583	0.00405
1867.72		--	--	--	--	--	--	--	--	--	--	--	--	--	--	--	--	--	--	--	--	--	--	--	--	--	--	--	--	--	--	--	--	1725.83	0.28277	0.00189
1868.68		--	--	--	--	--	--	--	--	--	--	--	--	--	--	--	--	--	--	--	--	--	--	--	--	--	--	--	--	--	--	--	--	1726.63	0.27887	0.00043855
1869.65		--	--	--	--	--	--	--	--	--	--	--	--	--	--	--	--	--	--	--	--	--	--	--	--	--	--	--	--	--	--	--	--	1727.44	0.2742	0.000262621
1870.61		--	--	--	--	--	--	--	--	--	--	--	--	--	--	--	--	--	--	--	--	--	--	--	--	--	--	--	--	--	--	--	--	1728.24	0.26884	-0.000429675
1871.58		--	--	--	--	--	--	--	--	--	--	--	--	--	--	--	--	--	--	--	--	--	--	--	--	--	--	--	--	--	--	--	--	1729.04	0.26289	0.00106
1872.54		--	--	--	--	--	--	--	--	--	--	--	--	--	--	--	--	--	--	--	--	--	--	--	--	--	--	--	--	--	--	--	--	1729.84	0.25645	0.00266
1873.51		--	--	--	--	--	--	--	--	--	--	--	--	--	--	--	--	--	--	--	--	--	--	--	--	--	--	--	--	--	--	--	--	1730.64	0.24966	0.00329
1874.47		--	--	--	--	--	--	--	--	--	--	--	--	--	--	--	--	--	--	--	--	--	--	--	--	--	--	--	--	--	--	--	--	1731.44	0.24263	0.0024
1875.43		--	--	--	--	--	--	--	--	--	--	--	--	--	--	--	--	--	--	--	--	--	--	--	--	--	--	--	--	--	--	--	--	1732.25	0.23554	0.00289
1876.4		--	--	--	--	--	--	--	--	--	--	--	--	--	--	--	--	--	--	--	--	--	--	--	--	--	--	--	--	--	--	--	--	1733.05	0.22852	0.00458
1877.36		--	--	--	--	--	--	--	--	--	--	--	--	--	--	--	--	--	--	--	--	--	--	--	--	--	--	--	--	--	--	--	--	1733.85	0.22176	0.00396
1878.33		--	--	--	--	--	--	--	--	--	--	--	--	--	--	--	--	--	--	--	--	--	--	--	--	--	--	--	--	--	--	--	--	1734.65	0.2154	0.0022
1879.29		--	--	--	--	--	--	--	--	--	--	--	--	--	--	--	--	--	--	--	--	--	--	--	--	--	--	--	--	--	--	--	--	1735.45	0.20962	0.00127
1880.26		--	--	--	--	--	--	--	--	--	--	--	--	--	--	--	--	--	--	--	--	--	--	--	--	--	--	--	--	--	--	--	--	1736.25	0.20455	0.00273
1881.22		--	--	--	--	--	--	--	--	--	--	--	--	--	--	--	--	--	--	--	--	--	--	--	--	--	--	--	--	--	--	--	--	1737.05	0.20033	0.00429
1882.18		--	--	--	--	--	--	--	--	--	--	--	--	--	--	--	--	--	--	--	--	--	--	--	--	--	--	--	--	--	--	--	--	1737.86	0.19704	0.00412
1883.15		--	--	--	--	--	--	--	--	--	--	--	--	--	--	--	--	--	--	--	--	--	--	--	--	--	--	--	--	--	--	--	--	1738.66	0.19475	0.00185
1884.11		--	--	--	--	--	--	--	--	--	--	--	--	--	--	--	--	--	--	--	--	--	--	--	--	--	--	--	--	--	--	--	--	1739.46	0.19345	0.00225
1885.08		--	--	--	--	--	--	--	--	--	--	--	--	--	--	--	--	--	--	--	--	--	--	--	--	--	--	--	--	--	--	--	--	1740.26	0.1931	0.00257
1886.04		--	--	--	--	--	--	--	--	--	--	--	--	--	--	--	--	--	--	--	--	--	--	--	--	--	--	--	--	--	--	--	--	1741.06	0.19361	0.00218
1887		--	--	--	--	--	--	--	--	--	--	--	--	--	--	--	--	--	--	--	--	--	--	--	--	--	--	--	--	--	--	--	--	1741.86	0.19482	0.000490245
1887.97		--	--	--	--	--	--	--	--	--	--	--	--	--	--	--	--	--	--	--	--	--	--	--	--	--	--	--	--	--	--	--	--	1742.67	0.19654	0.00135
1888.93		--	--	--	--	--	--	--	--	--	--	--	--	--	--	--	--	--	--	--	--	--	--	--	--	--	--	--	--	--	--	--	--	1743.47	0.19854	0.00133
1889.9		--	--	--	--	--	--	--	--	--	--	--	--	--	--	--	--	--	--	--	--	--	--	--	--	--	--	--	--	--	--	--	--	1744.27	0.20056	0.000206848
1890.86		--	--	--	--	--	--	--	--	--	--	--	--	--	--	--	--	--	--	--	--	--	--	--	--	--	--	--	--	--	--	--	--	1745.07	0.20236	0.000121675
1891.83		--	--	--	--	--	--	--	--	--	--	--	--	--	--	--	--	--	--	--	--	--	--	--	--	--	--	--	--	--	--	--	--	1745.87	0.20369	0.000344511
1892.79		--	--	--	--	--	--	--	--	--	--	--	--	--	--	--	--	--	--	--	--	--	--	--	--	--	--	--	--	--	--	--	--	1746.67	0.20436	0.00116
1893.75		--	--	--	--	--	--	--	--	--	--	--	--	--	--	--	--	--	--	--	--	--	--	--	--	--	--	--	--	--	--	--	--	1747.47	0.2042	0.000508799
1894.72		--	--	--	--	--	--	--	--	--	--	--	--	--	--	--	--	--	--	--	--	--	--	--	--	--	--	--	--	--	--	--	--	1748.28	0.20314	0.000637053
1895.68		--	--	--	--	--	--	--	--	--	--	--	--	--	--	--	--	--	--	--	--	--	--	--	--	--	--	--	--	--	--	--	--	1749.08	0.20114	0.000177897
1896.65		--	--	--	--	--	--	--	--	--	--	--	--	--	--	--	--	--	--	--	--	--	--	--	--	--	--	--	--	--	--	--	--	1749.88	0.19826	0.00137
1897.61		--	--	--	--	--	--	--	--	--	--	--	--	--	--	--	--	--	--	--	--	--	--	--	--	--	--	--	--	--	--	--	--	1750.68	0.1946	0.00144
1898.58		--	--	--	--	--	--	--	--	--	--	--	--	--	--	--	--	--	--	--	--	--	--	--	--	--	--	--	--	--	--	--	--	1751.48	0.19033	6.46839e-05
1899.54		--	--	--	--	--	--	--	--	--	--	--	--	--	--	--	--	--	--	--	--	--	--	--	--	--	--	--	--	--	--	--	--	1752.28	0.18566	-0.000219988
1900.5		--	--	--	--	--	--	--	--	--	--	--	--	--	--	--	--	--	--	--	--	--	--	--	--	--	--	--	--	--	--	--	--	1753.08	0.18081	0.000289302
1901.47		--	--	--	--	--	--	--	--	--	--	--	--	--	--	--	--	--	--	--	--	--	--	--	--	--	--	--	--	--	--	--	--	1753.89	0.17601	-0.000471594
1902.43		--	--	--	--	--	--	--	--	--	--	--	--	--	--	--	--	--	--	--	--	--	--	--	--	--	--	--	--	--	--	--	--	1754.69	0.17147	-0.00147
1903.4		--	--	--	--	--	--	--	--	--	--	--	--	--	--	--	--	--	--	--	--	--	--	--	--	--	--	--	--	--	--	--	--	1755.49	0.16739	-0.000440755
1904.36		--	--	--	--	--	--	--	--	--	--	--	--	--	--	--	--	--	--	--	--	--	--	--	--	--	--	--	--	--	--	--	--	1756.29	0.1639	0.00165
1905.33		--	--	--	--	--	--	--	--	--	--	--	--	--	--	--	--	--	--	--	--	--	--	--	--	--	--	--	--	--	--	--	--	1757.09	0.16111	1.36176e-05
1906.29		--	--	--	--	--	--	--	--	--	--	--	--	--	--	--	--	--	--	--	--	--	--	--	--	--	--	--	--	--	--	--	--	1757.89	0.15908	-0.00010322
1907.25		--	--	--	--	--	--	--	--	--	--	--	--	--	--	--	--	--	--	--	--	--	--	--	--	--	--	--	--	--	--	--	--	1758.7	0.15781	-0.00062222
1908.22		--	--	--	--	--	--	--	--	--	--	--	--	--	--	--	--	--	--	--	--	--	--	--	--	--	--	--	--	--	--	--	--	1759.5	0.15727	0.000498585
1909.18		--	--	--	--	--	--	--	--	--	--	--	--	--	--	--	--	--	--	--	--	--	--	--	--	--	--	--	--	--	--	--	--	1760.3	0.15739	0.000332978
1910.15		--	--	--	--	--	--	--	--	--	--	--	--	--	--	--	--	--	--	--	--	--	--	--	--	--	--	--	--	--	--	--	--	1761.1	0.15809	0.00142
1911.11		--	--	--	--	--	--	--	--	--	--	--	--	--	--	--	--	--	--	--	--	--	--	--	--	--	--	--	--	--	--	--	--	1761.9	0.15925	0.000774794
1912.08		--	--	--	--	--	--	--	--	--	--	--	--	--	--	--	--	--	--	--	--	--	--	--	--	--	--	--	--	--	--	--	--	1762.7	0.16075	0.000205784
1913.04		--	--	--	--	--	--	--	--	--	--	--	--	--	--	--	--	--	--	--	--	--	--	--	--	--	--	--	--	--	--	--	--	1763.5	0.16247	0.000778304
1914		--	--	--	--	--	--	--	--	--	--	--	--	--	--	--	--	--	--	--	--	--	--	--	--	--	--	--	--	--	--	--	--	1764.31	0.16429	0.000125261
1914.97		--	--	--	--	--	--	--	--	--	--	--	--	--	--	--	--	--	--	--	--	--	--	--	--	--	--	--	--	--	--	--	--	1765.11	0.1661	-0.000551336
1915.93		--	--	--	--	--	--	--	--	--	--	--	--	--	--	--	--	--	--	--	--	--	--	--	--	--	--	--	--	--	--	--	--	1765.91	0.16781	0.000568004
1916.9		--	--	--	--	--	--	--	--	--	--	--	--	--	--	--	--	--	--	--	--	--	--	--	--	--	--	--	--	--	--	--	--	1766.71	0.16932	0.00185
1917.86		--	--	--	--	--	--	--	--	--	--	--	--	--	--	--	--	--	--	--	--	--	--	--	--	--	--	--	--	--	--	--	--	1767.51	0.17057	0.00119
1918.82		--	--	--	--	--	--	--	--	--	--	--	--	--	--	--	--	--	--	--	--	--	--	--	--	--	--	--	--	--	--	--	--	1768.31	0.17151	0.00123
1919.79		--	--	--	--	--	--	--	--	--	--	--	--	--	--	--	--	--	--	--	--	--	--	--	--	--	--	--	--	--	--	--	--	1769.12	0.17207	0.00185
1920.75		--	--	--	--	--	--	--	--	--	--	--	--	--	--	--	--	--	--	--	--	--	--	--	--	--	--	--	--	--	--	--	--	1769.92	0.17223	0.000852844
1921.72		--	--	--	--	--	--	--	--	--	--	--	--	--	--	--	--	--	--	--	--	--	--	--	--	--	--	--	--	--	--	--	--	1770.72	0.17196	-0.00138
1922.68		--	--	--	--	--	--	--	--	--	--	--	--	--	--	--	--	--	--	--	--	--	--	--	--	--	--	--	--	--	--	--	--	1771.52	0.17126	-0.00182
1923.65		--	--	--	--	--	--	--	--	--	--	--	--	--	--	--	--	--	--	--	--	--	--	--	--	--	--	--	--	--	--	--	--	1772.32	0.17011	-0.00222
1924.61		--	--	--	--	--	--	--	--	--	--	--	--	--	--	--	--	--	--	--	--	--	--	--	--	--	--	--	--	--	--	--	--	1773.12	0.16852	-0.00208
		--	--	--	--	--	--	--	--	--	--	--	--	--	--	--	--	--	--	--	--	--	--	--	--	--	--	--	--	--	--	--	--	1773.92	0.16651
		--	--	--	--	--	--	--	--	--	--	--	--	--	--	--	--	--	--	--	--	--	--	--	--	--	--	--	--	--	--	--	--	1774.73	0.16408
		--	--	--	--	--	--	--	--	--	--	--	--	--	--	--	--	--	--	--	--	--	--	--	--	--	--	--	--	--	--	--	--	1775.53	0.16126
		--	--	--	--	--	--	--	--	--	--	--	--	--	--	--	--	--	--	--	--	--	--	--	--	--	--	--	--	--	--	--	--	1776.33	0.15808
		--	--	--	--	--	--	--	--	--	--	--	--	--	--	--	--	--	--	--	--	--	--	--	--	--	--	--	--	--	--	--	--	1777.13	0.15456
		--	--	--	--	--	--	--	--	--	--	--	--	--	--	--	--	--	--	--	--	--	--	--	--	--	--	--	--	--	--	--	--	1777.93	0.15075
		--	--	--	--	--	--	--	--	--	--	--	--	--	--	--	--	--	--	--	--	--	--	--	--	--	--	--	--	--	--	--	--	1778.73	0.14669
		--	--	--	--	--	--	--	--	--	--	--	--	--	--	--	--	--	--	--	--	--	--	--	--	--	--	--	--	--	--	--	--	1779.54	0.14241
		--	--	--	--	--	--	--	--	--	--	--	--	--	--	--	--	--	--	--	--	--	--	--	--	--	--	--	--	--	--	--	--	1780.34	0.13796
		--	--	--	--	--	--	--	--	--	--	--	--	--	--	--	--	--	--	--	--	--	--	--	--	--	--	--	--	--	--	--	--	1781.14	0.13339
		--	--	--	--	--	--	--	--	--	--	--	--	--	--	--	--	--	--	--	--	--	--	--	--	--	--	--	--	--	--	--	--	1781.94	0.12874
		--	--	--	--	--	--	--	--	--	--	--	--	--	--	--	--	--	--	--	--	--	--	--	--	--	--	--	--	--	--	--	--	1782.74	0.12407
		--	--	--	--	--	--	--	--	--	--	--	--	--	--	--	--	--	--	--	--	--	--	--	--	--	--	--	--	--	--	--	--	1783.54	0.11942
		--	--	--	--	--	--	--	--	--	--	--	--	--	--	--	--	--	--	--	--	--	--	--	--	--	--	--	--	--	--	--	--	1784.34	0.11484
		--	--	--	--	--	--	--	--	--	--	--	--	--	--	--	--	--	--	--	--	--	--	--	--	--	--	--	--	--	--	--	--	1785.15	0.11038
		--	--	--	--	--	--	--	--	--	--	--	--	--	--	--	--	--	--	--	--	--	--	--	--	--	--	--	--	--	--	--	--	1785.95	0.10607
		--	--	--	--	--	--	--	--	--	--	--	--	--	--	--	--	--	--	--	--	--	--	--	--	--	--	--	--	--	--	--	--	1786.75	0.10197
		--	--	--	--	--	--	--	--	--	--	--	--	--	--	--	--	--	--	--	--	--	--	--	--	--	--	--	--	--	--	--	--	1787.55	0.09811
		--	--	--	--	--	--	--	--	--	--	--	--	--	--	--	--	--	--	--	--	--	--	--	--	--	--	--	--	--	--	--	--	1788.35	0.09453
		--	--	--	--	--	--	--	--	--	--	--	--	--	--	--	--	--	--	--	--	--	--	--	--	--	--	--	--	--	--	--	--	1789.15	0.09125
		--	--	--	--	--	--	--	--	--	--	--	--	--	--	--	--	--	--	--	--	--	--	--	--	--	--	--	--	--	--	--	--	1789.95	0.0883
		--	--	--	--	--	--	--	--	--	--	--	--	--	--	--	--	--	--	--	--	--	--	--	--	--	--	--	--	--	--	--	--	1790.76	0.0857
		--	--	--	--	--	--	--	--	--	--	--	--	--	--	--	--	--	--	--	--	--	--	--	--	--	--	--	--	--	--	--	--	1791.56	0.08346
		--	--	--	--	--	--	--	--	--	--	--	--	--	--	--	--	--	--	--	--	--	--	--	--	--	--	--	--	--	--	--	--	1792.36	0.08159
		--	--	--	--	--	--	--	--	--	--	--	--	--	--	--	--	--	--	--	--	--	--	--	--	--	--	--	--	--	--	--	--	1793.16	0.08008
		--	--	--	--	--	--	--	--	--	--	--	--	--	--	--	--	--	--	--	--	--	--	--	--	--	--	--	--	--	--	--	--	1793.96	0.07894
		--	--	--	--	--	--	--	--	--	--	--	--	--	--	--	--	--	--	--	--	--	--	--	--	--	--	--	--	--	--	--	--	1794.76	0.07814
		--	--	--	--	--	--	--	--	--	--	--	--	--	--	--	--	--	--	--	--	--	--	--	--	--	--	--	--	--	--	--	--	1795.57	0.07767
		--	--	--	--	--	--	--	--	--	--	--	--	--	--	--	--	--	--	--	--	--	--	--	--	--	--	--	--	--	--	--	--	1796.37	0.07749
		--	--	--	--	--	--	--	--	--	--	--	--	--	--	--	--	--	--	--	--	--	--	--	--	--	--	--	--	--	--	--	--	1797.17	0.07757
		--	--	--	--	--	--	--	--	--	--	--	--	--	--	--	--	--	--	--	--	--	--	--	--	--	--	--	--	--	--	--	--	1797.97	0.07788
		--	--	--	--	--	--	--	--	--	--	--	--	--	--	--	--	--	--	--	--	--	--	--	--	--	--	--	--	--	--	--	--	1798.77	0.07837
		--	--	--	--	--	--	--	--	--	--	--	--	--	--	--	--	--	--	--	--	--	--	--	--	--	--	--	--	--	--	--	--	1799.57	0.07899
		--	--	--	--	--	--	--	--	--	--	--	--	--	--	--	--	--	--	--	--	--	--	--	--	--	--	--	--	--	--	--	--	1800.37	0.07969
		--	--	--	--	--	--	--	--	--	--	--	--	--	--	--	--	--	--	--	--	--	--	--	--	--	--	--	--	--	--	--	--	1801.18	0.08042
		--	--	--	--	--	--	--	--	--	--	--	--	--	--	--	--	--	--	--	--	--	--	--	--	--	--	--	--	--	--	--	--	1801.98	0.08113
		--	--	--	--	--	--	--	--	--	--	--	--	--	--	--	--	--	--	--	--	--	--	--	--	--	--	--	--	--	--	--	--	1802.78	0.08176
		--	--	--	--	--	--	--	--	--	--	--	--	--	--	--	--	--	--	--	--	--	--	--	--	--	--	--	--	--	--	--	--	1803.58	0.08227
		--	--	--	--	--	--	--	--	--	--	--	--	--	--	--	--	--	--	--	--	--	--	--	--	--	--	--	--	--	--	--	--	1804.38	0.08262
		--	--	--	--	--	--	--	--	--	--	--	--	--	--	--	--	--	--	--	--	--	--	--	--	--	--	--	--	--	--	--	--	1805.18	0.08275
		--	--	--	--	--	--	--	--	--	--	--	--	--	--	--	--	--	--	--	--	--	--	--	--	--	--	--	--	--	--	--	--	1805.99	0.08264
		--	--	--	--	--	--	--	--	--	--	--	--	--	--	--	--	--	--	--	--	--	--	--	--	--	--	--	--	--	--	--	--	1806.79	0.08225
		--	--	--	--	--	--	--	--	--	--	--	--	--	--	--	--	--	--	--	--	--	--	--	--	--	--	--	--	--	--	--	--	1807.59	0.08157
		--	--	--	--	--	--	--	--	--	--	--	--	--	--	--	--	--	--	--	--	--	--	--	--	--	--	--	--	--	--	--	--	1808.39	0.08057
		--	--	--	--	--	--	--	--	--	--	--	--	--	--	--	--	--	--	--	--	--	--	--	--	--	--	--	--	--	--	--	--	1809.19	0.07925
		--	--	--	--	--	--	--	--	--	--	--	--	--	--	--	--	--	--	--	--	--	--	--	--	--	--	--	--	--	--	--	--	1809.99	0.07761
		--	--	--	--	--	--	--	--	--	--	--	--	--	--	--	--	--	--	--	--	--	--	--	--	--	--	--	--	--	--	--	--	1810.79	0.07565
		--	--	--	--	--	--	--	--	--	--	--	--	--	--	--	--	--	--	--	--	--	--	--	--	--	--	--	--	--	--	--	--	1811.6	0.0734
		--	--	--	--	--	--	--	--	--	--	--	--	--	--	--	--	--	--	--	--	--	--	--	--	--	--	--	--	--	--	--	--	1812.4	0.07086
		--	--	--	--	--	--	--	--	--	--	--	--	--	--	--	--	--	--	--	--	--	--	--	--	--	--	--	--	--	--	--	--	1813.2	0.06807
		--	--	--	--	--	--	--	--	--	--	--	--	--	--	--	--	--	--	--	--	--	--	--	--	--	--	--	--	--	--	--	--	1814	0.06505
		--	--	--	--	--	--	--	--	--	--	--	--	--	--	--	--	--	--	--	--	--	--	--	--	--	--	--	--	--	--	--	--	1814.8	0.06185
		--	--	--	--	--	--	--	--	--	--	--	--	--	--	--	--	--	--	--	--	--	--	--	--	--	--	--	--	--	--	--	--	1815.6	0.0585
		--	--	--	--	--	--	--	--	--	--	--	--	--	--	--	--	--	--	--	--	--	--	--	--	--	--	--	--	--	--	--	--	1816.4	0.05503
		--	--	--	--	--	--	--	--	--	--	--	--	--	--	--	--	--	--	--	--	--	--	--	--	--	--	--	--	--	--	--	--	1817.21	0.05149
		--	--	--	--	--	--	--	--	--	--	--	--	--	--	--	--	--	--	--	--	--	--	--	--	--	--	--	--	--	--	--	--	1818.01	0.04792
		--	--	--	--	--	--	--	--	--	--	--	--	--	--	--	--	--	--	--	--	--	--	--	--	--	--	--	--	--	--	--	--	1818.81	0.04435
		--	--	--	--	--	--	--	--	--	--	--	--	--	--	--	--	--	--	--	--	--	--	--	--	--	--	--	--	--	--	--	--	1819.61	0.04083
		--	--	--	--	--	--	--	--	--	--	--	--	--	--	--	--	--	--	--	--	--	--	--	--	--	--	--	--	--	--	--	--	1820.41	0.03737
		--	--	--	--	--	--	--	--	--	--	--	--	--	--	--	--	--	--	--	--	--	--	--	--	--	--	--	--	--	--	--	--	1821.21	0.03402
		--	--	--	--	--	--	--	--	--	--	--	--	--	--	--	--	--	--	--	--	--	--	--	--	--	--	--	--	--	--	--	--	1822.02	0.0308
		--	--	--	--	--	--	--	--	--	--	--	--	--	--	--	--	--	--	--	--	--	--	--	--	--	--	--	--	--	--	--	--	1822.82	0.02773
		--	--	--	--	--	--	--	--	--	--	--	--	--	--	--	--	--	--	--	--	--	--	--	--	--	--	--	--	--	--	--	--	1823.62	0.02482
		--	--	--	--	--	--	--	--	--	--	--	--	--	--	--	--	--	--	--	--	--	--	--	--	--	--	--	--	--	--	--	--	1824.42	0.0221
		--	--	--	--	--	--	--	--	--	--	--	--	--	--	--	--	--	--	--	--	--	--	--	--	--	--	--	--	--	--	--	--	1825.22	0.01956
		--	--	--	--	--	--	--	--	--	--	--	--	--	--	--	--	--	--	--	--	--	--	--	--	--	--	--	--	--	--	--	--	1826.02	0.01722
		--	--	--	--	--	--	--	--	--	--	--	--	--	--	--	--	--	--	--	--	--	--	--	--	--	--	--	--	--	--	--	--	1826.82	0.01507
		--	--	--	--	--	--	--	--	--	--	--	--	--	--	--	--	--	--	--	--	--	--	--	--	--	--	--	--	--	--	--	--	1827.63	0.01312
		--	--	--	--	--	--	--	--	--	--	--	--	--	--	--	--	--	--	--	--	--	--	--	--	--	--	--	--	--	--	--	--	1828.43	0.01135
		--	--	--	--	--	--	--	--	--	--	--	--	--	--	--	--	--	--	--	--	--	--	--	--	--	--	--	--	--	--	--	--	1829.23	0.00977
		--	--	--	--	--	--	--	--	--	--	--	--	--	--	--	--	--	--	--	--	--	--	--	--	--	--	--	--	--	--	--	--	1830.03	0.00836
		--	--	--	--	--	--	--	--	--	--	--	--	--	--	--	--	--	--	--	--	--	--	--	--	--	--	--	--	--	--	--	--	1830.83	0.00711
		--	--	--	--	--	--	--	--	--	--	--	--	--	--	--	--	--	--	--	--	--	--	--	--	--	--	--	--	--	--	--	--	1831.63	0.00601
		--	--	--	--	--	--	--	--	--	--	--	--	--	--	--	--	--	--	--	--	--	--	--	--	--	--	--	--	--	--	--	--	1832.44	0.00506
		--	--	--	--	--	--	--	--	--	--	--	--	--	--	--	--	--	--	--	--	--	--	--	--	--	--	--	--	--	--	--	--	1833.24	0.00423
		--	--	--	--	--	--	--	--	--	--	--	--	--	--	--	--	--	--	--	--	--	--	--	--	--	--	--	--	--	--	--	--	1834.04	0.00352
		--	--	--	--	--	--	--	--	--	--	--	--	--	--	--	--	--	--	--	--	--	--	--	--	--	--	--	--	--	--	--	--	1834.84	0.00291
		--	--	--	--	--	--	--	--	--	--	--	--	--	--	--	--	--	--	--	--	--	--	--	--	--	--	--	--	--	--	--	--	1835.64	0.00239
		--	--	--	--	--	--	--	--	--	--	--	--	--	--	--	--	--	--	--	--	--	--	--	--	--	--	--	--	--	--	--	--	1836.44	0.00196
		--	--	--	--	--	--	--	--	--	--	--	--	--	--	--	--	--	--	--	--	--	--	--	--	--	--	--	--	--	--	--	--	1837.24	0.00159
		--	--	--	--	--	--	--	--	--	--	--	--	--	--	--	--	--	--	--	--	--	--	--	--	--	--	--	--	--	--	--	--	1838.05	0.00129
		--	--	--	--	--	--	--	--	--	--	--	--	--	--	--	--	--	--	--	--	--	--	--	--	--	--	--	--	--	--	--	--	1838.85	0.00103
		--	--	--	--	--	--	--	--	--	--	--	--	--	--	--	--	--	--	--	--	--	--	--	--	--	--	--	--	--	--	--	--	1839.65	0.000825429
		--	--	--	--	--	--	--	--	--	--	--	--	--	--	--	--	--	--	--	--	--	--	--	--	--	--	--	--	--	--	--	--	1840.45	0.000655847
		--	--	--	--	--	--	--	--	--	--	--	--	--	--	--	--	--	--	--	--	--	--	--	--	--	--	--	--	--	--	--	--	1841.25	0.00051814
		--	--	--	--	--	--	--	--	--	--	--	--	--	--	--	--	--	--	--	--	--	--	--	--	--	--	--	--	--	--	--	--	1842.05	0.000407017
		--	--	--	--	--	--	--	--	--	--	--	--	--	--	--	--	--	--	--	--	--	--	--	--	--	--	--	--	--	--	--	--	1842.86	0.000317905
		--	--	--	--	--	--	--	--	--	--	--	--	--	--	--	--	--	--	--	--	--	--	--	--	--	--	--	--	--	--	--	--	1843.66	0.00024689
		--	--	--	--	--	--	--	--	--	--	--	--	--	--	--	--	--	--	--	--	--	--	--	--	--	--	--	--	--	--	--	--	1844.46	0.000190647
		--	--	--	--	--	--	--	--	--	--	--	--	--	--	--	--	--	--	--	--	--	--	--	--	--	--	--	--	--	--	--	--	1845.26	0.000146378
		--	--	--	--	--	--	--	--	--	--	--	--	--	--	--	--	--	--	--	--	--	--	--	--	--	--	--	--	--	--	--	--	1846.06	0.000111749
		--	--	--	--	--	--	--	--	--	--	--	--	--	--	--	--	--	--	--	--	--	--	--	--	--	--	--	--	--	--	--	--	1846.86	8.48262e-05
		--	--	--	--	--	--	--	--	--	--	--	--	--	--	--	--	--	--	--	--	--	--	--	--	--	--	--	--	--	--	--	--	1847.66	6.40231e-05
		--	--	--	--	--	--	--	--	--	--	--	--	--	--	--	--	--	--	--	--	--	--	--	--	--	--	--	--	--	--	--	--	1848.47	4.80467e-05
		--	--	--	--	--	--	--	--	--	--	--	--	--	--	--	--	--	--	--	--	--	--	--	--	--	--	--	--	--	--	--	--	1849.27	3.58517e-05
		--	--	--	--	--	--	--	--	--	--	--	--	--	--	--	--	--	--	--	--	--	--	--	--	--	--	--	--	--	--	--	--	1850.07	2.65997e-05
		--	--	--	--	--	--	--	--	--	--	--	--	--	--	--	--	--	--	--	--	--	--	--	--	--	--	--	--	--	--	--	--	1850.87	1.96229e-05
		--	--	--	--	--	--	--	--	--	--	--	--	--	--	--	--	--	--	--	--	--	--	--	--	--	--	--	--	--	--	--	--	1851.67	1.43936e-05
		--	--	--	--	--	--	--	--	--	--	--	--	--	--	--	--	--	--	--	--	--	--	--	--	--	--	--	--	--	--	--	--	1852.47	1.04978e-05
		--	--	--	--	--	--	--	--	--	--	--	--	--	--	--	--	--	--	--	--	--	--	--	--	--	--	--	--	--	--	--	--	1853.27	7.61284e-06
		--	--	--	--	--	--	--	--	--	--	--	--	--	--	--	--	--	--	--	--	--	--	--	--	--	--	--	--	--	--	--	--	1854.08	5.48929e-06
		--	--	--	--	--	--	--	--	--	--	--	--	--	--	--	--	--	--	--	--	--	--	--	--	--	--	--	--	--	--	--	--	1854.88	3.93557e-06
		--	--	--	--	--	--	--	--	--	--	--	--	--	--	--	--	--	--	--	--	--	--	--	--	--	--	--	--	--	--	--	--	1855.68	2.80556e-06
		--	--	--	--	--	--	--	--	--	--	--	--	--	--	--	--	--	--	--	--	--	--	--	--	--	--	--	--	--	--	--	--	1856.48	1.98863e-06
		--	--	--	--	--	--	--	--	--	--	--	--	--	--	--	--	--	--	--	--	--	--	--	--	--	--	--	--	--	--	--	--	1857.28	1.40156e-06
		--	--	--	--	--	--	--	--	--	--	--	--	--	--	--	--	--	--	--	--	--	--	--	--	--	--	--	--	--	--	--	--	1858.08	9.82184e-07
		--	--	--	--	--	--	--	--	--	--	--	--	--	--	--	--	--	--	--	--	--	--	--	--	--	--	--	--	--	--	--	--	1858.89	6.8438e-07
		--	--	--	--	--	--	--	--	--	--	--	--	--	--	--	--	--	--	--	--	--	--	--	--	--	--	--	--	--	--	--	--	1859.69	4.74162e-07
		--	--	--	--	--	--	--	--	--	--	--	--	--	--	--	--	--	--	--	--	--	--	--	--	--	--	--	--	--	--	--	--	1860.49	3.26649e-07
		--	--	--	--	--	--	--	--	--	--	--	--	--	--	--	--	--	--	--	--	--	--	--	--	--	--	--	--	--	--	--	--	1861.29	2.23749e-07
		--	--	--	--	--	--	--	--	--	--	--	--	--	--	--	--	--	--	--	--	--	--	--	--	--	--	--	--	--	--	--	--	1862.09	1.52395e-07
		--	--	--	--	--	--	--	--	--	--	--	--	--	--	--	--	--	--	--	--	--	--	--	--	--	--	--	--	--	--	--	--	1862.89	1.03207e-07
		--	--	--	--	--	--	--	--	--	--	--	--	--	--	--	--	--	--	--	--	--	--	--	--	--	--	--	--	--	--	--	--	1863.69	6.94983e-08
		--	--	--	--	--	--	--	--	--	--	--	--	--	--	--	--	--	--	--	--	--	--	--	--	--	--	--	--	--	--	--	--	1864.5	4.65343e-08
		--	--	--	--	--	--	--	--	--	--	--	--	--	--	--	--	--	--	--	--	--	--	--	--	--	--	--	--	--	--	--	--	1865.3	3.09817e-08
		--	--	--	--	--	--	--	--	--	--	--	--	--	--	--	--	--	--	--	--	--	--	--	--	--	--	--	--	--	--	--	--	1866.1	2.05104e-08
		--	--	--	--	--	--	--	--	--	--	--	--	--	--	--	--	--	--	--	--	--	--	--	--	--	--	--	--	--	--	--	--	1866.9	1.35014e-08
		--	--	--	--	--	--	--	--	--	--	--	--	--	--	--	--	--	--	--	--	--	--	--	--	--	--	--	--	--	--	--	--	1867.7	8.83746e-09
		--	--	--	--	--	--	--	--	--	--	--	--	--	--	--	--	--	--	--	--	--	--	--	--	--	--	--	--	--	--	--	--	1868.5	5.752e-09
		--	--	--	--	--	--	--	--	--	--	--	--	--	--	--	--	--	--	--	--	--	--	--	--	--	--	--	--	--	--	--	--	1869.31	3.7227e-09
		--	--	--	--	--	--	--	--	--	--	--	--	--	--	--	--	--	--	--	--	--	--	--	--	--	--	--	--	--	--	--	--	1870.11	2.39579e-09
		--	--	--	--	--	--	--	--	--	--	--	--	--	--	--	--	--	--	--	--	--	--	--	--	--	--	--	--	--	--	--	--	1870.91	1.53319e-09
		--	--	--	--	--	--	--	--	--	--	--	--	--	--	--	--	--	--	--	--	--	--	--	--	--	--	--	--	--	--	--	--	1871.71	9.75679e-10
		--	--	--	--	--	--	--	--	--	--	--	--	--	--	--	--	--	--	--	--	--	--	--	--	--	--	--	--	--	--	--	--	1872.51	6.17427e-10
		--	--	--	--	--	--	--	--	--	--	--	--	--	--	--	--	--	--	--	--	--	--	--	--	--	--	--	--	--	--	--	--	1873.31	3.88545e-10
		--	--	--	--	--	--	--	--	--	--	--	--	--	--	--	--	--	--	--	--	--	--	--	--	--	--	--	--	--	--	--	--	1874.11	2.43154e-10
		--	--	--	--	--	--	--	--	--	--	--	--	--	--	--	--	--	--	--	--	--	--	--	--	--	--	--	--	--	--	--	--	1874.92	1.51327e-10
		--	--	--	--	--	--	--	--	--	--	--	--	--	--	--	--	--	--	--	--	--	--	--	--	--	--	--	--	--	--	--	--	1875.72	9.3661e-11
		--	--	--	--	--	--	--	--	--	--	--	--	--	--	--	--	--	--	--	--	--	--	--	--	--	--	--	--	--	--	--	--	1876.52	5.76529e-11
		--	--	--	--	--	--	--	--	--	--	--	--	--	--	--	--	--	--	--	--	--	--	--	--	--	--	--	--	--	--	--	--	1877.32	3.52955e-11
		--	--	--	--	--	--	--	--	--	--	--	--	--	--	--	--	--	--	--	--	--	--	--	--	--	--	--	--	--	--	--	--	1878.12	2.14918e-11
		--	--	--	--	--	--	--	--	--	--	--	--	--	--	--	--	--	--	--	--	--	--	--	--	--	--	--	--	--	--	--	--	1878.92	1.30167e-11
		--	--	--	--	--	--	--	--	--	--	--	--	--	--	--	--	--	--	--	--	--	--	--	--	--	--	--	--	--	--	--	--	1879.72	7.84208e-12
		--	--	--	--	--	--	--	--	--	--	--	--	--	--	--	--	--	--	--	--	--	--	--	--	--	--	--	--	--	--	--	--	1880.53	4.69993e-12
		--	--	--	--	--	--	--	--	--	--	--	--	--	--	--	--	--	--	--	--	--	--	--	--	--	--	--	--	--	--	--	--	1881.33	2.80232e-12
		--	--	--	--	--	--	--	--	--	--	--	--	--	--	--	--	--	--	--	--	--	--	--	--	--	--	--	--	--	--	--	--	1882.13	1.66245e-12
		--	--	--	--	--	--	--	--	--	--	--	--	--	--	--	--	--	--	--	--	--	--	--	--	--	--	--	--	--	--	--	--	1882.93	9.81362e-13
		--	--	--	--	--	--	--	--	--	--	--	--	--	--	--	--	--	--	--	--	--	--	--	--	--	--	--	--	--	--	--	--	1883.73	5.76525e-13
		--	--	--	--	--	--	--	--	--	--	--	--	--	--	--	--	--	--	--	--	--	--	--	--	--	--	--	--	--	--	--	--	1884.53	3.37114e-13
		--	--	--	--	--	--	--	--	--	--	--	--	--	--	--	--	--	--	--	--	--	--	--	--	--	--	--	--	--	--	--	--	1885.34	1.96237e-13
		--	--	--	--	--	--	--	--	--	--	--	--	--	--	--	--	--	--	--	--	--	--	--	--	--	--	--	--	--	--	--	--	1886.14	1.13741e-13
		--	--	--	--	--	--	--	--	--	--	--	--	--	--	--	--	--	--	--	--	--	--	--	--	--	--	--	--	--	--	--	--	1886.94	6.56575e-14
		--	--	--	--	--	--	--	--	--	--	--	--	--	--	--	--	--	--	--	--	--	--	--	--	--	--	--	--	--	--	--	--	1887.74	3.77573e-14
		--	--	--	--	--	--	--	--	--	--	--	--	--	--	--	--	--	--	--	--	--	--	--	--	--	--	--	--	--	--	--	--	1888.54	2.16371e-14
		--	--	--	--	--	--	--	--	--	--	--	--	--	--	--	--	--	--	--	--	--	--	--	--	--	--	--	--	--	--	--	--	1889.34	1.23604e-14
		--	--	--	--	--	--	--	--	--	--	--	--	--	--	--	--	--	--	--	--	--	--	--	--	--	--	--	--	--	--	--	--	1890.14	7.04166e-15
		--	--	--	--	--	--	--	--	--	--	--	--	--	--	--	--	--	--	--	--	--	--	--	--	--	--	--	--	--	--	--	--	1890.95	4.00242e-15
		--	--	--	--	--	--	--	--	--	--	--	--	--	--	--	--	--	--	--	--	--	--	--	--	--	--	--	--	--	--	--	--	1891.75	2.27088e-15
		--	--	--	--	--	--	--	--	--	--	--	--	--	--	--	--	--	--	--	--	--	--	--	--	--	--	--	--	--	--	--	--	1892.55	1.28685e-15
		--	--	--	--	--	--	--	--	--	--	--	--	--	--	--	--	--	--	--	--	--	--	--	--	--	--	--	--	--	--	--	--	1893.35	7.28763e-16
		--	--	--	--	--	--	--	--	--	--	--	--	--	--	--	--	--	--	--	--	--	--	--	--	--	--	--	--	--	--	--	--	1894.15	4.12712e-16
		--	--	--	--	--	--	--	--	--	--	--	--	--	--	--	--	--	--	--	--	--	--	--	--	--	--	--	--	--	--	--	--	1894.95	2.33882e-16
		--	--	--	--	--	--	--	--	--	--	--	--	--	--	--	--	--	--	--	--	--	--	--	--	--	--	--	--	--	--	--	--	1895.76	1.32718e-16
		--	--	--	--	--	--	--	--	--	--	--	--	--	--	--	--	--	--	--	--	--	--	--	--	--	--	--	--	--	--	--	--	1896.56	7.54635e-17
		--	--	--	--	--	--	--	--	--	--	--	--	--	--	--	--	--	--	--	--	--	--	--	--	--	--	--	--	--	--	--	--	1897.36	4.30216e-17
		--	--	--	--	--	--	--	--	--	--	--	--	--	--	--	--	--	--	--	--	--	--	--	--	--	--	--	--	--	--	--	--	1898.16	2.46052e-17
		--	--	--	--	--	--	--	--	--	--	--	--	--	--	--	--	--	--	--	--	--	--	--	--	--	--	--	--	--	--	--	--	1898.96	1.41242e-17
		--	--	--	--	--	--	--	--	--	--	--	--	--	--	--	--	--	--	--	--	--	--	--	--	--	--	--	--	--	--	--	--	1899.76	8.1406e-18
		--	--	--	--	--	--	--	--	--	--	--	--	--	--	--	--	--	--	--	--	--	--	--	--	--	--	--	--	--	--	--	--	1900.56	4.71212e-18
		--	--	--	--	--	--	--	--	--	--	--	--	--	--	--	--	--	--	--	--	--	--	--	--	--	--	--	--	--	--	--	--	1901.37	2.73965e-18
		--	--	--	--	--	--	--	--	--	--	--	--	--	--	--	--	--	--	--	--	--	--	--	--	--	--	--	--	--	--	--	--	1902.17	1.59992e-18
		--	--	--	--	--	--	--	--	--	--	--	--	--	--	--	--	--	--	--	--	--	--	--	--	--	--	--	--	--	--	--	--	1902.97	9.38411e-19
		--	--	--	--	--	--	--	--	--	--	--	--	--	--	--	--	--	--	--	--	--	--	--	--	--	--	--	--	--	--	--	--	1903.77	5.52744e-19
		--	--	--	--	--	--	--	--	--	--	--	--	--	--	--	--	--	--	--	--	--	--	--	--	--	--	--	--	--	--	--	--	1904.57	3.26921e-19
		--	--	--	--	--	--	--	--	--	--	--	--	--	--	--	--	--	--	--	--	--	--	--	--	--	--	--	--	--	--	--	--	1905.37	1.94149e-19
		--	--	--	--	--	--	--	--	--	--	--	--	--	--	--	--	--	--	--	--	--	--	--	--	--	--	--	--	--	--	--	--	1906.18	1.1579e-19
		--	--	--	--	--	--	--	--	--	--	--	--	--	--	--	--	--	--	--	--	--	--	--	--	--	--	--	--	--	--	--	--	1906.98	6.93817e-20
		--	--	--	--	--	--	--	--	--	--	--	--	--	--	--	--	--	--	--	--	--	--	--	--	--	--	--	--	--	--	--	--	1907.78	4.18085e-20
		--	--	--	--	--	--	--	--	--	--	--	--	--	--	--	--	--	--	--	--	--	--	--	--	--	--	--	--	--	--	--	--	1908.58	2.53759e-20
		--	--	--	--	--	--	--	--	--	--	--	--	--	--	--	--	--	--	--	--	--	--	--	--	--	--	--	--	--	--	--	--	1909.38	1.55522e-20
		--	--	--	--	--	--	--	--	--	--	--	--	--	--	--	--	--	--	--	--	--	--	--	--	--	--	--	--	--	--	--	--	1910.18	9.65922e-21
		--	--	--	--	--	--	--	--	--	--	--	--	--	--	--	--	--	--	--	--	--	--	--	--	--	--	--	--	--	--	--	--	1910.98	6.10902e-21
		--	--	--	--	--	--	--	--	--	--	--	--	--	--	--	--	--	--	--	--	--	--	--	--	--	--	--	--	--	--	--	--	1911.79	3.95799e-21
		--	--	--	--	--	--	--	--	--	--	--	--	--	--	--	--	--	--	--	--	--	--	--	--	--	--	--	--	--	--	--	--	1912.59	2.6442e-21
		--	--	--	--	--	--	--	--	--	--	--	--	--	--	--	--	--	--	--	--	--	--	--	--	--	--	--	--	--	--	--	--	1913.39	1.83256e-21
		--	--	--	--	--	--	--	--	--	--	--	--	--	--	--	--	--	--	--	--	--	--	--	--	--	--	--	--	--	--	--	--	1914.19	1.323e-21
		--	--	--	--	--	--	--	--	--	--	--	--	--	--	--	--	--	--	--	--	--	--	--	--	--	--	--	--	--	--	--	--	1914.99	9.95957e-22
		--	--	--	--	--	--	--	--	--	--	--	--	--	--	--	--	--	--	--	--	--	--	--	--	--	--	--	--	--	--	--	--	1915.79	7.79914e-22
		--	--	--	--	--	--	--	--	--	--	--	--	--	--	--	--	--	--	--	--	--	--	--	--	--	--	--	--	--	--	--	--	1916.59	6.32039e-22
		--	--	--	--	--	--	--	--	--	--	--	--	--	--	--	--	--	--	--	--	--	--	--	--	--	--	--	--	--	--	--	--	1917.4	5.2663e-22
		--	--	--	--	--	--	--	--	--	--	--	--	--	--	--	--	--	--	--	--	--	--	--	--	--	--	--	--	--	--	--	--	1918.2	4.48212e-22
		--	--	--	--	--	--	--	--	--	--	--	--	--	--	--	--	--	--	--	--	--	--	--	--	--	--	--	--	--	--	--	--	1919	3.87423e-22
		--	--	--	--	--	--	--	--	--	--	--	--	--	--	--	--	--	--	--	--	--	--	--	--	--	--	--	--	--	--	--	--	1919.8	3.38548e-22
		--	--	--	--	--	--	--	--	--	--	--	--	--	--	--	--	--	--	--	--	--	--	--	--	--	--	--	--	--	--	--	--	1920.6	2.98056e-22
		--	--	--	--	--	--	--	--	--	--	--	--	--	--	--	--	--	--	--	--	--	--	--	--	--	--	--	--	--	--	--	--	1921.4	2.63725e-22
		--	--	--	--	--	--	--	--	--	--	--	--	--	--	--	--	--	--	--	--	--	--	--	--	--	--	--	--	--	--	--	--	1922.21	2.34119e-22
		--	--	--	--	--	--	--	--	--	--	--	--	--	--	--	--	--	--	--	--	--	--	--	--	--	--	--	--	--	--	--	--	1923.01	2.08281e-22
		--	--	--	--	--	--	--	--	--	--	--	--	--	--	--	--	--	--	--	--	--	--	--	--	--	--	--	--	--	--	--	--	1923.81	1.85546e-22
		--	--	--	--	--	--	--	--	--	--	--	--	--	--	--	--	--	--	--	--	--	--	--	--	--	--	--	--	--	--	--	--	1924.61	1.65431e-22

## Sheet: Figure 4c-1
1026.91		1026.91	0	1026.91	0	1026.91	0	1026.91	0	1026.91	0	1026.91	0	1026.91	0	1026.91	0	1026.91	0	1026.91	1.07542e-75	1026.91	1.14644e-82	1026.91	7.5318e-06	1026.91	2.1993e-31	1026.91	5.11834e-21	1026.91	2.66334e-12	1026.91	1.79211e-63	1026.91	0	1026.91	7.5318e-06		0.01691
1027.87		1102.25	0	1099.64	0	1097.1	0	1094.24	0	1070.97	0	1069.82	0	1068.32	0	1065.99	0	1063.21	0	1051.75	2.65693e-63	1048.86	6.02525e-69	1033.47	1.36583e-05	1044.82	6.31545e-24	1035.97	1.23061e-15	1037.33	7.13076e-08	1041.38	2.6749e-53	1062.16	0	1027.68	8.08576e-06		0.01565
1028.84		1177.6	0	1172.38	0	1167.3	0	1161.57	0	1115.04	0	1112.73	0	1109.73	0	1105.07	0	1099.51	0	1076.59	4.85718e-52	1070.81	1.73679e-56	1046.16	4.07563e-05	1062.72	1.56194e-17	1045.02	3.95946e-11	1047.75	0.000146341	1055.84	4.85893e-44	1097.41	0	1028.45	8.67805e-06		0.01417
1029.8		1252.94	0	1245.12	0	1237.49	0	1228.9	0	1159.1	0	1155.64	0	1151.15	0	1144.15	0	1135.8	0	1101.43	6.57036e-42	1092.76	2.74579e-45	1058.27	0.000107865	1080.63	3.32708e-12	1054.08	1.70482e-07	1048.63	0.000247326	1070.31	1.07415e-35	1132.65	0	1029.22	9.31114e-06		0.01258
1030.77		1328.28	0	1317.85	0	1307.69	0	1296.23	0	1203.16	0	1198.55	0	1192.56	0	1183.23	0	1172.1	0	1126.26	6.57653e-33	1114.71	2.38087e-35	1069.82	0.000255937	1098.54	6.10383e-08	1063.14	9.82305e-05	1050.33	0.000647222	1084.78	2.88986e-28	1167.9	0	1029.99	9.98765e-06		0.01065
1031.73		1403.63	0	1390.59	0	1377.89	0	1363.56	0	1247.23	0	1241.46	0	1233.97	0	1222.31	0	1208.4	0	1151.1	4.87087e-25	1136.66	1.13228e-26	1080.82	0.000549932	1116.44	9.64452e-05	1063.98	0.000160004	1051.94	0.00152	1099.25	9.46192e-22	1203.15	0	1030.76	1.07104e-05		0.00787
1032.69		1478.97	0	1463.33	0	1448.08	0	1430.89	0	1291.29	0	1284.37	0	1275.38	0	1261.4	0	1244.7	1.22785e-123	1175.94	2.66943e-18	1158.6	2.95339e-19	1091.28	0.00108	1118.04	0.000165358	1065.6	0.00039061	1053.48	0.00324	1113.72	3.77027e-16	1238.4	0	1031.54	1.14823e-05		0.00662
1033.66		1554.31	2.49429e-125	1536.06	0	1518.28	0	1498.22	1.82403e-94	1335.35	0	1327.27	0	1316.8	1.58126e-131	1300.48	2.51465e-91	1281	4.58035e-75	1200.78	1.08251e-12	1180.55	4.22509e-13	1101.22	0.00196	1121.13	0.000442412	1067.15	0.000860718	1054.94	0.00631	1128.18	1.82833e-11	1273.65	2.36239e-131	1032.31	1.23066e-05		0.00622
1034.62		1629.66	5.13373e-62	1608.8	2.60873e-84	1588.47	7.59939e-68	1565.55	1.33262e-47	1379.42	9.04543e-68	1370.18	1.97642e-91	1358.21	6.5845e-65	1339.56	2.31152e-46	1317.3	8.15393e-39	1225.62	3.24825e-08	1202.5	3.31513e-08	1110.65	0.00329	1124.07	0.00105	1068.62	0.00173	1056.33	0.01135	1142.65	1.07901e-07	1308.9	3.36838e-65	1033.08	1.31867e-05		0.00633
1035.59		1705	4.32151e-21	1681.53	2.16414e-27	1658.67	1.41197e-22	1632.88	5.55528e-17	1423.48	3.88883e-23	1413.09	1.20946e-29	1399.62	6.42267e-22	1378.64	6.14948e-17	1353.59	6.92709e-15	1250.46	7.2122e-05	1224.45	0.000142664	1119.59	0.00519	1126.86	0.00226	1070.01	0.00319	1057.65	0.01898	1157.12	7.74978e-05	1344.15	1.68326e-22	1033.85	1.41266e-05		0.005
1036.55		1708.58	1.04809e-19	1685.01	1.78348e-25	1662.12	5.36434e-21	1636.37	7.78412e-16	1425.65	1.41574e-21	1415.12	1.37263e-27	1401.67	2.09346e-20	1380.68	7.9304e-16	1355.56	6.07207e-14	1252.75	0.00012874	1226.41	0.000261539	1128.04	0.00771	1129.5	0.00442	1071.34	0.00546	1058.9	0.02976	1158.54	0.000132059	1345.89	5.38027e-21	1034.62	1.51307e-05		0.0051
1037.52		1715.46	3.53277e-17	1691.7	5.39926e-22	1668.75	3.9773e-18	1643.1	9.42418e-14	1429.82	9.71402e-19	1419.03	7.43229e-24	1405.61	1.17501e-17	1384.61	8.25726e-14	1359.33	3.13505e-12	1257.16	0.000368907	1230.19	0.00078664	1136.02	0.01086	1132.01	0.00794	1072.59	0.00874	1060.09	0.04401	1161.28	0.0003478	1349.25	2.91435e-18	1035.39	1.62045e-05		0.00473
1038.48		1722.02	6.00981e-15	1698.04	6.08541e-19	1675.05	1.30577e-15	1649.49	6.31687e-12	1433.78	2.97967e-16	1422.74	1.39462e-20	1409.35	3.02223e-15	1388.34	4.84925e-12	1362.92	9.95412e-11	1261.34	0.000928455	1233.76	0.00207	1143.55	0.01461	1134.38	0.01321	1073.78	0.01316	1061.2	0.06178	1163.88	0.000812921	1352.44	7.26595e-16	1036.16	1.73551e-05		0.00371
1039.44		1728.24	5.51097e-13	1704.05	2.82187e-16	1681.01	2.06128e-13	1655.54	2.48861e-10	1437.53	4.4326e-14	1426.25	1.00949e-17	1412.9	3.85479e-13	1391.87	1.70203e-10	1366.31	2.04159e-09	1265.3	0.00208	1237.16	0.0048	1150.63	0.01884	1136.62	0.02055	1074.9	0.01876	1062.26	0.08279	1166.34	0.00171	1355.46	9.01862e-14	1036.93	1.85924e-05		0.00198
1040.41		1734.15	2.89531e-11	1709.73	5.90338e-14	1686.66	1.68809e-11	1661.26	6.08917e-09	1441.08	3.44731e-12	1429.57	3.11165e-15	1416.25	2.62221e-11	1395.21	3.76625e-09	1369.52	2.83031e-08	1269.05	0.00419	1240.36	0.01	1157.28	0.02343	1138.73	0.03009	1075.96	0.02547	1063.25	0.10648	1168.67	0.00325	1358.31	5.99123e-12	1037.71	1.99315e-05		0.00345
1041.37		1739.74	9.21995e-10	1715.1	6.06463e-12	1691.99	7.69143e-10	1666.66	9.73511e-08	1444.44	1.5019e-10	1432.71	4.47317e-13	1419.41	1.01722e-09	1398.37	5.51878e-08	1372.56	2.76516e-07	1272.59	0.00771	1243.39	0.0189	1163.52	0.0282	1140.72	0.04175	1076.95	0.03313	1064.18	0.13206	1170.87	0.0057	1361.01	2.27688e-10	1038.48	2.13963e-05		0.00362
1042.34		1745.04	1.87452e-08	1720.17	3.30711e-10	1697.01	2.07892e-08	1671.75	1.06544e-06	1447.6	3.90553e-09	1435.67	3.26009e-11	1422.4	2.39294e-08	1401.35	5.60221e-07	1375.42	1.97816e-06	1275.93	0.01303	1246.25	0.03274	1169.36	0.03299	1142.59	0.05525	1077.89	0.04149	1065.05	0.15861	1172.94	0.00923	1363.55	5.26205e-09	1039.25	2.30259e-05		0.00216
1043.3		1750.04	2.55235e-07	1724.93	1.02797e-08	1701.74	3.5351e-07	1676.55	8.33004e-06	1450.57	6.42411e-08	1438.46	1.30025e-09	1425.21	3.61128e-07	1404.15	4.10578e-06	1378.11	1.07321e-05	1279.07	0.02047	1248.94	0.0525	1174.8	0.03764	1144.34	0.07013	1078.76	0.05024	1065.87	0.18521	1174.89	0.01399	1365.94	7.82105e-08	1040.02	2.48855e-05		-0.000938076
1044.26		1754.75	2.43182e-06	1729.41	1.94384e-07	1706.18	3.99025e-06	1681.05	4.83725e-05	1453.36	7.04801e-07	1441.07	3.04306e-08	1427.85	3.68061e-06	1406.78	2.25594e-05	1380.64	4.55923e-05	1282.02	0.03011	1251.46	0.07863	1179.88	0.04204	1145.98	0.08581	1079.58	0.05908	1066.63	0.21103	1176.72	0.01995	1368.19	7.86797e-07	1040.79	2.70847e-05		-0.000211323
1045.23		1759.19	1.68776e-05	1733.6	2.37257e-06	1710.35	3.13939e-05	1685.28	0.000216164	1455.98	5.41261e-06	1443.52	4.45331e-07	1430.32	2.65479e-05	1409.24	9.61767e-05	1383.01	0.000156152	1284.78	0.04183	1253.83	0.11088	1184.59	0.04608	1147.51	0.10171	1080.35	0.06771	1067.34	0.23538	1178.44	0.02699	1370.3	5.61247e-06	1041.56	2.98063e-05		0.000549415
1046.19		1763.35	8.85134e-05	1737.53	1.97248e-05	1714.25	0.000179969	1689.23	0.000767677	1458.43	3.03994e-05	1445.82	4.31713e-06	1432.64	0.000141396	1411.55	0.000328216	1385.23	0.000442736	1287.37	0.05524	1256.05	0.14832	1188.95	0.04971	1148.93	0.11724	1081.06	0.0759	1068	0.25774	1180.05	0.03486	1372.27	2.9613e-05	1042.33	3.33535e-05		0.00283
1047.16		1767.26	0.000362685	1741.19	0.000117268	1717.88	0.000782497	1692.92	0.00223	1460.72	0.000129917	1447.96	2.9209e-05	1434.8	0.00057788	1413.71	0.000922247	1387.3	0.00106	1289.79	0.06981	1258.11	0.18948	1192.97	0.05289	1150.25	0.13194	1081.72	0.08345	1068.61	0.27777	1181.55	0.04324	1374.11	0.000120074	1043.1	3.82226e-05		0.00576
1048.12		1770.91	0.0012	1744.6	0.000520928	1721.27	0.00268	1696.35	0.00544	1462.85	0.000437861	1449.95	0.000144574	1436.81	0.00188	1415.71	0.00219	1389.22	0.00222	1292.04	0.08492	1260.04	0.23256	1196.68	0.05562	1151.48	0.14544	1082.33	0.09024	1069.17	0.29533	1182.95	0.05177	1375.83	0.000387274	1043.88	4.52157e-05		0.00989
1049.09		1774.33	0.00327	1747.77	0.0018	1724.41	0.00743	1699.54	0.01143	1464.83	0.0012	1451.8	0.000546113	1438.68	0.00499	1417.57	0.00449	1391.01	0.00408	1294.13	0.09993	1261.83	0.27572	1200.07	0.05792	1152.61	0.15752	1082.9	0.09621	1069.69	0.3104	1184.24	0.06013	1377.42	0.00102	1044.65	5.56096e-05		0.01185
1050.05		1777.5	0.00758	1750.71	0.005	1727.33	0.01727	1702.49	0.02107	1466.66	0.00276	1453.52	0.00164	1440.41	0.01119	1419.3	0.00812	1392.67	0.00675	1296.06	0.11429	1263.48	0.3173	1203.17	0.05982	1153.65	0.16807	1083.42	0.10135	1070.16	0.32309	1185.44	0.06804	1378.89	0.00229	1045.42	7.14054e-05		0.01366
1051.01		1780.45	0.01524	1753.41	0.01155	1730.01	0.03443	1705.21	0.03477	1468.35	0.00547	1455.1	0.00401	1442	0.02168	1420.89	0.01319	1394.2	0.01018	1297.84	0.12757	1265.01	0.35598	1205.99	0.06136	1154.6	0.17707	1083.9	0.10568	1070.6	0.33357	1186.55	0.07528	1380.25	0.00441	1046.19	9.56885e-05		0.01691
1051.98		1783.18	0.02712	1755.9	0.02279	1732.49	0.06031	1707.72	0.05223	1469.91	0.00952	1456.56	0.00832	1443.47	0.03709	1422.35	0.01956	1395.61	0.01423	1299.49	0.13948	1266.41	0.39082	1208.54	0.06259	1155.47	0.18458	1084.33	0.10926	1070.99	0.34207	1187.57	0.08173	1381.5	0.00753	1046.96	0.000133138		0.01955
1052.94		1785.7	0.04347	1758.19	0.03939	1734.75	0.09468	1710.02	0.07245	1471.33	0.01486	1457.89	0.01496	1444.82	0.05713	1423.7	0.02685	1396.9	0.01863	1300.99	0.14987	1267.7	0.42132	1210.84	0.06355	1156.26	0.19072	1084.73	0.11217	1071.35	0.34883	1188.51	0.08731	1382.65	0.01157	1047.73	0.000190727		0.01972
1053.91		1788.02	0.06377	1760.27	0.0609	1736.82	0.13562	1712.12	0.09405	1472.63	0.0212	1459.11	0.02388	1446.05	0.08061	1424.92	0.03457	1398.07	0.02308	1302.37	0.1587	1268.88	0.44732	1212.89	0.06429	1156.98	0.19565	1085.09	0.11449	1071.67	0.35413	1189.36	0.09203	1383.7	0.01629	1048.5	0.000278671		0.02131
1054.87		1790.15	0.0868	1762.17	0.08587	1738.71	0.18003	1714.03	0.11551	1473.82	0.02804	1460.22	0.03451	1447.16	0.10574	1426.04	0.04218	1399.15	0.02733	1303.62	0.16603	1269.95	0.46894	1214.72	0.06484	1157.62	0.19952	1085.41	0.11631	1071.96	0.35819	1190.14	0.09593	1384.65	0.02134	1049.27	0.000411667		0.02573
1055.84		1792.09	0.11098	1763.89	0.11222	1740.41	0.22448	1715.75	0.13557	1474.89	0.03488	1461.22	0.04599	1448.18	0.13062	1427.04	0.04926	1400.11	0.03118	1304.75	0.17197	1270.92	0.48651	1216.33	0.06525	1158.2	0.20251	1085.7	0.11771	1072.21	0.36125	1190.84	0.09908	1385.51	0.02633	1050.05	0.000610478		0.03156
1056.8		1793.86	0.1347	1765.43	0.13786	1741.94	0.26598	1717.31	0.15333	1475.85	0.04124	1462.12	0.05734	1449.09	0.15366	1427.95	0.0555	1400.99	0.0345	1305.77	0.17668	1271.79	0.50045	1217.74	0.06555	1158.71	0.20476	1085.95	0.11876	1072.44	0.36351	1191.47	0.10158	1386.29	0.03094	1050.82	0.000903887		0.03484
1057.76		1795.45	0.15663	1766.81	0.16111	1743.31	0.30245	1718.7	0.16832	1476.71	0.04683	1462.93	0.06777	1449.9	0.17379	1428.76	0.06075	1401.77	0.03725	1306.68	0.18033	1272.57	0.51129	1218.96	0.06576	1159.16	0.20643	1086.18	0.11953	1072.63	0.36514	1192.04	0.10351	1386.98	0.03497	1051.59	0.00133		0.03857
1058.73		1796.89	0.17589	1768.04	0.18096	1744.53	0.33285	1719.93	0.18044	1477.48	0.05148	1463.65	0.07677	1450.63	0.19049	1429.49	0.06498	1402.46	0.03944	1307.49	0.18311	1273.26	0.51951	1220.01	0.0659	1159.56	0.20763	1086.38	0.12009	1072.81	0.36628	1192.54	0.10497	1387.6	0.03831	1052.36	0.00194		0.04238
1059.69		1798.18	0.19204	1769.12	0.19701	1745.61	0.35702	1721.03	0.18986	1478.16	0.05517	1464.28	0.0841	1451.26	0.20372	1430.12	0.06826	1403.07	0.04113	1308.2	0.18516	1273.87	0.52562	1220.9	0.06599	1159.9	0.20848	1086.55	0.12048	1072.95	0.36706	1192.99	0.10605	1388.14	0.04096	1053.13	0.00281		0.04934
1060.66		1799.32	0.20504	1770.07	0.20939	1746.55	0.37542	1721.98	0.19691	1478.75	0.05798	1464.84	0.08978	1451.82	0.21377	1430.68	0.07071	1403.61	0.04238	1308.83	0.18665	1274.41	0.53003	1221.64	0.06605	1160.19	0.20906	1086.7	0.12075	1073.08	0.36757	1193.37	0.10684	1388.62	0.04297	1053.9	0.00402		0.05908
1061.62		1800.33	0.21511	1770.9	0.21852	1747.37	0.38886	1722.81	0.202	1479.26	0.06003	1465.32	0.09398	1452.31	0.22109	1431.16	0.07248	1404.07	0.04328	1309.37	0.1877	1274.87	0.53315	1222.24	0.06609	1160.44	0.20944	1086.82	0.12093	1073.18	0.3679	1193.71	0.10739	1389.03	0.04443	1054.67	0.00568		0.07399
1062.59		1801.22	0.22263	1771.6	0.22496	1748.07	0.39829	1723.52	0.20554	1479.7	0.06147	1465.73	0.09696	1452.72	0.22622	1431.58	0.07371	1404.47	0.0439	1309.83	0.18842	1275.27	0.53528	1222.73	0.06611	1160.65	0.20968	1086.93	0.12104	1073.26	0.3681	1194	0.10777	1389.39	0.04546	1055.44	0.00792		0.09208
1063.55		1801.98	0.22804	1772.2	0.22932	1748.66	0.40463	1724.12	0.20792	1480.08	0.06243	1466.08	0.09897	1453.08	0.22967	1431.93	0.07454	1404.81	0.04432	1310.23	0.18889	1275.61	0.53669	1223.1	0.06612	1160.82	0.20983	1087.01	0.12111	1073.33	0.36822	1194.24	0.10802	1389.69	0.04615	1056.21	0.0109		0.1117
1064.51		1802.64	0.23181	1772.69	0.23213	1749.15	0.40872	1724.62	0.20944	1480.39	0.06306	1466.37	0.10027	1453.37	0.23189	1432.22	0.07507	1405.09	0.04459	1310.56	0.18919	1275.89	0.53759	1223.39	0.06613	1160.96	0.20992	1087.08	0.12115	1073.38	0.36828	1194.45	0.10818	1389.94	0.04659	1056.99	0.01481		0.1324
1065.48		1803.19	0.23433	1773.1	0.23385	1749.56	0.41122	1725.03	0.21036	1480.64	0.06344	1466.61	0.10107	1453.61	0.23325	1432.46	0.07539	1405.32	0.04475	1310.82	0.18938	1276.12	0.53814	1223.59	0.06613	1161.06	0.20996	1087.13	0.12117	1073.42	0.36831	1194.62	0.10827	1390.14	0.04686	1057.76	0.01984		0.15759
1066.44		1803.66	0.23594	1773.43	0.23485	1749.88	0.41266	1725.36	0.2109	1480.84	0.06366	1466.8	0.10153	1453.8	0.23404	1432.65	0.07557	1405.51	0.04484	1311.04	0.18948	1276.3	0.53845	1223.73	0.06613	1161.14	0.20998	1087.17	0.12118	1073.45	0.36832	1194.75	0.10833	1390.3	0.04702	1058.53	0.02622		0.18912
1067.41		1804.04	0.23693	1773.68	0.23538	1750.13	0.41344	1725.61	0.21119	1481	0.06378	1466.95	0.10178	1453.95	0.23446	1432.8	0.07567	1405.65	0.04489	1311.21	0.18954	1276.45	0.53862	1223.81	0.06613	1161.2	0.20999	1087.2	0.12119	1073.47	0.36833	1194.85	0.10836	1390.43	0.0471	1059.3	0.03418		0.22621
1068.37		1804.34	0.2375	1773.87	0.23565	1750.32	0.41382	1725.81	0.21133	1481.12	0.06383	1467.06	0.1019	1454.06	0.23467	1432.91	0.07572	1405.76	0.04492	1311.33	0.18957	1276.55	0.53871	1223.85	0.06613	1161.24	0.21	1087.22	0.12119	1073.48	0.36833	1194.93	0.10837	1390.53	0.04714	1060.07	0.04394		0.2656
1069.33		1804.58	0.2378	1774.01	0.23576	1750.46	0.41399	1725.94	0.21139	1481.21	0.06386	1467.14	0.10196	1454.15	0.23476	1433	0.07575	1405.83	0.04493	1311.42	0.18958	1276.63	0.53874	1223.87	0.06613	1161.26	0.21	1087.23	0.12119	1073.49	0.36833	1194.99	0.10838	1390.6	0.04716	1060.84	0.05571		0.30291
1070.3		1804.75	0.23795	1774.1	0.23581	1750.55	0.41405	1726.04	0.21142	1481.27	0.06387	1467.19	0.10198	1454.2	0.23479	1433.05	0.07575	1405.89	0.04493	1311.48	0.18959	1276.68	0.53876	1223.87	0.06613	1161.27	0.21	1087.24	0.12119	1073.49	0.36833	1195.02	0.10838	1390.64	0.04717	1061.61	0.06965		0.33573
1071.26		1804.88	0.23802	1774.16	0.23582	1750.61	0.41407	1726.09	0.21142	1481.3	0.06387	1467.22	0.10198	1454.23	0.2348	1433.08	0.07576	1405.92	0.04493	1311.52	0.18959	1276.71	0.53876	1223.87	0.06613	1161.28	0.21	1087.24	0.12119	1073.49	0.36833	1195.05	0.10838	1390.67	0.04717	1062.38	0.08588		0.36343
1072.23		1804.97	0.23804	1774.19	0.23582	1750.63	0.41407	1726.12	0.21142	1481.32	0.06387	1467.24	0.10198	1454.25	0.2348	1433.1	0.07576	1405.93	0.04493	1311.54	0.18959	1276.73	0.53876	1223.89	0.06613	1161.28	0.21	1087.24	0.12119	1073.49	0.36833	1195.06	0.10838	1390.69	0.04717	1063.16	0.10443		0.38398
1073.19		1805.02	0.23805	1774.2	0.23582	1750.64	0.41407	1726.13	0.21142	1481.32	0.06387	1467.25	0.10198	1454.26	0.2348	1433.1	0.07576	1405.94	0.04493	1311.55	0.18959	1276.74	0.53876	1223.92	0.06613	1161.28	0.21	1087.24	0.12119	1073.5	0.36833	1195.06	0.10838	1390.69	0.04717	1063.93	0.12521		0.39151
1074.16		1805.05	0.23805	1774.2	0.23582	1750.65	0.41407	1726.13	0.21142	1481.33	0.06387	1467.25	0.10198	1454.26	0.2348	1433.11	0.07576	1405.94	0.04493	1311.55	0.18959	1276.74	0.53876	1223.99	0.06613	1161.29	0.21	1087.25	0.12119	1073.52	0.36832	1195.06	0.10838	1390.69	0.04717	1064.7	0.14806		0.38879
1075.12		1805.06	0.23805	1774.2	0.23582	1750.65	0.41407	1726.13	0.21142	1481.33	0.06387	1467.25	0.10198	1454.26	0.2348	1433.11	0.07576	1405.94	0.04493	1311.55	0.18959	1276.74	0.53876	1224.11	0.06613	1161.31	0.21	1087.27	0.12119	1073.57	0.3683	1195.07	0.10838	1390.69	0.04717	1065.47	0.17266		0.37846
1076.08		1805.06	0.23805	1774.2	0.23582	1750.65	0.41407	1726.14	0.21142	1481.33	0.06387	1467.26	0.10198	1454.26	0.2348	1433.11	0.07576	1405.95	0.04493	1311.56	0.18959	1276.75	0.53876	1224.28	0.06613	1161.36	0.20999	1087.32	0.12118	1073.64	0.36823	1195.08	0.10838	1390.7	0.04717	1066.24	0.19857		0.36377
1077.05		1805.06	0.23805	1774.21	0.23582	1750.66	0.41407	1726.15	0.21142	1481.35	0.06387	1467.27	0.10198	1454.28	0.2348	1433.13	0.07576	1405.97	0.04493	1311.59	0.18959	1276.77	0.53876	1224.52	0.06612	1161.44	0.20998	1087.4	0.12115	1073.75	0.36803	1195.1	0.10838	1390.72	0.04717	1067.01	0.22522		0.34338
1078.01		1805.06	0.23805	1774.23	0.23582	1750.68	0.41407	1726.18	0.21142	1481.38	0.06387	1467.3	0.10198	1454.31	0.23479	1433.17	0.07575	1406	0.04493	1311.64	0.18958	1276.83	0.53875	1224.85	0.06611	1161.56	0.20993	1087.51	0.12108	1073.9	0.36759	1195.16	0.10838	1390.75	0.04717	1067.78	0.25195		0.32184
1078.98		1805.07	0.23805	1774.26	0.23581	1750.72	0.41406	1726.22	0.21142	1481.43	0.06386	1467.35	0.10196	1454.37	0.23476	1433.22	0.07574	1406.07	0.04493	1311.73	0.18957	1276.91	0.53871	1225.26	0.0661	1161.73	0.20984	1087.67	0.12091	1074.11	0.36668	1195.24	0.10837	1390.81	0.04716	1068.55	0.27801		0.30159
1079.94		1805.09	0.23805	1774.31	0.2358	1750.77	0.41403	1726.28	0.2114	1481.51	0.06384	1467.43	0.10191	1454.45	0.23467	1433.31	0.07572	1406.16	0.04491	1311.86	0.18955	1277.04	0.53861	1225.78	0.06607	1161.95	0.20964	1087.89	0.12056	1074.37	0.365	1195.37	0.10833	1390.9	0.04713	1069.33	0.30261		0.28451
1080.91		1805.12	0.23805	1774.38	0.23577	1750.84	0.41398	1726.36	0.21138	1481.62	0.06379	1467.54	0.1018	1454.56	0.23446	1433.43	0.07566	1406.28	0.04488	1312.04	0.18949	1277.22	0.53838	1226.41	0.06603	1162.24	0.20926	1088.16	0.11993	1074.69	0.3621	1195.55	0.10825	1391.02	0.04706	1070.1	0.32497		0.267
1081.87		1805.17	0.23804	1774.46	0.23571	1750.94	0.41386	1726.48	0.21132	1481.76	0.06369	1467.68	0.10157	1454.71	0.23403	1433.59	0.07555	1406.45	0.04481	1312.28	0.18937	1277.45	0.53792	1227.17	0.06596	1162.59	0.20862	1088.51	0.11883	1075.09	0.35736	1195.79	0.10809	1391.18	0.04693	1070.87	0.34435		0.24707
1082.83		1805.24	0.23802	1774.57	0.23559	1751.07	0.41364	1726.62	0.21121	1481.95	0.06351	1467.86	0.10115	1454.9	0.23324	1433.8	0.07533	1406.67	0.04468	1312.6	0.18915	1277.76	0.53706	1228.06	0.06586	1163.03	0.20756	1088.93	0.11704	1075.57	0.35003	1196.1	0.1078	1391.39	0.04668	1071.64	0.36011		0.22813
1083.8		1805.33	0.23797	1774.71	0.23538	1751.22	0.41326	1726.81	0.21103	1482.18	0.06319	1468.09	0.10042	1455.14	0.23188	1434.06	0.07496	1406.94	0.04445	1312.99	0.18876	1278.14	0.53557	1229.1	0.06571	1163.55	0.2059	1089.43	0.11427	1076.13	0.33921	1196.49	0.10729	1391.65	0.04625	1072.41	0.37176		0.21343
1084.76		1805.45	0.23789	1774.88	0.23505	1751.42	0.41264	1727.03	0.21072	1482.47	0.06267	1468.37	0.09922	1455.44	0.22965	1434.37	0.07435	1407.27	0.04408	1313.46	0.18813	1278.6	0.53313	1230.31	0.06549	1164.16	0.20342	1090.02	0.11021	1076.79	0.32392	1196.96	0.10645	1391.96	0.04554	1073.18	0.37899		0.20156
1085.73		1805.59	0.23774	1775.09	0.23452	1751.64	0.41166	1727.3	0.21024	1482.81	0.06186	1468.7	0.09738	1455.79	0.22618	1434.75	0.07339	1407.67	0.04351	1314.03	0.18713	1279.16	0.5293	1231.68	0.06519	1164.88	0.19983	1090.72	0.1045	1077.55	0.30326	1197.52	0.10514	1392.34	0.04446	1073.95	0.38167		0.18826
1086.69		1805.77	0.2375	1775.33	0.23372	1751.92	0.41019	1727.62	0.20951	1483.21	0.06065	1469.1	0.09464	1456.21	0.22102	1435.2	0.07197	1408.14	0.04265	1314.71	0.18563	1279.82	0.52355	1233.24	0.06479	1165.71	0.1948	1091.52	0.09685	1078.41	0.27663	1198.19	0.10319	1392.79	0.04287	1074.72	0.37991		0.17425
1087.66		1805.98	0.23713	1775.61	0.23254	1752.23	0.40803	1727.98	0.20845	1483.68	0.05892	1469.55	0.09076	1456.7	0.21366	1435.72	0.06994	1408.69	0.04142	1315.5	0.18345	1280.59	0.51523	1234.99	0.06424	1166.66	0.188	1092.43	0.08711	1079.39	0.24398	1198.97	0.10039	1393.31	0.04064	1075.5	0.37399		0.15901
1088.62		1806.23	0.23656	1775.94	0.23088	1752.6	0.40497	1728.41	0.20694	1484.22	0.05653	1470.09	0.08549	1457.26	0.20357	1436.32	0.06713	1409.32	0.03973	1316.4	0.18038	1281.47	0.50356	1236.95	0.06353	1167.73	0.17909	1093.47	0.07536	1080.5	0.20615	1199.86	0.09652	1393.91	0.03765	1076.27	0.36439		0.14416
1089.58		1806.53	0.23573	1776.31	0.22858	1753.01	0.40073	1728.9	0.20486	1484.84	0.05335	1470.69	0.07865	1457.9	0.19028	1437	0.0634	1410.04	0.03748	1317.44	0.17619	1282.48	0.48772	1239.12	0.06262	1168.94	0.1678	1094.63	0.06205	1081.73	0.16504	1200.89	0.09137	1394.6	0.03384	1077.04	0.35173		0.12808
1090.55		1806.86	0.23455	1776.73	0.22548	1753.49	0.39502	1729.45	0.20204	1485.54	0.0493	1471.38	0.07017	1458.62	0.17351	1437.78	0.05863	1410.86	0.03462	1318.62	0.17061	1283.63	0.46689	1241.53	0.06147	1170.29	0.15398	1095.93	0.04801	1083.1	0.12358	1202.05	0.08477	1395.38	0.02926	1077.81	0.33669		0.11307
1091.51		1807.25	0.23291	1777.21	0.22138	1754.02	0.38748	1730.07	0.19832	1486.32	0.04435	1472.15	0.06022	1459.44	0.15332	1438.66	0.0528	1411.78	0.03111	1319.94	0.1634	1284.92	0.44032	1244.17	0.06005	1171.79	0.13769	1097.38	0.03439	1084.62	0.08524	1203.36	0.07667	1396.26	0.02406	1078.58	0.32003		0.09943
1092.48		1807.69	0.23069	1777.74	0.21609	1754.61	0.37775	1730.76	0.19352	1487.2	0.03856	1473.01	0.04921	1460.35	0.13021	1439.64	0.04598	1412.81	0.02703	1321.42	0.15436	1286.36	0.40756	1247.07	0.0583	1173.44	0.11927	1098.97	0.02241	1086.29	0.05321	1204.82	0.06714	1397.24	0.01859	1079.35	0.30248		0.08789
1093.44		1808.18	0.22775	1778.32	0.20939	1755.27	0.36545	1731.53	0.18745	1488.18	0.03215	1473.97	0.03784	1461.37	0.10529	1440.72	0.03841	1413.95	0.0225	1323.06	0.14334	1287.96	0.36857	1250.23	0.0562	1175.26	0.09941	1100.73	0.01301	1088.11	0.02946	1206.44	0.0565	1398.32	0.01329	1080.12	0.2847		0.07678
1094.4		1808.73	0.22392	1778.98	0.20109	1756	0.35025	1732.39	0.17993	1489.26	0.02545	1475.03	0.02701	1462.49	0.08015	1441.92	0.03048	1415.22	0.01779	1324.87	0.13033	1289.73	0.32392	1253.66	0.05372	1177.26	0.0791	1102.66	0.00658	1090.1	0.01413	1208.24	0.04527	1399.53	0.00864	1080.89	0.26726		0.06626
1095.37		1809.34	0.21903	1779.69	0.19103	1756.8	0.33188	1733.32	0.17083	1490.45	0.01893	1476.2	0.01761	1463.72	0.05671	1443.24	0.02274	1416.61	0.0132	1326.87	0.11552	1291.68	0.27498	1257.38	0.05084	1179.44	0.05954	1104.76	0.00282	1092.26	0.00571	1210.21	0.03418	1400.85	0.005	1081.67	0.2506		0.05733
1096.33		1810.01	0.21292	1780.47	0.17912	1757.68	0.31018	1734.35	0.16005	1491.75	0.01305	1477.48	0.0103	1465.07	0.03673	1444.69	0.01574	1418.13	0.00908	1329.06	0.09929	1293.81	0.22388	1261.4	0.04756	1181.8	0.04197	1107.04	0.000992817	1094.61	0.00189	1212.37	0.02402	1402.3	0.00252	1082.44	0.23501		0.048
1097.3		1810.76	0.2054	1781.33	0.16535	1758.64	0.28517	1735.47	0.1476	1493.17	0.00822	1478.87	0.00528	1466.54	0.02141	1446.27	0.00996	1419.79	0.0057	1331.44	0.08225	1296.13	0.17341	1265.73	0.04388	1184.36	0.02738	1109.51	0.000277496	1097.14	0.00049561	1214.73	0.01549	1403.88	0.00107	1083.21	0.22062		0.03886
1098.26		1811.57	0.19635	1782.26	0.14983	1759.68	0.25713	1736.68	0.13358	1494.72	0.00466	1480.38	0.00232	1468.14	0.01101	1447.98	0.00568	1421.59	0.00321	1334.03	0.06524	1298.66	0.1266	1270.37	0.03986	1187.13	0.01631	1112.18	5.91974e-05	1099.87	9.88654e-05	1217.29	0.00903	1405.6	0.000376336	1083.98	0.20744		0.03126
1099.23		1812.46	0.18565	1783.26	0.13285	1760.8	0.2266	1738	0.11826	1496.39	0.00232	1482.02	0.000851925	1469.88	0.00489	1449.84	0.00285	1423.55	0.0016	1336.84	0.04916	1301.4	0.08621	1275.35	0.03556	1190.11	0.00875	1115.06	9.22359e-06	1102.79	1.4392e-05	1220.06	0.00467	1407.46	0.000104451	1084.75	0.19536		0.02717
1100.19		1813.42	0.17327	1784.35	0.11482	1762.02	0.19441	1739.42	0.10203	1498.2	0.001	1483.79	0.000252514	1471.75	0.00183	1451.84	0.00124	1425.66	0.000683255	1339.87	0.03488	1304.35	0.05411	1280.68	0.03107	1193.31	0.00415	1118.14	9.99305e-07	1105.93	1.45803e-06	1223.06	0.0021	1409.47	2.20934e-05	1085.52	0.18421		0.0241
1101.15		1814.47	0.15926	1785.52	0.09634	1763.33	0.16168	1740.95	0.08542	1500.14	0.000363404	1485.7	5.8448e-05	1473.77	0.000559736	1454	0.000455002	1427.93	0.000246195	1343.14	0.02309	1307.54	0.0309	1286.35	0.02652	1196.74	0.00171	1121.45	7.12744e-08	1109.28	9.75276e-08	1226.29	0.000802881	1411.64	3.4073e-06	1086.29	0.17374		0.01928
1102.12		1815.59	0.1438	1786.78	0.07811	1764.74	0.1297	1742.6	0.06908	1502.23	0.000108214	1487.75	1.01636e-05	1475.93	0.000135937	1456.32	0.00013722	1430.37	7.26668e-05	1346.64	0.01409	1310.96	0.01581	1292.39	0.02203	1200.41	0.000602621	1124.99	3.14959e-09	1112.86	4.06401e-09	1229.76	0.000254334	1413.96	3.64661e-07	1087.06	0.16372		0.01461
1103.08		1816.81	0.12717	1788.13	0.06087	1766.25	0.09982	1744.36	0.05367	1504.47	2.56572e-05	1489.94	1.27179e-06	1478.25	2.52972e-05	1458.81	3.30289e-05	1432.99	1.70493e-05	1350.4	0.00784	1314.62	0.00713	1298.81	0.01776	1204.32	0.000176434	1128.76	8.06374e-11	1116.67	9.89537e-11	1233.47	6.48999e-05	1416.45	2.56334e-08	1087.84	0.1539		0.01167
1104.05		1818.11	0.10979	1789.56	0.04535	1767.86	0.07326	1746.25	0.03984	1506.86	4.68604e-06	1492.29	1.09177e-07	1480.74	3.47061e-06	1461.47	6.14083e-06	1435.78	3.07554e-06	1354.42	0.00392	1318.54	0.00279	1305.62	0.01384	1208.48	4.19686e-05	1132.78	1.11097e-12	1120.71	1.31222e-12	1237.44	1.29283e-05	1419.12	1.11343e-09	1088.61	0.1441		0.01097
1105.01		1819.51	0.0922	1791.1	0.03208	1769.58	0.05094	1748.26	0.02807	1509.41	6.35623e-07	1494.79	6.09922e-09	1483.38	3.3635e-07	1464.3	8.50573e-07	1438.77	4.11141e-07	1358.7	0.00174	1322.71	0.000922945	1312.83	0.01037	1212.9	7.89343e-06	1137.04	7.59481e-15	1125	8.77461e-15	1241.67	1.94192e-06	1421.96	2.79367e-11	1089.38	0.1342		0.00884
1105.98		1821	0.07502	1792.74	0.02141	1771.42	0.0333	1750.4	0.01864	1512.13	6.15041e-08	1497.45	2.09214e-10	1486.2	2.19686e-08	1467.32	8.43419e-08	1441.94	3.91113e-08	1363.26	0.000671504	1327.16	0.000253665	1320.45	0.00745	1217.59	1.13939e-06	1141.57	2.35721e-17	1129.55	2.71988e-17	1246.18	2.117e-07	1424.98	3.75913e-13	1090.15	0.12412		0.00463
1106.94		1822.6	0.05888	1794.47	0.01337	1773.36	0.02031	1752.67	0.01157	1515.01	4.06177e-09	1500.28	4.13379e-12	1489.19	9.18336e-10	1470.52	5.73085e-09	1445.31	2.53227e-09	1368.11	0.000221975	1331.88	5.64423e-05	1328.5	0.0051	1222.56	1.22186e-07	1146.36	3.01444e-20	1134.35	3.56588e-20	1250.97	1.60615e-08	1428.19	2.50019e-15	1090.92	0.11387		0.000771664
1107.9		1824.29	0.04435	1796.31	0.00775	1775.43	0.01146	1755.08	0.00666	1518.08	1.74422e-10	1503.29	4.38713e-14	1492.36	2.32177e-11	1473.92	2.54349e-10	1448.89	1.06275e-10	1373.24	6.15765e-05	1336.9	9.89867e-06	1336.98	0.00331	1227.81	9.39565e-09	1151.42	1.42898e-23	1139.42	1.78981e-23	1256.05	8.09975e-10	1431.6	7.51684e-18	1091.69	0.10351		-0.000343666
1108.87		1826.1	0.0319	1798.26	0.00413	1777.61	0.00592	1757.63	0.00353	1521.32	4.61947e-12	1506.46	2.31695e-16	1495.73	3.33749e-13	1477.52	6.99752e-12	1452.68	2.74111e-12	1378.69	1.4029e-05	1342.2	1.32885e-06	1345.9	0.00203	1233.35	4.98498e-10	1156.77	2.23852e-27	1144.76	3.08711e-27	1261.43	2.58213e-11	1435.21	9.26619e-21	1092.46	0.09315		0.00159
1109.83		1828.01	0.02177	1800.33	0.00201	1779.92	0.00277	1760.33	0.0017	1524.74	7.12301e-14	1509.82	5.60295e-19	1499.28	2.55015e-15	1481.33	1.1272e-13	1456.68	4.10006e-14	1384.44	2.56416e-06	1347.81	1.3227e-07	1355.29	0.00116	1239.19	1.75023e-11	1162.41	1.02305e-31	1150.39	1.62789e-31	1267.11	4.92672e-13	1439.02	4.2112e-24	1093.23	0.08292		0.0015
1110.8		1830.03	0.01402	1802.5	0.000877782	1782.36	0.00116	1763.18	0.000734538	1528.36	6.00642e-16	1513.37	5.6677e-22	1503.03	9.62676e-18	1485.34	9.99268e-16	1460.91	3.33906e-16	1390.51	3.66514e-07	1353.73	9.42959e-09	1365.14	0.000619045	1245.34	3.88684e-13	1168.34	1.19199e-36	1156.3	2.3131e-36	1273.12	5.30154e-15	1443.05	6.286e-28	1094	0.07298		-0.000379615
1111.76		1832.17	0.00845	1804.8	0.000341738	1784.93	0.000431289	1766.18	0.000282664	1532.17	2.58793e-18	1517.11	2.17416e-25	1506.98	1.65846e-20	1489.57	4.55832e-18	1465.37	1.38266e-18	1396.91	3.98518e-08	1359.97	4.63722e-10	1375.47	0.000304862	1251.8	5.19966e-15	1174.57	3.06096e-42	1162.51	7.72959e-42	1279.44	3.01661e-17	1447.29	2.71892e-32	1094.78	0.06349		-0.00397
1112.73		1834.43	0.00474	1805.99	0.000203328	1786.26	0.000249966	1767.74	0.000167107	1534.15	1.29089e-19	1519.05	2.86457e-27	1509.03	4.99481e-22	1491.77	2.3463e-19	1467.68	6.74778e-20	1400.23	1.17505e-08	1363.21	8.83494e-11	1386.3	0.000137581	1255.15	4.89266e-16	1181.12	1.48075e-48	1169.02	5.24712e-48	1282.73	1.75361e-18	1449.5	1.0776e-34	1095.55	0.05459		-0.00389
1113.69		1836.81	0.00245	1817.85	3.93146e-07	1800.1	2.57931e-07	1783.43	2.77486e-07	1573.2	1.93618e-55	1559.61	6.10563e-83	1550.59	2.71966e-65	1535.06	1.01307e-54	1513.37	4.84672e-56	1452.67	1.06351e-19	1419.35	1.30856e-27	1391.9	8.92137e-05	1322.1	2.38582e-44	1184.51	5.22671e-52	1172.39	2.26505e-51	1346.92	4.49449e-52	1497.01	9.59082e-109	1096.32	0.04638		-0.00152
1114.65		1839.32	0.00115	1829.71	1.06545e-10	1813.93	2.84331e-11	1799.12	6.05024e-11	1612.24	1.347e-110	1600.16	0	1592.15	0	1578.34	3.81124e-109	1559.07	1.04066e-111	1505.11	8.7849e-36	1475.49	1.09407e-52	1451.09	3.73519e-07	1389.04	1.52187e-87	1266.75	0	1255.97	0	1411.1	1.14047e-103	1544.52	0	1097.09	0.03895		0.00181
1115.62		1841.95	0.000492718	1841.57	4.04702e-15	1827.77	3.34842e-16	1814.8	1.73217e-15	1651.29	0	1640.72	0	1633.71	0	1621.63	0	1604.76	0	1557.55	6.62287e-57	1531.63	5.16367e-86	1510.28	3.03331e-10	1455.99	0	1348.98	0	1339.55	0	1475.29	0	1592.03	0	1097.86	0.03235		0.00233
1116.58		1843.32	0.000309113	1853.44	2.15456e-20	1841.6	4.21263e-22	1830.49	6.5117e-21	1690.33	0	1681.27	0	1675.26	0	1664.91	0	1650.45	0	1609.98	4.5569e-83	1587.77	1.37573e-127	1569.47	4.77801e-14	1522.94	0	1431.21	0	1423.13	0	1539.48	0	1639.54	0	1098.63	0.02659		0.00181
1117.55		1856.87	1.21251e-06	1865.3	1.6077e-26	1855.44	5.66192e-29	1846.18	3.21428e-27	1729.38	0	1721.83	0	1716.82	0	1708.19	0	1696.15	0	1662.42	2.86158e-114	1643.91	0	1628.66	1.45983e-18	1589.88	0	1513.45	0	1506.71	0	1603.67	0	1687.05	0	1099.4	0.02166		9.72297e-05
1118.51		1870.41	8.97959e-10	1877.16	1.6814e-33	1869.27	8.12962e-37	1861.86	2.08333e-34	1768.43	0	1762.39	0	1758.38	0	1751.48	0	1741.84	0	1714.86	0	1700.05	0	1687.85	8.65126e-24	1656.83	0	1595.68	0	1590.29	0	1667.86	0	1734.56	0	1100.17	0.01752		-0.000651235
1119.48		1883.96	1.25554e-13	1889.02	2.46469e-41	1883.11	1.24702e-45	1877.55	1.77304e-42	1807.47	0	1802.94	0	1799.94	0	1794.76	0	1787.53	0	1767.3	0	1756.19	0	1747.04	9.94449e-30	1723.77	0	1677.91	0	1673.87	0	1732.05	0	1782.08	0	1100.95	0.0141		0.000961908
1120.44		1897.51	3.31445e-18	1900.89	5.06376e-50	1896.94	2.04349e-55	1893.24	1.98137e-51	1846.52	0	1843.5	0	1841.49	0	1838.04	0	1833.22	0	1819.73	0	1812.33	0	1806.23	2.21723e-36	1790.72	0	1760.14	0	1757.45	0	1796.23	0	1829.59	0	1101.72	0.01133		0.00578
1121.4		1911.06	1.65194e-23	1912.75	1.45817e-59	1910.78	3.57742e-66	1908.92	2.90736e-61	1885.56	0	1884.05	0	1883.05	0	1881.33	0	1878.92	0	1872.17	0	1868.47	0	1865.42	9.58875e-44	1857.66	0	1842.38	0	1841.03	0	1860.42	0	1877.1	0	1102.49	0.00913		0.00916
1122.37		1924.61	1.55447e-29	1924.61	5.88522e-70	1924.61	6.69057e-78	1924.61	5.60166e-72	1924.61	0	1924.61	0	1924.61	0	1924.61	0	1924.61	0	1924.61	0	1924.61	0	1924.61	8.04338e-52	1924.61	0	1924.61	0	1924.61	0	1924.61	0	1924.61	0	1103.26	0.00742		0.00892
1123.33																																				1104.03	0.00613		0.00714
1124.3																																				1104.8	0.00516		0.00862
1125.26																																				1105.57	0.00447		0.01228
1126.22																																				1106.34	0.00399		0.01373
1127.19																																				1107.12	0.00368		0.0121
1128.15																																				1107.89	0.00349		0.01253
1129.12																																				1108.66	0.0034		0.0158
1130.08																																				1109.43	0.00338		0.01924
1131.05																																				1110.2	0.00341		0.02046
1132.01																																				1110.97	0.00348		0.02214
1132.97																																				1111.74	0.00358		0.02447
1133.94																																				1112.51	0.0037		0.02834
1134.9																																				1113.29	0.00384		0.03268
1135.87																																				1114.06	0.00399		0.03696
1136.83																																				1114.83	0.00416		0.04004
1137.8																																				1115.6	0.00433		0.04179
1138.76																																				1116.37	0.00452		0.04499
1139.72																																				1117.14	0.00472		0.04926
1140.69																																				1117.91	0.00494		0.05497
1141.65																																				1118.68	0.00517		0.05977
1142.62																																				1119.46	0.00542		0.06639
1143.58																																				1120.23	0.00569		0.07388
1144.55																																				1121	0.00598		0.08171
1145.51																																				1121.77	0.0063		0.08891
1146.47																																				1122.54	0.00666		0.09796
1147.44																																				1123.31	0.00705		0.11002
1148.4																																				1124.08	0.00749		0.12385
1149.37																																				1124.85	0.00798		0.13725
1150.33																																				1125.62	0.00853		0.14817
1151.29																																				1126.4	0.00916		0.15827
1152.26																																				1127.17	0.00987		0.17167
1153.22																																				1127.94	0.01067		0.18574
1154.19																																				1128.71	0.01158		0.19812
1155.15																																				1129.48	0.01262		0.2082
1156.12																																				1130.25	0.0138		0.21978
1157.08																																				1131.02	0.01513		0.22915
1158.04																																				1131.79	0.01666		0.23592
1159.01																																				1132.57	0.01838		0.23899
1159.97																																				1133.34	0.02032		0.23997
1160.94																																				1134.11	0.02252		0.23905
1161.9																																				1134.88	0.02498		0.23787
1162.87																																				1135.65	0.02774		0.23579
1163.83																																				1136.42	0.03083		0.23175
1164.79																																				1137.19	0.03425		0.22597
1165.76																																				1137.96	0.03804		0.22011
1166.72																																				1138.74	0.04221		0.2134
1167.69																																				1139.51	0.04679		0.20557
1168.65																																				1140.28	0.05178		0.19807
1169.62																																				1141.05	0.0572		0.19298
1170.58																																				1141.82	0.06306		0.18731
1171.54																																				1142.59	0.06935		0.18054
1172.51																																				1143.36	0.07606		0.1729
1173.47																																				1144.13	0.08319		0.16658
1174.44																																				1144.91	0.09072		0.15903
1175.4																																				1145.68	0.09861		0.15339
1176.36																																				1146.45	0.10683		0.14918
1177.33																																				1147.22	0.11534		0.14585
1178.29																																				1147.99	0.12409		0.14103
1179.26																																				1148.76	0.13302		0.13856
1180.22																																				1149.53	0.14206		0.13768
1181.19																																				1150.3	0.15114		0.13542
1182.15																																				1151.08	0.16018		0.13363
1183.11																																				1151.85	0.1691		0.1338
1184.08																																				1152.62	0.1778		0.13547
1185.04																																				1153.39	0.18621		0.13664
1186.01																																				1154.16	0.19424		0.14015
1186.97																																				1154.93	0.20179		0.14401
1187.94																																				1155.7	0.20879		0.14674
1188.9																																				1156.47	0.21516		0.14698
1189.86																																				1157.24	0.22081		0.14763
1190.83																																				1158.02	0.2257		0.14996
1191.79																																				1158.79	0.22976		0.15374
1192.76																																				1159.56	0.23294		0.15666
1193.72																																				1160.33	0.23523		0.15998
1194.69																																				1161.1	0.2366		0.1626
1195.65																																				1161.87	0.23704		0.1651
1196.61																																				1162.64	0.23656		0.16581
1197.58																																				1163.41	0.23518		0.1655
1198.54																																				1164.19	0.23294		0.1622
1199.51																																				1164.96	0.22989		0.15891
1200.47																																				1165.73	0.22609		0.15657
1201.43																																				1166.5	0.22161		0.15339
1202.4																																				1167.27	0.21653		0.14733
1203.36																																				1168.04	0.21094		0.14094
1204.33																																				1168.81	0.20494		0.13689
1205.29																																				1169.58	0.19862		0.1322
1206.26																																				1170.36	0.1921		0.12448
1207.22																																				1171.13	0.18549		0.11496
1208.18																																				1171.9	0.17887		0.10532
1209.15																																				1172.67	0.17237		0.09745
1210.11																																				1173.44	0.16607		0.09394
1211.08																																				1174.21	0.16007		0.09165
1212.04																																				1174.98	0.15446		0.08661
1213.01																																				1175.75	0.14932		0.07936
1213.97																																				1176.53	0.14471		0.07481
1214.93																																				1177.3	0.14068		0.07105
1215.9																																				1178.07	0.13729		0.06915
1216.86																																				1178.84	0.13456		0.06889
1217.83																																				1179.61	0.13251		0.07021
1218.79																																				1180.38	0.13115		0.06959
1219.76																																				1181.15	0.13046		0.06908
1220.72																																				1181.92	0.13043		0.06865
1221.68																																				1182.7	0.13103		0.06846
1222.65																																				1183.47	0.13219		0.06785
1223.61																																				1184.24	0.13387		0.06795
1224.58																																				1185.01	0.136		0.06723
1225.54																																				1185.78	0.13849		0.06516
1226.51																																				1186.55	0.14127		0.06464
1227.47																																				1187.32	0.14425		0.06685
1228.43																																				1188.09	0.14733		0.06904
1229.4																																				1188.87	0.15041		0.06661
1230.36																																				1189.64	0.15342		0.06255
1231.33																																				1190.41	0.15625		0.06056
1232.29																																				1191.18	0.15883		0.06286
1233.25																																				1191.95	0.16108		0.06577
1234.22																																				1192.72	0.16292		0.06676
1235.18																																				1193.49	0.1643		0.06569
1236.15																																				1194.26	0.16518		0.06494
1237.11																																				1195.03	0.16551		0.06741
1238.08																																				1195.81	0.16528		0.07072
1239.04																																				1196.58	0.16448		0.07402
1240																																				1197.35	0.16312		0.07577
1240.97																																				1198.12	0.1612		0.0789
1241.93																																				1198.89	0.15877		0.08184
1242.9																																				1199.66	0.15585		0.08531
1243.86																																				1200.43	0.1525		0.08898
1244.83																																				1201.2	0.14877		0.09474
1245.79																																				1201.98	0.14471		0.1007
1246.75																																				1202.75	0.1404		0.10626
1247.72																																				1203.52	0.1359		0.11269
1248.68																																				1204.29	0.13126		0.12097
1249.65																																				1205.06	0.12657		0.12936
1250.61																																				1205.83	0.12187		0.13725
1251.58																																				1206.6	0.11722		0.14534
1252.54																																				1207.37	0.11268		0.15385
1253.5																																				1208.15	0.10828		0.16224
1254.47																																				1208.92	0.10407		0.17158
1255.43																																				1209.69	0.10007		0.18248
1256.4																																				1210.46	0.09632		0.19565
1257.36																																				1211.23	0.09282		0.20967
1258.32																																				1212	0.08959		0.22533
1259.29																																				1212.77	0.08664		0.24399
1260.25																																				1213.54	0.08395		0.26535
1261.22																																				1214.32	0.08154		0.28742
1262.18																																				1215.09	0.07938		0.31015
1263.15																																				1215.86	0.07746		0.33538
1264.11																																				1216.63	0.07578		0.36365
1265.07																																				1217.4	0.07431		0.39443
1266.04																																				1218.17	0.07303		0.42659
1267																																				1218.94	0.07193		0.45786
1267.97																																				1219.71	0.07099		0.48717
1268.93																																				1220.49	0.07019		0.5127
1269.9																																				1221.26	0.06951		0.537
1270.86																																				1222.03	0.06894		0.55802
1271.82																																				1222.8	0.06846		0.57559
1272.79																																				1223.57	0.06805		0.5868
1273.75																																				1224.34	0.06772		0.59461
1274.72																																				1225.11	0.06744		0.59922
1275.68																																				1225.88	0.0672		0.59954
1276.65																																				1226.65	0.06701		0.59429
1277.61																																				1227.43	0.06685		0.58442
1278.57																																				1228.2	0.06672		0.57497
1279.54																																				1228.97	0.06662		0.56444
1280.5																																				1229.74	0.06655		0.55334
1281.47																																				1230.51	0.06651		0.5403
1282.43																																				1231.28	0.0665		0.5269
1283.39																																				1232.05	0.06653		0.51112
1284.36																																				1232.82	0.0666		0.49524
1285.32																																				1233.6	0.06672		0.48046
1286.29																																				1234.37	0.0669		0.46719
1287.25																																				1235.14	0.06716		0.45449
1288.22																																				1235.91	0.0675		0.44103
1289.18																																				1236.68	0.06794		0.42609
1290.14																																				1237.45	0.0685		0.41128
1291.11																																				1238.22	0.0692		0.39896
1292.07																																				1238.99	0.07006		0.38616
1293.04																																				1239.77	0.07111		0.3719
1294																																				1240.54	0.07237		0.35852
1294.97																																				1241.31	0.07387		0.34719
1295.93																																				1242.08	0.07564		0.33442
1296.89																																				1242.85	0.07773		0.31897
1297.86																																				1243.62	0.08016		0.30451
1298.82																																				1244.39	0.08298		0.29244
1299.79																																				1245.16	0.08622		0.28136
1300.75																																				1245.94	0.08993		0.27055
1301.72																																				1246.71	0.09415		0.26033
1302.68																																				1247.48	0.09893		0.25098
1303.64																																				1248.25	0.1043		0.24128
1304.61																																				1249.02	0.11031		0.23326
1305.57																																				1249.79	0.11701		0.22448
1306.54																																				1250.56	0.12443		0.21602
1307.5																																				1251.33	0.13261		0.20799
1308.46																																				1252.11	0.14158		0.20367
1309.43																																				1252.88	0.15137		0.20012
1310.39																																				1253.65	0.162		0.19688
1311.36																																				1254.42	0.17348		0.19348
1312.32																																				1255.19	0.18582		0.19172
1313.29																																				1255.96	0.19901		0.18942
1314.25																																				1256.73	0.21305		0.18786
1315.21																																				1257.5	0.2279		0.18851
1316.18																																				1258.27	0.24354		0.19091
1317.14																																				1259.05	0.25991		0.19152
1318.11																																				1259.82	0.27696		0.1901
1319.07																																				1260.59	0.29461		0.18791
1320.04																																				1261.36	0.31277		0.18389
1321																																				1262.13	0.33136		0.17979
1321.96																																				1262.9	0.35025		0.17477
1322.93																																				1263.67	0.36934		0.17121
1323.89																																				1264.44	0.38848		0.16687
1324.86																																				1265.22	0.40755		0.16134
1325.82																																				1265.99	0.4264		0.15102
1326.79																																				1266.76	0.44488		0.13907
1327.75																																				1267.53	0.46284		0.12782
1328.71																																				1268.3	0.48012		0.11857
1329.68																																				1269.07	0.49657		0.11045
1330.64																																				1269.84	0.51205		0.10146
1331.61																																				1270.61	0.52641		0.09027
1332.57																																				1271.39	0.53953		0.07709
1333.53																																				1272.16	0.55127		0.06527
1334.5																																				1272.93	0.56152		0.05721
1335.46																																				1273.7	0.57021		0.05203
1336.43																																				1274.47	0.57723		0.04606
1337.39																																				1275.24	0.58255		0.03797
1338.36																																				1276.01	0.58611		0.03073
1339.32																																				1276.78	0.5879		0.02461
1340.28																																				1277.56	0.58791		0.01935
1341.25																																				1278.33	0.58617		0.01474
1342.21																																				1279.1	0.58272		0.01153
1343.18																																				1279.87	0.57761		0.00808
1344.14																																				1280.64	0.57094		0.0059
1345.11																																				1281.41	0.56278		0.00516
1346.07																																				1282.18	0.55326		0.00462
1347.03																																				1282.95	0.5425		0.0025
1348																																				1283.73	0.53064		0.0017
1348.96																																				1284.5	0.51781		0.0017
1349.93																																				1285.27	0.50418		0.00148
1350.89																																				1286.04	0.48989		0.000151835
1351.86																																				1286.81	0.47511		0.00069625
1352.82																																				1287.58	0.45999		0.00327
1353.78																																				1288.35	0.44468		0.00616
1354.75																																				1289.12	0.42934		0.00728
1355.71																																				1289.9	0.41409		0.00573
1356.68																																				1290.67	0.39907		0.00441
1357.64																																				1291.44	0.3844		0.00295
1358.61																																				1292.21	0.37018		0.00239
1359.57																																				1292.98	0.35651		0.00237
1360.53																																				1293.75	0.34346		0.00395
1361.5																																				1294.52	0.33111		0.00326
1362.46																																				1295.29	0.31949		0.000318525
1363.43																																				1296.06	0.30864		-0.00204
1364.39																																				1296.84	0.29859		-0.00133
1365.35																																				1297.61	0.28934		-0.000955333
1366.32																																				1298.38	0.28089		-0.00266
1367.28																																				1299.15	0.27321		-0.00452
1368.25																																				1299.92	0.26628		-0.0033
1369.21																																				1300.69	0.26006		-0.00118
1370.18																																				1301.46	0.2545		-0.000465854
1371.14																																				1302.23	0.24956		-0.00119
1372.1																																				1303.01	0.24516		-0.000336736
1373.07																																				1303.78	0.24125		0.00102
1374.03																																				1304.55	0.23777		0.002
1375																																				1305.32	0.23464		0.00179
1375.96																																				1306.09	0.2318		0.00174
1376.93																																				1306.86	0.22917		0.00217
1377.89																																				1307.63	0.22671		0.00386
1378.85																																				1308.4	0.22434		0.00495
1379.82																																				1309.18	0.22201		0.00554
1380.78																																				1309.95	0.21965		0.00782
1381.75																																				1310.72	0.21724		0.01241
1382.71																																				1311.49	0.21471		0.01544
1383.67																																				1312.26	0.21203		0.01648
1384.64																																				1313.03	0.20917		0.01846
1385.6																																				1313.8	0.2061		0.02373
1386.57																																				1314.57	0.20281		0.03149
1387.53																																				1315.35	0.19927		0.03923
1388.5																																				1316.12	0.19548		0.04445
1389.46																																				1316.89	0.19143		0.04804
1390.42																																				1317.66	0.18712		0.05205
1391.39																																				1318.43	0.18257		0.05431
1392.35																																				1319.2	0.17777		0.05259
1393.32																																				1319.97	0.17275		0.04737
1394.28																																				1320.74	0.16753		0.04433
1395.25																																				1321.52	0.16211		0.04247
1396.21																																				1322.29	0.15653		0.04077
1397.17																																				1323.06	0.1508		0.03835
1398.14																																				1323.83	0.14496		0.03838
1399.1																																				1324.6	0.13903		0.03756
1400.07																																				1325.37	0.13304		0.03575
1401.03																																				1326.14	0.12701		0.03635
1402																																				1326.91	0.12097		0.04198
1402.96																																				1327.68	0.11496		0.04664
1403.92																																				1328.46	0.10899		0.04615
1404.89																																				1329.23	0.10308		0.04288
1405.85																																				1330	0.09727		0.04296
1406.82																																				1330.77	0.09157		0.04506
1407.78																																				1331.54	0.08601		0.04602
1408.75																																				1332.31	0.08059		0.04388
1409.71																																				1333.08	0.07534		0.04006
1410.67																																				1333.85	0.07027		0.03527
1411.64																																				1334.63	0.06539		0.0299
1412.6																																				1335.4	0.0607		0.02485
1413.57																																				1336.17	0.05623		0.02082
1414.53																																				1336.94	0.05196		0.01994
1415.49																																				1337.71	0.04791		0.0188
1416.46																																				1338.48	0.04408		0.01788
1417.42																																				1339.25	0.04046		0.01695
1418.39																																				1340.02	0.03706		0.01818
1419.35																																				1340.8	0.03388		0.01927
1420.32																																				1341.57	0.0309		0.02046
1421.28																																				1342.34	0.02812		0.02086
1422.24																																				1343.11	0.02554		0.02086
1423.21																																				1343.88	0.02315		0.02336
1424.17																																				1344.65	0.02095		0.0273
1425.14																																				1345.42	0.01892		0.03283
1426.1																																				1346.19	0.01705		0.03871
1427.07																																				1346.97	0.01534		0.04553
1428.03																																				1347.74	0.01378		0.05257
1428.99																																				1348.51	0.01236		0.06228
1429.96																																				1349.28	0.01107		0.0731
1430.92																																				1350.05	0.0099		0.07937
1431.89																																				1350.82	0.00884		0.08016
1432.85																																				1351.59	0.00788		0.08048
1433.82																																				1352.36	0.00702		0.07903
1434.78																																				1353.14	0.00625		0.07355
1435.74																																				1353.91	0.00556		0.06509
1436.71																																				1354.68	0.00495		0.06037
1437.67																																				1355.45	0.0044		0.05571
1438.64																																				1356.22	0.00391		0.05172
1439.6																																				1356.99	0.00347		0.04985
1440.56																																				1357.76	0.00309		0.05271
1441.53																																				1358.53	0.00275		0.05527
1442.49																																				1359.3	0.00244		0.05926
1443.46																																				1360.08	0.00218		0.0655
1444.42																																				1360.85	0.00194		0.07467
1445.39																																				1361.62	0.00173		0.0842
1446.35																																				1362.39	0.00155		0.09752
1447.31																																				1363.16	0.00139		0.11384
1448.28																																				1363.93	0.00125		0.13438
1449.24																																				1364.7	0.00113		0.15652
1450.21																																				1365.47	0.00102		0.17947
1451.17																																				1366.25	0.000918851		0.19955
1452.14																																				1367.02	0.000833706		0.21657
1453.1																																				1367.79	0.000758675		0.23045
1454.06																																				1368.56	0.000692646		0.24194
1455.03																																				1369.33	0.000634806		0.24857
1455.99																																				1370.1	0.000584742		0.24294
1456.96																																				1370.87	0.000542617		0.2226
1457.92																																				1371.64	0.000509464		0.19658
1458.89																																				1372.42	0.000487647		0.17708
1459.85																																				1373.19	0.000481535		0.16464
1460.81																																				1373.96	0.000498454		0.15681
1461.78																																				1374.73	0.000549936		0.15176
1462.74																																				1375.5	0.000653254		0.14822
1463.71																																				1376.27	0.000833143		0.14209
1464.67																																				1377.04	0.00112		0.13485
1465.63																																				1377.81	0.00157		0.12802
1466.6																																				1378.59	0.00222		0.12174
1467.56																																				1379.36	0.00316		0.1155
1468.53																																				1380.13	0.00443		0.10883
1469.49																																				1380.9	0.00614		0.10353
1470.46																																				1381.67	0.00833		0.098
1471.42																																				1382.44	0.01105		0.09097
1472.38																																				1383.21	0.01434		0.08061
1473.35																																				1383.98	0.01816		0.07223
1474.31																																				1384.76	0.02245		0.06575
1475.28																																				1385.53	0.02707		0.06156
1476.24																																				1386.3	0.03185		0.06054
1477.21																																				1387.07	0.03657		0.06255
1478.17																																				1387.84	0.04098		0.06317
1479.13																																				1388.61	0.04483		0.06165
1480.1																																				1389.38	0.0479		0.06283
1481.06																																				1390.15	0.05005		0.06521
1482.03																																				1390.92	0.05118		0.06563
1482.99																																				1391.7	0.05129		0.0624
1483.96																																				1392.47	0.05049		0.0586
1484.92																																				1393.24	0.04896		0.05395
1485.88																																				1394.01	0.04691		0.04806
1486.85																																				1394.78	0.04462		0.04127
1487.81																																				1395.55	0.04235		0.03445
1488.78																																				1396.32	0.04033		0.02756
1489.74																																				1397.09	0.03876		0.0215
1490.7																																				1397.87	0.03773		0.01747
1491.67																																				1398.64	0.03731		0.01308
1492.63																																				1399.41	0.03748		0.00933
1493.6																																				1400.18	0.03815		0.00739
1494.56																																				1400.95	0.0392		0.00702
1495.53																																				1401.72	0.04049		0.00468
1496.49																																				1402.49	0.04186		0.00167
1497.45																																				1403.26	0.04316		-0.00108
1498.42																																				1404.04	0.04423		-0.0023
1499.38																																				1404.81	0.04497		-0.00168
1500.35																																				1405.58	0.04529		-0.00118
1501.31																																				1406.35	0.04513		-0.0023
1502.28																																				1407.12	0.04445		-0.00418
1503.24																																				1407.89	0.04327		-0.00503
1504.2																																				1408.66	0.04162		-0.00472
1505.17																																				1409.43	0.03955		-0.00254
1506.13																																				1410.21	0.03714		-0.000325518
1507.1																																				1410.98	0.03446		-9.40467e-05
1508.06																																				1411.75	0.03163		-0.00126
1509.03																																				1412.52	0.02874		-0.00316
1509.99																																				1413.29	0.0259		-0.0052
1510.95																																				1414.06	0.02319		-0.00636
1511.92																																				1414.83	0.02071		-0.00542
1512.88																																				1415.6	0.01855		-0.0052
1513.85																																				1416.38	0.01678		-0.00559
1514.81																																				1417.15	0.01547		-0.0062
1515.78																																				1417.92	0.01468		-0.00677
1516.74																																				1418.69	0.01446		-0.00854
1517.7																																				1419.46	0.01484		-0.00842
1518.67																																				1420.23	0.01586		-0.00676
1519.63																																				1421	0.01754		-0.0045
1520.6																																				1421.77	0.01986		-0.00354
1521.56																																				1422.55	0.02283		-0.00242
1522.52																																				1423.32	0.0264		-0.00262
1523.49																																				1424.09	0.03052		-0.0023
1524.45																																				1424.86	0.03511		-0.00222
1525.42																																				1425.63	0.04006		-0.00236
1526.38																																				1426.4	0.04525		-0.00374
1527.35																																				1427.17	0.05051		-0.00326
1528.31																																				1427.94	0.0557		-0.00343
1529.27																																				1428.71	0.06062		-0.00425
1530.24																																				1429.49	0.06511		-0.00422
1531.2																																				1430.26	0.06899		-0.0021
1532.17																																				1431.03	0.07212		-0.00186
1533.13																																				1431.8	0.07437		-0.00215
1534.1																																				1432.57	0.07566		-0.00212
1535.06																																				1433.34	0.07595		-0.00247
1536.02																																				1434.11	0.07525		-0.00317
1536.99																																				1434.88	0.07362		-0.00159
1537.95																																				1435.66	0.07118		6.69468e-05
1538.92																																				1436.43	0.06809		0.000584954
1539.88																																				1437.2	0.06459		0.00195
1540.85																																				1437.97	0.06092		0.00449
1541.81																																				1438.74	0.05738		0.00475
1542.77																																				1439.51	0.05431		0.0035
1543.74																																				1440.28	0.05204		0.00349
1544.7																																				1441.05	0.05094		0.004
1545.67																																				1441.83	0.05133		0.00162
1546.63																																				1442.6	0.05355		-0.00052149
1547.59																																				1443.37	0.05787		0.000340024
1548.56																																				1444.14	0.0645		0.00437
1549.52																																				1444.91	0.07356		0.00729
1550.49																																				1445.68	0.08503		0.00832
1551.45																																				1446.45	0.09878		0.00551
1552.42																																				1447.22	0.11451		0.00237
1553.38																																				1448	0.13176		0.00124
1554.34																																				1448.77	0.14992		0.00257
1555.31																																				1449.54	0.16825		0.00422
1556.27																																				1450.31	0.18594		0.00435
1557.24																																				1451.08	0.20214		0.0026
1558.2																																				1451.85	0.21602		0.00024097
1559.17																																				1452.62	0.22688		0.00087262
1560.13																																				1453.39	0.23418		0.00307
1561.09																																				1454.17	0.23758		0.00293
1562.06																																				1454.94	0.23705		0.00085641
1563.02																																				1455.71	0.23278		0.000832207
1563.99																																				1456.48	0.22526		0.0034
1564.95																																				1457.25	0.21517		0.0036
1565.92																																				1458.02	0.20336		0.000888829
1566.88																																				1458.79	0.19075		-0.00156
1567.84																																				1459.56	0.17821		-0.00279
1568.81																																				1460.33	0.16653		-0.00271
1569.77																																				1461.11	0.15631		-0.00127
1570.74																																				1461.88	0.14788		0.00112
1571.7																																				1462.65	0.14134		0.000786474
1572.66																																				1463.42	0.13652		-0.00102
1573.63																																				1464.19	0.13302		-0.00104
1574.59																																				1464.96	0.13033		0.000137943
1575.56																																				1465.73	0.12787		-0.000966826
1576.52																																				1466.5	0.12508		-0.00456
1577.49																																				1467.28	0.12152		-0.00592
1578.45																																				1468.05	0.11693		-0.00368
1579.41																																				1468.82	0.11125		-0.000479333
1580.38																																				1469.59	0.10463		-0.000979313
1581.34																																				1470.36	0.09735		-0.00273
1582.31																																				1471.13	0.08985		-0.00304
1583.27																																				1471.9	0.08258		-0.0018
1584.24																																				1472.67	0.07598		-0.0035
1585.2																																				1473.45	0.07042		-0.00529
1586.16																																				1474.22	0.06614		-0.00571
1587.13																																				1474.99	0.06322		-0.00547
1588.09																																				1475.76	0.06162		-0.00604
1589.06																																				1476.53	0.06117		-0.00561
1590.02																																				1477.3	0.0616		-0.00321
1590.99																																				1478.07	0.06258		-0.00153
1591.95																																				1478.84	0.06375		-0.00057213
1592.91																																				1479.62	0.06478		-0.000890596
1593.88																																				1480.39	0.06538		0.00017105
1594.84																																				1481.16	0.06532		0.00162
1595.81																																				1481.93	0.06444		0.00179
1596.77																																				1482.7	0.06268		-0.00014698
1597.73																																				1483.47	0.06004		-0.00126
1598.7																																				1484.24	0.05659		-0.00145
1599.66																																				1485.01	0.05247		-0.00285
1600.63																																				1485.79	0.04783		-0.00398
1601.59																																				1486.56	0.04286		-0.00137
1602.56																																				1487.33	0.03776		0.000926523
1603.52																																				1488.1	0.0327		0.00101
1604.48																																				1488.87	0.02782		-0.000856468
1605.45																																				1489.64	0.02327		-0.000140946
1606.41																																				1490.41	0.01913		0.000460772
1607.38																																				1491.18	0.01545		0.00226
1608.34																																				1491.95	0.01227		0.00336
1609.31																																				1492.73	0.00957		0.00283
1610.27																																				1493.5	0.00734		0.00169
1611.23																																				1494.27	0.00553		0.00149
1612.2																																				1495.04	0.0041		0.00183
1613.16																																				1495.81	0.00298		0.000492561
1614.13																																				1496.58	0.00213		0.000841775
1615.09																																				1497.35	0.0015		-0.000201059
1616.06																																				1498.12	0.00104		-0.0024
1617.02																																				1498.9	0.00070427		-0.00371
1617.98																																				1499.67	0.000470028		-0.00137
1618.95																																				1500.44	0.000308295		0.000476429
1619.91																																				1501.21	0.000198731		0.000298304
1620.88																																				1501.98	0.000125899		0.000684237
1621.84																																				1502.75	7.8386e-05		0.00251
1622.8																																				1503.52	4.79636e-05		0.00528
1623.77																																				1504.29	2.88432e-05		0.00547
1624.73																																				1505.07	1.70465e-05		0.00439
1625.7																																				1505.84	9.90118e-06		0.00357
1626.66																																				1506.61	5.652e-06		0.00453
1627.63																																				1507.38	3.17091e-06		0.0029
1628.59																																				1508.15	1.74839e-06		0.000119093
1629.55																																				1508.92	9.47496e-07		-0.000621004
1630.52																																				1509.69	5.04689e-07		0.00216
1631.48																																				1510.46	2.6425e-07		0.00453
1632.45																																				1511.24	1.36027e-07		0.00538
1633.41																																				1512.01	6.88645e-08		0.00461
1634.38																																				1512.78	3.43074e-08		0.00312
1635.34																																				1513.55	1.6839e-08		0.00257
1636.3																																				1514.32	8.16173e-09		0.00414
1637.27																																				1515.09	3.92406e-09		0.0062
1638.23																																				1515.86	1.88764e-09		0.00701
1639.2																																				1516.63	9.23022e-10		0.00643
1640.16																																				1517.41	4.71077e-10		0.00584
1641.13																																				1518.18	2.60192e-10		0.00652
1642.09																																				1518.95	1.60878e-10		0.00874
1643.05																																				1519.72	1.12531e-10		0.01058
1644.02																																				1520.49	8.72879e-11		0.0108
1644.98																																				1521.26	7.25545e-11		0.0111
1645.95																																				1522.03	6.27215e-11		0.01146
1646.91																																				1522.8	5.53162e-11		0.01153
1647.88																																				1523.58	4.92501e-11		0.01139
1648.84																																				1524.35	4.40353e-11		0.01185
1649.8																																				1525.12	3.94416e-11		0.01106
1650.77																																				1525.89	3.53488e-11		0.00876
1651.73																																				1526.66	3.16841e-11		0.00679
1652.7																																				1527.43	2.83959e-11		0.00643
1653.66																																				1528.2	2.54437e-11		0.00695
1654.62																																				1528.97	2.27926e-11		0.00821
1655.59																																				1529.74	2.04124e-11		0.00769
1656.55																																				1530.52	1.82756e-11		0.00658
1657.52																																				1531.29	1.63581e-11		0.0058
1658.48																																				1532.06	1.46376e-11		0.007
1659.45																																				1532.83	1.30945e-11		0.00663
1660.41																																				1533.6	1.17108e-11		0.0048
1661.37																																				1534.37	1.04703e-11		0.00114
1662.34																																				1535.14	9.35871e-12		-0.000888841
1663.3																																				1535.91	8.36277e-12		0.000536365
1664.27																																				1536.69	7.47074e-12		0.00402
1665.23																																				1537.46	6.672e-12		0.00467
1666.2																																				1538.23	5.957e-12		0.00255
1667.16																																				1539	5.31714e-12		0.00215
1668.12																																				1539.77	4.74468e-12		0.00408
1669.09																																				1540.54	4.23268e-12		0.00554
1670.05																																				1541.31	3.77488e-12		0.00465
1671.02																																				1542.08	3.36566e-12		0.0048
1671.98																																				1542.86	2.99997e-12		0.00535
1672.95																																				1543.63	2.67326e-12		0.0044
1673.91																																				1544.4	2.38147e-12		0.00228
1674.87																																				1545.17	2.12094e-12		0.00249
1675.84																																				1545.94	1.88839e-12		0.00352
1676.8																																				1546.71	1.68086e-12		0.00395
1677.77																																				1547.48	1.49573e-12		0.00372
1678.73																																				1548.25	1.33061e-12		0.0064
1679.69																																				1549.03	1.1834e-12		0.00923
1680.66																																				1549.8	1.05217e-12		0.01031
1681.62																																				1550.57	9.35243e-13		0.00794
1682.59																																				1551.34	8.31075e-13		0.00696
1683.55																																				1552.11	7.38303e-13		0.00728
1684.52																																				1552.88	6.55705e-13		0.00808
1685.48																																				1553.65	5.82186e-13		0.00908
1686.44																																				1554.42	5.16766e-13		0.00959
1687.41																																				1555.2	4.58569e-13		0.00891
1688.37																																				1555.97	4.06813e-13		0.00825
1689.34																																				1556.74	3.60798e-13		0.01032
1690.3																																				1557.51	3.19899e-13		0.0119
1691.27																																				1558.28	2.83557e-13		0.0113
1692.23																																				1559.05	2.51273e-13		0.00726
1693.19																																				1559.82	2.22604e-13		0.0042
1694.16																																				1560.59	1.9715e-13		0.00514
1695.12																																				1561.36	1.74558e-13		0.00903
1696.09																																				1562.14	1.54512e-13		0.01162
1697.05																																				1562.91	1.3673e-13		0.01262
1698.02																																				1563.68	1.20961e-13		0.01474
1698.98																																				1564.45	1.06981e-13		0.01856
1699.94																																				1565.22	9.459e-14		0.02112
1700.91																																				1565.99	8.3611e-14		0.02426
1701.87																																				1566.76	7.38858e-14		0.02852
1702.84																																				1567.53	6.52736e-14		0.03313
1703.8																																				1568.31	5.76491e-14		0.03644
1704.76																																				1569.08	5.09011e-14		0.03942
1705.73																																				1569.85	4.49305e-14		0.04283
1706.69																																				1570.62	3.96491e-14		0.04792
1707.66																																				1571.39	3.49788e-14		0.0542
1708.62																																				1572.16	3.08501e-14		0.05985
1709.59																																				1572.93	2.72011e-14		0.06423
1710.55																																				1573.7	2.3977e-14		0.07075
1711.51																																				1574.48	2.11292e-14		0.07913
1712.48																																				1575.25	1.86144e-14		0.08898
1713.44																																				1576.02	1.63944e-14		0.09711
1714.41																																				1576.79	1.44352e-14		0.10609
1715.37																																				1577.56	1.27065e-14		0.11649
1716.34																																				1578.33	1.11817e-14		0.13248
1717.3																																				1579.1	9.83721e-15		0.15201
1718.26																																				1579.87	8.65194e-15		0.17086
1719.23																																				1580.65	7.60737e-15		0.18527
1720.19																																				1581.42	6.68704e-15		0.19465
1721.16																																				1582.19	5.87642e-15		0.20194
1722.12																																				1582.96	5.16263e-15		0.20735
1723.09																																				1583.73	4.53428e-15		0.21293
1724.05																																				1584.5	3.98129e-15		0.21776
1725.01																																				1585.27	3.49477e-15		0.22272
1725.98																																				1586.04	3.06686e-15		0.22597
1726.94																																				1586.82	2.69058e-15		0.22696
1727.91																																				1587.59	2.35982e-15		0.22793
1728.87																																				1588.36	2.06914e-15		0.22944
1729.83																																				1589.13	1.81377e-15		0.23224
1730.8																																				1589.9	1.58946e-15		0.23301
1731.76																																				1590.67	1.39251e-15		0.23411
1732.73																																				1591.44	1.21963e-15		0.23569
1733.69																																				1592.21	1.06791e-15		0.24142
1734.66																																				1592.98	9.34803e-16		0.24763
1735.62																																				1593.76	8.1806e-16		0.25463
1736.58																																				1594.53	7.15697e-16		0.26293
1737.55																																				1595.3	6.25968e-16		0.27396
1738.51																																				1596.07	5.47337e-16		0.28562
1739.48																																				1596.84	4.78449e-16		0.29856
1740.44																																				1597.61	4.18116e-16		0.31505
1741.41																																				1598.38	3.65288e-16		0.33391
1742.37																																				1599.15	3.19047e-16		0.35297
1743.33																																				1599.93	2.78581e-16		0.37067
1744.3																																				1600.7	2.4318e-16		0.38546
1745.26																																				1601.47	2.12219e-16		0.39936
1746.23																																				1602.24	1.85148e-16		0.41365
1747.19																																				1603.01	1.61485e-16		0.42698
1748.16																																				1603.78	1.40808e-16		0.43396
1749.12																																				1604.55	1.22743e-16		0.43498
1750.08																																				1605.32	1.06967e-16		0.43232
1751.05																																				1606.1	9.31923e-17		0.42896
1752.01																																				1606.87	8.11688e-17		0.42522
1752.98																																				1607.64	7.06769e-17		0.41818
1753.94																																				1608.41	6.15241e-17		0.40649
1754.9																																				1609.18	5.35417e-17		0.39201
1755.87																																				1609.95	4.65819e-17		0.3794
1756.83																																				1610.72	4.05156e-17		0.36645
1757.8																																				1611.49	3.52295e-17		0.3514
1758.76																																				1612.27	3.06245e-17		0.33379
1759.73																																				1613.04	2.6614e-17		0.31733
1760.69																																				1613.81	2.31223e-17		0.30145
1761.65																																				1614.58	2.00832e-17		0.28642
1762.62																																				1615.35	1.74386e-17		0.27352
1763.58																																				1616.12	1.51381e-17		0.26396
1764.55																																				1616.89	1.31374e-17		0.2569
1765.51																																				1617.66	1.1398e-17		0.25158
1766.48																																				1618.44	9.88631e-18		0.24904
1767.44																																				1619.21	8.57292e-18		0.2492
1768.4																																				1619.98	7.43236e-18		0.25069
1769.37																																				1620.75	6.44259e-18		0.25271
1770.33																																				1621.52	5.58468e-18		0.25523
1771.3																																				1622.29	4.84277e-18		0.25829
1772.26																																				1623.06	4.20419e-18		0.25852
1773.23																																				1623.83	3.66013e-18		0.25727
1774.19																																				1624.6	3.20703e-18		0.25522
1775.15																																				1625.38	2.84949e-18		0.25267
1776.12																																				1626.15	2.60581e-18		0.24649
1777.08																																				1626.92	2.51826e-18		0.23925
1778.05																																				1627.69	2.67201e-18		0.23115
1779.01																																				1628.46	3.22948e-18		0.21866
1779.97																																				1629.23	4.49244e-18		0.20154
1780.94																																				1630	7.01338e-18		0.18524
1781.9																																				1630.77	1.17943e-17		0.17391
1782.87																																				1631.55	2.06393e-17		0.1643
1783.83																																				1632.32	3.67771e-17		0.15451
1784.8																																				1633.09	6.59536e-17		0.14477
1785.76																																				1633.86	1.1834e-16		0.13746
1786.72																																				1634.63	2.11846e-16		0.13215
1787.69																																				1635.4	3.77847e-16		0.12823
1788.65																																				1636.17	6.71024e-16		0.12603
1789.62																																				1636.94	1.18618e-15		0.12647
1790.58																																				1637.72	2.08686e-15		0.12916
1791.55																																				1638.49	3.6537e-15		0.13396
1792.51																																				1639.26	6.36584e-15		0.14096
1793.47																																				1640.03	1.10371e-14		0.14725
1794.44																																				1640.8	1.90425e-14		0.15383
1795.4																																				1641.57	3.26936e-14		0.16219
1796.37																																				1642.34	5.58564e-14		0.17258
1797.33																																				1643.11	9.49624e-14		0.18202
1798.3																																				1643.89	1.60657e-13		0.19212
1799.26																																				1644.66	2.70469e-13		0.20309
1800.22																																				1645.43	4.53109e-13		0.21531
1801.19																																				1646.2	7.55365e-13		0.2276
1802.15																																				1646.97	1.25308e-12		0.23685
1803.12																																				1647.74	2.06858e-12		0.24115
1804.08																																				1648.51	3.39808e-12		0.24164
1805.05																																				1649.28	5.55473e-12		0.2406
1806.01																																				1650.06	9.03569e-12		0.23857
1806.97																																				1650.83	1.46261e-11		0.23654
1807.94																																				1651.6	2.35594e-11		0.23299
1808.9																																				1652.37	3.77633e-11		0.22603
1809.87																																				1653.14	6.02342e-11		0.21603
1810.83																																				1653.91	9.56061e-11		0.20352
1811.79																																				1654.68	1.51007e-10		0.18963
1812.76																																				1655.45	2.37343e-10		0.17631
1813.72																																				1656.23	3.71215e-10		0.1653
1814.69																																				1657	5.77754e-10		0.15359
1815.65																																				1657.77	8.94807e-10		0.14075
1816.62																																				1658.54	1.37907e-09		0.12695
1817.58																																				1659.31	2.11499e-09		0.11285
1818.54																																				1660.08	3.22776e-09		0.0981
1819.51																																				1660.85	4.90188e-09		0.08641
1820.47																																				1661.62	7.40787e-09		0.07768
1821.44																																				1662.39	1.11402e-08		0.07062
1822.4																																				1663.17	1.66709e-08		0.06288
1823.37																																				1663.94	2.48254e-08		0.05571
1824.33																																				1664.71	3.67877e-08		0.0479
1825.29																																				1665.48	5.42471e-08		0.0417
1826.26																																				1666.25	7.96012e-08		0.03653
1827.22																																				1667.02	1.16234e-07		0.03211
1828.19																																				1667.79	1.68893e-07		0.02687
1829.15																																				1668.56	2.44209e-07		0.02351
1830.12																																				1669.34	3.51382e-07		0.01955
1831.08																																				1670.11	5.03115e-07		0.01531
1832.04																																				1670.88	7.16841e-07		0.01258
1833.01																																				1671.65	1.01636e-06		0.01256
1833.97																																				1672.42	1.43397e-06		0.01105
1834.94																																				1673.19	2.01327e-06		0.0092
1835.9																																				1673.96	2.81277e-06		0.00776
1836.86																																				1674.73	3.91051e-06		0.00601
1837.83																																				1675.51	5.41006e-06		0.00398
1838.79																																				1676.28	7.448e-06		0.00426
1839.76																																				1677.05	1.02034e-05		0.00457
1840.72																																				1677.82	1.39098e-05		0.00351
1841.69																																				1678.59	1.88697e-05		0.00309
1842.65																																				1679.36	2.54728e-05		0.00393
1843.61																																				1680.13	3.42183e-05		0.003
1844.58																																				1680.9	4.57412e-05		0.00102
1845.54																																				1681.68	6.08453e-05		0.000663117
1846.51																																				1682.45	8.05405e-05		0.000718707
1847.47																																				1683.22	0.000106089		-0.00177
1848.44																																				1683.99	0.000139058		-0.00414
1849.4																																				1684.76	0.00018138		-0.00353
1850.36																																				1685.53	0.000235425		0.000305216
1851.33																																				1686.3	0.000304078		0.00314
1852.29																																				1687.07	0.000390827		0.00429
1853.26																																				1687.85	0.000499866		0.00187
1854.22																																				1688.62	0.000636198		-0.000564086
1855.19																																				1689.39	0.000805747		-0.000829668
1856.15																																				1690.16	0.00102		0.00115
1857.11																																				1690.93	0.00127		0.00329
1858.08																																				1691.7	0.00159		0.00368
1859.04																																				1692.47	0.00197		0.00215
1860.01																																				1693.24	0.00244		0.000330809
1860.97																																				1694.01	0.003		0.00198
1861.93																																				1694.79	0.00367		0.00541
1862.9																																				1695.56	0.00447		0.00642
1863.86																																				1696.33	0.00542		0.00524
1864.83																																				1697.1	0.00653		0.00584
1865.79																																				1697.87	0.00784		0.0087
1866.76																																				1698.64	0.00936		0.00879
1867.72																																				1699.41	0.01112		0.00558
1868.68																																				1700.18	0.01315		0.00244
1869.65																																				1700.96	0.01547		0.000559244
1870.61																																				1701.73	0.01812		0.000183448
1871.58																																				1702.5	0.02111		0.00136
1872.54																																				1703.27	0.02447		0.00359
1873.51																																				1704.04	0.02824		0.00313
1874.47																																				1704.81	0.03242		0.0012
1875.43																																				1705.58	0.03704		0.00109
1876.4																																				1706.35	0.04211		0.00226
1877.36																																				1707.13	0.04764		0.00123
1878.33																																				1707.9	0.05364		-0.00221
1879.29																																				1708.67	0.06009		-0.00336
1880.26																																				1709.44	0.067		-0.000945161
1881.22																																				1710.21	0.07433		0.0023
1882.18																																				1710.98	0.08206		0.00168
1883.15																																				1711.75	0.09016		-0.000303714
1884.11																																				1712.52	0.09857		-0.000827774
1885.08																																				1713.3	0.10725		0.000330738
1886.04																																				1714.07	0.11613		-0.00126
1887																																				1714.84	0.12515		-0.00284
1887.97																																				1715.61	0.13421		-0.00307
1888.93																																				1716.38	0.14325		-0.00282
1889.9																																				1717.15	0.15217		-0.00361
1890.86																																				1717.92	0.1609		-0.00359
1891.83																																				1718.69	0.16934		-0.00163
1892.79																																				1719.47	0.17741		-0.00027841
1893.75																																				1720.24	0.18504		0.000570407
1894.72																																				1721.01	0.19216		0.000426071
1895.68																																				1721.78	0.1987		0.00192
1896.65																																				1722.55	0.20463		0.00394
1897.61																																				1723.32	0.20992		0.00466
1898.58																																				1724.09	0.21455		0.00304
1899.54																																				1724.86	0.21854		0.00176
1900.5																																				1725.63	0.22192		0.00111
1901.47																																				1726.41	0.22473		-0.000917971
1902.43																																				1727.18	0.22705		-0.00273
1903.4																																				1727.95	0.22898		-0.000828543
1904.36																																				1728.72	0.23062		0.000951748
1905.33																																				1729.49	0.23211		0.000711354
1906.29																																				1730.26	0.2336		-0.00129
1907.25																																				1731.03	0.23523		-0.000531609
1908.22																																				1731.8	0.23718		0.000358801
1909.18																																				1732.58	0.23959		0.00248
1910.15																																				1733.35	0.24263		0.00346
1911.11																																				1734.12	0.24645		0.00353
1912.08																																				1734.89	0.25116		0.00305
1913.04																																				1735.66	0.25688		0.00301
1914																																				1736.43	0.26367		0.00211
1914.97																																				1737.2	0.27159		0.00125
1915.93																																				1737.97	0.28062		0.00262
1916.9																																				1738.75	0.29073		0.0038
1917.86																																				1739.52	0.30183		0.00336
1918.82																																				1740.29	0.3138		0.00333
1919.79																																				1741.06	0.32646		0.0045
1920.75																																				1741.83	0.33961		0.00396
1921.72																																				1742.6	0.35298		0.00263
1922.68																																				1743.37	0.36632		0.00219
1923.65																																				1744.14	0.37933		0.00244
1924.61																																				1744.92	0.39169		0.00348
																																				1745.69	0.40311
																																				1746.46	0.41329
																																				1747.23	0.42194
																																				1748	0.42884
																																				1748.77	0.43376
																																				1749.54	0.43656
																																				1750.31	0.43714
																																				1751.09	0.43547
																																				1751.86	0.43156
																																				1752.63	0.42552
																																				1753.4	0.41748
																																				1754.17	0.40768
																																				1754.94	0.39636
																																				1755.71	0.38382
																																				1756.48	0.37041
																																				1757.26	0.35648
																																				1758.03	0.34238
																																				1758.8	0.32847
																																				1759.57	0.31509
																																				1760.34	0.30254
																																				1761.11	0.29108
																																				1761.88	0.28093
																																				1762.65	0.27225
																																				1763.42	0.26512
																																				1764.2	0.25958
																																				1764.97	0.25558
																																				1765.74	0.25303
																																				1766.51	0.25178
																																				1767.28	0.25161
																																				1768.05	0.25229
																																				1768.82	0.25354
																																				1769.59	0.25508
																																				1770.37	0.2566
																																				1771.14	0.25783
																																				1771.91	0.25851
																																				1772.68	0.2584
																																				1773.45	0.25731
																																				1774.22	0.25511
																																				1774.99	0.25169
																																				1775.76	0.24704
																																				1776.54	0.24117
																																				1777.31	0.23416
																																				1778.08	0.22614
																																				1778.85	0.21726
																																				1779.62	0.20774
																																				1780.39	0.1978
																																				1781.16	0.18769
																																				1781.93	0.17765
																																				1782.71	0.16793
																																				1783.48	0.15878
																																				1784.25	0.1504
																																				1785.02	0.14299
																																				1785.79	0.13671
																																				1786.56	0.1317
																																				1787.33	0.12804
																																				1788.1	0.1258
																																				1788.88	0.12499
																																				1789.65	0.1256
																																				1790.42	0.12758
																																				1791.19	0.13086
																																				1791.96	0.13533
																																				1792.73	0.14087
																																				1793.5	0.14733
																																				1794.27	0.15455
																																				1795.04	0.16236
																																				1795.82	0.17057
																																				1796.59	0.179
																																				1797.36	0.18746
																																				1798.13	0.19577
																																				1798.9	0.20375
																																				1799.67	0.21123
																																				1800.44	0.21805
																																				1801.21	0.22406
																																				1801.99	0.22915
																																				1802.76	0.2332
																																				1803.53	0.23612
																																				1804.3	0.23786
																																				1805.07	0.23836
																																				1805.84	0.2376
																																				1806.61	0.2356
																																				1807.38	0.23238
																																				1808.16	0.22797
																																				1808.93	0.22245
																																				1809.7	0.21591
																																				1810.47	0.20843
																																				1811.24	0.20013
																																				1812.01	0.19112
																																				1812.78	0.18154
																																				1813.55	0.17151
																																				1814.33	0.16117
																																				1815.1	0.15063
																																				1815.87	0.14002
																																				1816.64	0.12946
																																				1817.41	0.11905
																																				1818.18	0.10889
																																				1818.95	0.09906
																																				1819.72	0.08963
																																				1820.5	0.08066
																																				1821.27	0.0722
																																				1822.04	0.06428
																																				1822.81	0.05692
																																				1823.58	0.05013
																																				1824.35	0.04391
																																				1825.12	0.03826
																																				1825.89	0.03315
																																				1826.66	0.02857
																																				1827.44	0.02449
																																				1828.21	0.02088
																																				1828.98	0.01771
																																				1829.75	0.01494
																																				1830.52	0.01253
																																				1831.29	0.01046
																																				1832.06	0.00868
																																				1832.83	0.00716
																																				1833.61	0.00588
																																				1834.38	0.0048
																																				1835.15	0.0039
																																				1835.92	0.00315
																																				1836.69	0.00253
																																				1837.46	0.00202
																																				1838.23	0.00161
																																				1839	0.00127
																																				1839.78	0.000999242
																																				1840.55	0.000781441
																																				1841.32	0.000607821
																																				1842.09	0.000470229
																																				1842.86	0.000361824
																																				1843.63	0.00027691
																																				1844.4	0.000210783
																																				1845.17	0.000159583
																																				1845.95	0.000120169
																																				1846.72	9.00015e-05
																																				1847.49	6.70445e-05
																																				1848.26	4.96742e-05
																																				1849.03	3.6606e-05
																																				1849.8	2.68305e-05
																																				1850.57	1.95595e-05
																																				1851.34	1.41822e-05
																																				1852.12	1.02278e-05
																																				1852.89	7.33626e-06
																																				1853.66	5.23386e-06
																																				1854.43	3.71384e-06
																																				1855.2	2.62107e-06
																																				1855.97	1.83988e-06
																																				1856.74	1.28456e-06
																																				1857.51	8.92013e-07
																																				1858.28	6.16089e-07
																																				1859.06	4.23224e-07
																																				1859.83	2.89169e-07
																																				1860.6	1.96511e-07
																																				1861.37	1.32824e-07
																																				1862.14	8.92936e-08
																																				1862.91	5.9706e-08
																																				1863.68	3.97073e-08
																																				1864.45	2.6265e-08
																																				1865.23	1.72798e-08
																																				1866	1.13071e-08
																																				1866.77	7.35905e-09
																																				1867.54	4.76371e-09
																																				1868.31	3.06706e-09
																																				1869.08	1.96406e-09
																																				1869.85	1.25095e-09
																																				1870.62	7.92467e-10
																																				1871.4	4.99316e-10
																																				1872.17	3.12914e-10
																																				1872.94	1.95042e-10
																																				1873.71	1.20916e-10
																																				1874.48	7.45584e-11
																																				1875.25	4.57259e-11
																																				1876.02	2.78922e-11
																																				1876.79	1.69222e-11
																																				1877.57	1.02114e-11
																																				1878.34	6.12869e-12
																																				1879.11	3.65851e-12
																																				1879.88	2.17218e-12
																																				1880.65	1.28275e-12
																																				1881.42	7.53426e-13
																																				1882.19	4.40144e-13
																																				1882.96	2.55742e-13
																																				1883.74	1.47797e-13
																																				1884.51	8.49536e-14
																																				1885.28	4.85683e-14
																																				1886.05	2.76171e-14
																																				1886.82	1.56191e-14
																																				1887.59	8.78599e-15
																																				1888.36	4.91562e-15
																																				1889.13	2.7354e-15
																																				1889.91	1.51397e-15
																																				1890.68	8.33426e-16
																																				1891.45	4.56322e-16
																																				1892.22	2.48502e-16
																																				1892.99	1.346e-16
																																				1893.76	7.25122e-17
																																				1894.53	3.88537e-17
																																				1895.3	2.07066e-17
																																				1896.07	1.09759e-17
																																				1896.85	5.7866e-18
																																				1897.62	3.03432e-18
																																				1898.39	1.58254e-18
																																				1899.16	8.20922e-19
																																				1899.93	4.23548e-19
																																				1900.7	2.1735e-19
																																				1901.47	1.10935e-19
																																				1902.24	5.63161e-20
																																				1903.02	2.84348e-20
																																				1903.79	1.42798e-20
																																				1904.56	7.13263e-21
																																				1905.33	3.54349e-21
																																				1906.1	1.75092e-21
																																				1906.87	8.60509e-22
																																				1907.64	4.20629e-22
																																				1908.41	2.04502e-22
																																				1909.19	9.88893e-23
																																				1909.96	4.75615e-23
																																				1910.73	2.27518e-23
																																				1911.5	1.08251e-23
																																				1912.27	5.12271e-24
																																				1913.04	2.41115e-24
																																				1913.81	1.12876e-24
																																				1914.58	5.25573e-25
																																				1915.36	2.43399e-25
																																				1916.13	1.12114e-25
																																				1916.9	5.13634e-26
																																				1917.67	2.34047e-26
																																				1918.44	1.06073e-26
																																				1919.21	4.78148e-27
																																				1919.98	2.14375e-27
																																				1920.75	9.5596e-28
																																				1921.53	4.23994e-28
																																				1922.3	1.8704e-28
																																				1923.07	8.20658e-29
																																				1923.84	3.58133e-29
																																				1924.61	1.55447e-29

## Sheet: Figure 4c-2
1026.91		1026.91	0	1026.91	0	1026.91	0	1026.91	0	1026.91	0	1026.91	0	1026.91	0	1026.91	0	1026.91	0	1026.91	5.7223e-98	1026.91	0	1026.91	1.51741e-48	1026.91	2.30708e-62	1026.91	7.20811e-09	1026.91	3.49415e-07	1026.91	8.0698e-05	1026.91	8.10546e-05	0.00357
1027.87		1102.51	0	1097.74	0	1097.53	0	1093.27	0	1070.9	0	1070.01	0	1068.13	0	1066.36	0	1063.43	0	1052.48	1.55896e-81	1050.15	0	1044.69	3.57352e-39	1038.68	1.90887e-52	1044.71	4.23844e-05	1028.58	7.75535e-07	1034.44	0.000117146	1027.71	8.45366e-05	0.00272
1028.84		1178.1	0	1168.57	0	1168.15	0	1159.64	0	1114.9	0	1113.11	0	1109.35	0	1105.81	0	1099.96	0	1078.06	1.25894e-66	1073.39	3.1142e-115	1062.48	7.69788e-31	1050.45	2.03525e-43	1046.13	7.44463e-05	1031.82	3.3543e-06	1049.02	0.000232882	1028.51	8.82172e-05	0.002
1029.8		1253.7	0	1239.4	0	1238.77	0	1226	0	1158.89	0	1156.22	0	1150.57	0	1145.26	0	1136.48	0	1103.63	3.01352e-53	1096.63	3.88926e-91	1080.27	1.5168e-23	1062.22	2.79629e-35	1048.88	0.000209073	1034.92	1.23537e-05	1062.96	0.000430694	1029.31	9.21313e-05	0.00162
1030.77		1329.3	0	1310.23	0	1309.4	0	1292.37	0	1202.89	0	1199.32	0	1191.79	0	1184.71	0	1173	0	1129.21	2.13819e-41	1119.87	6.66209e-70	1098.05	2.7338e-17	1073.99	4.95079e-28	1051.51	0.000522909	1037.87	3.93054e-05	1076.28	0.000745625	1030.11	9.6326e-05	0.000545193
1031.73		1404.89	0	1381.06	0	1380.02	0	1358.73	0	1246.88	0	1242.42	0	1233.01	0	1224.17	0	1209.53	0	1154.78	4.497e-31	1143.11	1.56522e-51	1115.84	4.507e-12	1085.76	1.12951e-21	1054.01	0.00118	1040.68	0.000109498	1089	0.00122	1030.92	0.000100864	-0.000294797
1032.69		1480.49	0	1451.89	2.32546e-101	1450.64	0	1425.1	5.55379e-105	1290.88	0	1285.52	0	1274.23	3.69829e-93	1263.62	0	1246.05	0	1180.36	2.8035e-22	1166.35	5.04388e-36	1133.62	6.79658e-08	1097.54	3.32074e-16	1056.39	0.00241	1043.35	0.000270449	1101.13	0.00188	1031.72	0.000105829	-0.0015
1033.66		1556.09	2.24491e-124	1522.72	7.42786e-62	1521.26	0	1491.47	7.14806e-64	1334.87	5.32571e-113	1328.63	0	1315.45	4.1845e-57	1303.07	0	1282.57	2.15458e-80	1205.93	5.18061e-15	1189.59	2.22934e-23	1151.41	9.37508e-05	1109.31	1.25807e-11	1058.64	0.00452	1045.88	0.000599131	1112.68	0.00275	1032.52	0.000111335	-0.000782847
1034.62		1631.68	7.695e-62	1593.55	3.03953e-32	1591.89	0	1557.83	4.39171e-33	1378.86	1.48284e-56	1371.73	4.98779e-118	1356.67	5.03963e-30	1342.52	3.6962e-74	1319.1	3.16204e-41	1231.51	2.83768e-09	1212.84	1.35148e-13	1153.05	0.000161943	1121.08	6.14184e-08	1060.79	0.00786	1048.29	0.0012	1123.66	0.00386	1033.32	0.000117531	-0.00125
1035.59		1707.28	2.11396e-21	1664.38	1.59345e-12	1662.51	6.33129e-42	1624.2	1.28803e-12	1422.86	6.32514e-20	1414.83	3.99929e-37	1397.89	6.46049e-12	1381.97	6.3768e-25	1355.62	1.8697e-15	1257.08	4.60733e-05	1236.08	1.12375e-06	1156.21	0.000438227	1132.85	3.86384e-05	1062.82	0.01273	1050.57	0.00221	1134.1	0.00521	1034.12	0.000124615	-0.0016
1036.55		1710.87	4.96869e-20	1668.07	9.08797e-12	1665.71	5.73425e-39	1627.8	8.41701e-12	1425.08	1.33981e-18	1416.81	1.57098e-34	1400.24	3.7246e-11	1383.89	3.15854e-23	1357.57	1.86704e-14	1259.25	8.90107e-05	1237.75	2.74043e-06	1159.21	0.00105	1134.02	6.54772e-05	1064.74	0.01938	1052.73	0.00376	1144	0.00676	1034.92	0.000132849	-0.00236
1037.52		1717.79	1.58161e-17	1675.19	2.1963e-10	1671.87	1.35174e-33	1634.73	2.56967e-10	1429.37	3.43676e-16	1420.63	8.11783e-30	1404.76	8.98192e-10	1387.58	3.79182e-20	1361.33	1.22148e-12	1263.41	0.000294476	1240.96	1.38426e-05	1162.06	0.00227	1136.26	0.000170718	1066.55	0.02789	1054.77	0.00595	1153.38	0.00849	1035.73	0.000142575	-0.00165
1038.48		1724.38	2.55803e-15	1681.97	3.6824e-09	1677.72	6.9351e-29	1641.32	5.19962e-09	1433.43	4.44922e-14	1424.25	1.10079e-25	1409.04	1.46307e-08	1391.08	1.8994e-17	1364.89	4.77303e-11	1267.36	0.000840633	1244.01	5.72674e-05	1164.76	0.00443	1138.4	0.000395517	1068.26	0.03819	1056.69	0.00886	1162.26	0.01036	1036.53	0.00015424	-0.0032
1039.44		1730.64	2.24374e-13	1688.42	4.4332e-08	1683.26	9.03523e-25	1647.57	7.26212e-08	1437.28	3.1152e-12	1427.68	4.48467e-22	1413.1	1.67494e-07	1394.4	4.33697e-15	1368.26	1.17359e-09	1271.1	0.0021	1246.9	0.000197998	1167.32	0.00795	1140.41	0.000824017	1069.87	0.05003	1058.5	0.01245	1170.64	0.01231	1037.33	0.00016842	-0.00385
1040.41		1736.57	1.13376e-11	1694.55	3.95639e-07	1688.5	3.44606e-21	1653.49	7.26839e-07	1440.92	1.25734e-10	1430.92	6.21884e-19	1416.94	1.39787e-06	1397.54	4.89737e-13	1371.45	1.90515e-08	1274.64	0.00467	1249.64	0.000582857	1169.73	0.01319	1142.32	0.00156	1071.38	0.06303	1060.2	0.01667	1178.54	0.01428	1038.13	0.000185856	-0.00361
1041.37		1742.19	3.48956e-10	1700.36	2.6959e-06	1693.45	4.38566e-18	1659.09	5.3965e-06	1444.35	3.10222e-09	1433.99	3.29231e-16	1420.56	8.7961e-06	1400.5	2.94796e-11	1374.46	2.13422e-07	1277.98	0.00932	1252.22	0.00149	1172	0.02041	1144.13	0.00272	1072.8	0.07673	1061.79	0.02137	1185.98	0.01623	1038.93	0.000207495	-0.002
1042.34		1747.51	6.88759e-09	1705.87	1.44139e-05	1698.11	2.10011e-15	1664.39	3.06833e-05	1447.59	4.9378e-08	1436.87	7.39384e-14	1423.98	4.30419e-05	1403.29	1.01336e-09	1377.3	1.71821e-06	1281.13	0.01692	1254.65	0.00333	1174.14	0.02971	1145.83	0.00438	1074.13	0.09063	1063.28	0.02637	1192.96	0.01811	1039.73	0.000234536	-0.00405
1043.3		1752.54	9.14037e-08	1711.08	6.20101e-05	1702.5	4.22382e-13	1669.37	0.00013756	1450.65	5.32667e-07	1439.59	7.75745e-12	1427.2	0.000168484	1405.92	2.11866e-08	1379.98	1.03178e-05	1284.1	0.02827	1256.94	0.00668	1176.15	0.04096	1147.43	0.00661	1075.37	0.10426	1064.67	0.03147	1199.51	0.01987	1040.53	0.000268486	-0.00435
1044.26		1757.27	8.51779e-07	1716	0.000219686	1706.63	3.94491e-11	1674.07	0.000499446	1453.51	4.07374e-06	1442.15	4.15249e-10	1430.22	0.000541392	1408.39	2.85375e-07	1382.49	4.78086e-05	1286.88	0.04384	1259.1	0.01209	1178.04	0.05384	1148.93	0.00939	1076.52	0.11722	1065.97	0.03649	1205.64	0.0215	1041.34	0.00031123	-0.00504
1045.23		1761.73	5.80005e-06	1720.64	0.000654685	1710.5	1.87477e-09	1678.48	0.0015	1456.2	2.30121e-05	1444.54	1.22879e-08	1433.06	0.00146	1410.71	2.60968e-06	1384.85	0.000176302	1289.49	0.06368	1261.11	0.02005	1179.8	0.06785	1150.34	0.01266	1077.59	0.12921	1067.17	0.04126	1211.36	0.02297	1042.14	0.000365104	-0.00355
1046.19		1765.92	2.99262e-05	1725.01	0.00167	1714.12	4.92594e-08	1682.62	0.00385	1458.71	9.9657e-05	1446.78	2.16198e-07	1435.71	0.00339	1412.88	1.69918e-05	1387.05	0.000532137	1291.94	0.08736	1263	0.03076	1181.45	0.08244	1151.66	0.01631	1078.58	0.14003	1068.28	0.04567	1216.69	0.02428	1042.94	0.000432983	-0.00419
1047.16		1769.85	0.000120934	1729.11	0.00373	1717.49	7.71399e-07	1686.48	0.00852	1461.06	0.000342198	1448.87	2.41575e-06	1438.18	0.00688	1414.9	8.22373e-05	1389.11	0.00135	1294.22	0.11399	1264.76	0.04409	1182.98	0.09703	1152.9	0.02019	1079.49	0.14955	1069.31	0.04963	1221.63	0.02543	1043.74	0.00051838	-0.00237
1048.12		1773.52	0.000394421	1732.96	0.00739	1720.64	7.70433e-06	1690.09	0.01662	1463.24	0.000960405	1450.82	1.81921e-05	1440.48	0.01244	1416.78	0.000307565	1391.02	0.00294	1296.34	0.14241	1266.4	0.0596	1184.4	0.1111	1154.04	0.02412	1080.34	0.15776	1070.26	0.05309	1226.21	0.02641	1044.54	0.000625555	-0.000909309
1049.09		1776.95	0.00107	1736.55	0.01319	1723.56	5.21538e-05	1693.46	0.02909	1465.27	0.00226	1452.63	9.73943e-05	1442.62	0.02035	1418.53	0.000920433	1392.8	0.0056	1298.31	0.17134	1267.93	0.07655	1185.72	0.12423	1155.11	0.02798	1081.11	0.16469	1071.13	0.05605	1230.44	0.02725	1045.34	0.000759633	-0.000450357
1050.05		1780.14	0.00245	1739.91	0.02145	1726.26	0.000252688	1696.58	0.04631	1467.15	0.00459	1454.3	0.000388822	1444.6	0.03053	1420.15	0.00227	1394.45	0.00955	1300.14	0.19959	1269.34	0.09412	1186.94	0.13612	1156.09	0.03161	1081.81	0.17043	1071.92	0.05853	1234.33	0.02795	1046.15	0.00092673	-0.000521199
1051.01		1783.11	0.0049	1743.04	0.03224	1728.76	0.00091982	1699.47	0.06796	1468.88	0.0082	1455.85	0.00121	1446.43	0.04258	1421.65	0.00477	1395.97	0.01478	1301.83	0.22616	1270.64	0.11147	1188.06	0.14662	1157	0.03494	1082.45	0.17509	1072.64	0.06056	1237.89	0.02852	1046.95	0.00113	0.000726333
1051.98		1785.85	0.00867	1745.94	0.04522	1731.05	0.00263	1702.14	0.09304	1470.48	0.01313	1457.27	0.00303	1448.12	0.05577	1423.02	0.0087	1397.36	0.02107	1303.38	0.25031	1271.84	0.12788	1189.08	0.15565	1157.84	0.0379	1083.03	0.17881	1073.29	0.06219	1241.15	0.02899	1047.75	0.00139	0.00181
1052.94		1788.38	0.01383	1748.63	0.05978	1733.16	0.00611	1704.59	0.12007	1471.94	0.01917	1458.57	0.00636	1449.66	0.0693	1424.28	0.01412	1398.65	0.02802	1304.8	0.27161	1272.94	0.14283	1190.02	0.16324	1158.61	0.04046	1083.55	0.18173	1073.87	0.06347	1244.11	0.02936	1048.55	0.00171	0.000749153
1053.91		1790.72	0.02021	1751.11	0.07514	1735.08	0.01197	1706.84	0.14742	1473.28	0.02591	1459.76	0.01147	1451.07	0.0824	1425.43	0.02076	1399.82	0.03517	1306.1	0.28987	1273.94	0.15598	1190.87	0.16948	1159.31	0.04263	1084.02	0.18397	1074.4	0.06446	1246.78	0.02965	1049.35	0.00209	0.00015074
1054.87		1792.85	0.02743	1753.39	0.09046	1736.83	0.02034	1708.9	0.17362	1474.49	0.03287	1460.84	0.01827	1452.35	0.09444	1426.48	0.02813	1400.88	0.04208	1307.28	0.30512	1274.85	0.16719	1191.64	0.17451	1159.94	0.04442	1084.44	0.18566	1074.86	0.06521	1249.19	0.02988	1050.15	0.00256	0.00243
1055.84		1794.8	0.03498	1755.49	0.10504	1738.41	0.03074	1710.77	0.1975	1475.59	0.03956	1461.82	0.02625	1453.51	0.10503	1427.43	0.03564	1401.84	0.04838	1308.34	0.31755	1275.67	0.17648	1192.34	0.17848	1160.52	0.04586	1084.8	0.1869	1075.28	0.06576	1251.35	0.03005	1050.95	0.00312	0.00338
1056.8		1796.58	0.04237	1757.4	0.11831	1739.83	0.04223	1712.46	0.21836	1476.58	0.04561	1462.7	0.03468	1454.55	0.11397	1428.28	0.04276	1402.71	0.05386	1309.31	0.32746	1276.42	0.18397	1192.96	0.18154	1161.04	0.047	1085.12	0.1878	1075.64	0.06616	1253.27	0.03018	1051.76	0.00381	0.00444
1057.76		1798.18	0.0492	1759.14	0.12995	1741.11	0.05372	1713.98	0.23589	1477.46	0.05081	1463.49	0.04283	1455.48	0.12124	1429.04	0.04908	1403.49	0.05842	1310.17	0.33517	1277.08	0.18986	1193.51	0.18386	1161.5	0.04789	1085.4	0.18843	1075.95	0.06644	1254.96	0.03028	1052.56	0.00462	0.00352
1058.73		1799.63	0.05519	1760.71	0.1398	1742.24	0.06427	1715.34	0.25009	1478.25	0.05506	1464.19	0.05012	1456.31	0.12697	1429.72	0.05439	1404.18	0.06207	1310.93	0.34103	1277.67	0.19437	1194	0.18558	1161.92	0.04856	1085.64	0.18886	1076.22	0.06663	1256.44	0.03035	1053.36	0.00559	0.00459
1059.69		1800.92	0.0602	1762.12	0.14788	1743.24	0.07328	1716.55	0.26123	1478.94	0.0584	1464.81	0.05624	1457.04	0.13133	1430.32	0.05864	1404.78	0.06489	1311.6	0.34538	1278.19	0.19774	1194.42	0.18682	1162.28	0.04905	1085.84	0.18914	1076.44	0.06676	1257.72	0.0304	1054.16	0.00674	0.00469
1060.66		1802.07	0.06424	1763.39	0.15431	1744.11	0.08051	1717.62	0.2697	1479.55	0.06091	1465.35	0.06108	1457.68	0.13455	1430.84	0.06189	1405.32	0.06698	1312.2	0.34854	1278.65	0.20019	1194.79	0.18769	1162.6	0.04941	1086.01	0.18933	1076.63	0.06684	1258.83	0.03043	1054.96	0.00809	0.00723
1061.62		1803.09	0.06736	1764.52	0.15928	1744.87	0.08599	1718.55	0.27594	1480.08	0.06274	1465.82	0.06471	1458.24	0.13684	1431.29	0.06427	1405.78	0.06849	1312.71	0.35077	1279.05	0.20192	1195.11	0.18829	1162.88	0.04966	1086.15	0.18944	1076.79	0.06689	1259.76	0.03045	1055.76	0.00967	0.01043
1062.59		1803.97	0.06969	1765.51	0.16302	1745.52	0.08993	1719.36	0.28039	1480.53	0.06401	1466.22	0.06731	1458.71	0.13843	1431.68	0.06594	1406.17	0.06954	1313.15	0.35229	1279.38	0.20311	1195.38	0.18868	1163.11	0.04984	1086.26	0.1895	1076.91	0.06692	1260.53	0.03047	1056.56	0.0115	0.01487
1063.55		1804.74	0.07137	1766.38	0.16576	1746.07	0.09263	1720.06	0.28347	1480.91	0.06487	1466.56	0.06908	1459.12	0.13949	1432.01	0.06707	1406.51	0.07024	1313.52	0.3533	1279.67	0.2039	1195.6	0.18894	1163.31	0.04995	1086.34	0.18953	1077.01	0.06693	1261.17	0.03047	1057.37	0.01362	0.01845
1064.51		1805.4	0.07254	1767.13	0.1677	1746.53	0.09439	1720.65	0.28551	1481.23	0.06542	1466.85	0.07022	1459.45	0.14017	1432.29	0.0678	1406.79	0.07068	1313.83	0.35394	1279.91	0.2044	1195.78	0.18909	1163.48	0.05002	1086.41	0.18955	1077.08	0.06694	1261.68	0.03048	1058.17	0.01605	0.02056
1065.48		1805.96	0.07332	1767.78	0.16904	1746.9	0.09547	1721.14	0.28682	1481.49	0.06575	1467.08	0.07093	1459.73	0.14058	1432.51	0.06824	1407.02	0.07096	1314.08	0.35433	1280.11	0.20471	1195.93	0.18918	1163.62	0.05007	1086.45	0.18956	1077.13	0.06694	1262.08	0.03048	1058.97	0.01883	0.02361
1066.44		1806.43	0.07382	1768.33	0.16993	1747.2	0.0961	1721.54	0.28762	1481.7	0.06595	1467.27	0.07134	1459.95	0.14082	1432.69	0.0685	1407.2	0.07111	1314.28	0.35456	1280.26	0.20488	1196.04	0.18922	1163.73	0.05009	1086.48	0.18956	1077.17	0.06694	1262.37	0.03048	1059.77	0.02199	0.02911
1067.41		1806.81	0.07412	1768.78	0.17049	1747.44	0.09644	1721.86	0.28808	1481.86	0.06605	1467.41	0.07156	1460.12	0.14094	1432.83	0.06864	1407.34	0.0712	1314.44	0.35468	1280.39	0.20498	1196.13	0.18925	1163.81	0.05011	1086.5	0.18956	1077.19	0.06694	1262.59	0.03048	1060.57	0.02555	0.03621
1068.37		1807.11	0.0743	1769.15	0.17084	1747.61	0.09661	1722.11	0.28832	1481.98	0.0661	1467.52	0.07167	1460.25	0.14101	1432.94	0.0687	1407.45	0.07124	1314.56	0.35474	1280.48	0.20502	1196.19	0.18926	1163.88	0.05011	1086.51	0.18956	1077.2	0.06694	1262.73	0.03048	1061.37	0.02954	0.04574
1069.33		1807.35	0.07439	1769.45	0.17104	1747.74	0.09668	1722.3	0.28844	1482.07	0.06612	1467.6	0.07172	1460.34	0.14103	1433.01	0.06873	1407.53	0.07126	1314.65	0.35477	1280.54	0.20504	1196.23	0.18926	1163.92	0.05012	1086.52	0.18956	1077.2	0.06694	1262.82	0.03048	1062.18	0.034	0.05632
1070.3		1807.53	0.07444	1769.69	0.17114	1747.82	0.09671	1722.43	0.2885	1482.13	0.06613	1467.65	0.07173	1460.4	0.14104	1433.06	0.06875	1407.58	0.07127	1314.7	0.35478	1280.59	0.20505	1196.26	0.18926	1163.95	0.05012	1086.52	0.18956	1077.2	0.06694	1262.86	0.03048	1062.98	0.03893	0.06791
1071.26		1807.66	0.07446	1769.86	0.17119	1747.88	0.09672	1722.52	0.28852	1482.17	0.06613	1467.68	0.07174	1460.44	0.14105	1433.1	0.06875	1407.61	0.07127	1314.74	0.35478	1280.61	0.20505	1196.27	0.18926	1163.97	0.05012	1086.52	0.18956	1077.2	0.06694	1262.88	0.03048	1063.78	0.04437	0.08357
1072.23		1807.74	0.07447	1769.99	0.17122	1747.9	0.09672	1722.58	0.28852	1482.18	0.06613	1467.7	0.07174	1460.46	0.14105	1433.11	0.06875	1407.63	0.07127	1314.76	0.35478	1280.63	0.20505	1196.27	0.18926	1163.98	0.05012	1086.53	0.18956	1077.21	0.06694	1262.88	0.03048	1064.58	0.05032	0.10167
1073.19		1807.8	0.07447	1770.07	0.17123	1747.91	0.09672	1722.61	0.28852	1482.19	0.06613	1467.71	0.07174	1460.47	0.14105	1433.12	0.06875	1407.63	0.07127	1314.76	0.35478	1280.63	0.20505	1196.28	0.18926	1163.98	0.05012	1086.55	0.18956	1077.23	0.06694	1262.88	0.03048	1065.38	0.0568	0.11978
1074.16		1807.82	0.07447	1770.12	0.17123	1747.91	0.09672	1722.62	0.28852	1482.19	0.06613	1467.71	0.07174	1460.47	0.14105	1433.12	0.06875	1407.63	0.07127	1314.76	0.35478	1280.63	0.20505	1196.28	0.18926	1163.99	0.05012	1086.59	0.18956	1077.28	0.06694	1262.9	0.03048	1066.18	0.0638	0.13478
1075.12		1807.83	0.07447	1770.15	0.17123	1747.91	0.09672	1722.62	0.28852	1482.19	0.06613	1467.71	0.07174	1460.47	0.14105	1433.12	0.06875	1407.63	0.07127	1314.76	0.35478	1280.63	0.20505	1196.29	0.18926	1163.99	0.05012	1086.66	0.18954	1077.35	0.06694	1262.95	0.03048	1066.98	0.07131	0.15113
1076.08		1807.83	0.07447	1770.16	0.17123	1747.92	0.09672	1722.62	0.28852	1482.2	0.06613	1467.71	0.07174	1460.48	0.14105	1433.12	0.06875	1407.64	0.07127	1314.77	0.35478	1280.64	0.20505	1196.31	0.18926	1164	0.05012	1086.77	0.1895	1077.46	0.06692	1263.04	0.03048	1067.79	0.07932	0.16363
1077.05		1807.83	0.07447	1770.16	0.17123	1747.93	0.09672	1722.62	0.28852	1482.22	0.06613	1467.73	0.07174	1460.5	0.14105	1433.14	0.06875	1407.66	0.07127	1314.8	0.35478	1280.67	0.20505	1196.36	0.18926	1164.02	0.05012	1086.92	0.18941	1077.62	0.06689	1263.19	0.03048	1068.59	0.08781	0.1746
1078.01		1807.84	0.07447	1770.16	0.17123	1747.94	0.09672	1722.64	0.28852	1482.25	0.06613	1467.76	0.07174	1460.53	0.14104	1433.17	0.06874	1407.7	0.07126	1314.85	0.35477	1280.71	0.20505	1196.45	0.18924	1164.08	0.05011	1087.13	0.18922	1077.82	0.06682	1263.41	0.03048	1069.39	0.09674	0.18406
1078.98		1807.85	0.07447	1770.17	0.17123	1747.97	0.09671	1722.67	0.28852	1482.3	0.06613	1467.81	0.07172	1460.59	0.14103	1433.23	0.06873	1407.76	0.07126	1314.94	0.35475	1280.79	0.20502	1196.57	0.1892	1164.16	0.05011	1087.38	0.18888	1078.08	0.0667	1263.72	0.03048	1070.19	0.10606	0.19529
1079.94		1807.87	0.07447	1770.18	0.17123	1748.02	0.0967	1722.71	0.28852	1482.38	0.06611	1467.88	0.07168	1460.69	0.14101	1433.31	0.0687	1407.85	0.07123	1315.06	0.35469	1280.91	0.20496	1196.74	0.1891	1164.29	0.05008	1087.71	0.18827	1078.41	0.06648	1264.13	0.03048	1070.99	0.11571	0.20819
1080.91		1807.9	0.07447	1770.21	0.17123	1748.08	0.09668	1722.78	0.2885	1482.49	0.06606	1467.99	0.07158	1460.81	0.14095	1433.43	0.06862	1407.97	0.07117	1315.23	0.35457	1281.07	0.20482	1196.98	0.18891	1164.47	0.05003	1088.1	0.18728	1078.81	0.06612	1264.66	0.03047	1071.79	0.12564	0.22099
1081.87		1807.95	0.07447	1770.26	0.17122	1748.16	0.09664	1722.88	0.28847	1482.64	0.06598	1468.13	0.07138	1460.98	0.14082	1433.58	0.06846	1408.14	0.07106	1315.47	0.35431	1281.28	0.20453	1197.27	0.18855	1164.71	0.04992	1088.57	0.18574	1079.29	0.06556	1265.31	0.03046	1072.6	0.13575	0.2296
1082.83		1808.02	0.07446	1770.33	0.17122	1748.26	0.09657	1723.01	0.2884	1482.83	0.06582	1468.3	0.071	1461.2	0.14059	1433.77	0.06816	1408.35	0.07084	1315.76	0.35382	1281.56	0.20399	1197.64	0.18793	1165.01	0.04973	1089.13	0.18342	1079.85	0.06472	1266.12	0.03045	1073.4	0.14596	0.23484
1083.8		1808.11	0.07445	1770.42	0.1712	1748.39	0.09644	1723.18	0.28828	1483.07	0.06554	1468.52	0.07036	1461.47	0.14019	1434.02	0.06764	1408.62	0.07046	1316.14	0.35298	1281.9	0.20306	1198.1	0.18691	1165.39	0.04939	1089.78	0.18007	1080.51	0.06351	1267.09	0.03043	1074.2	0.15618	0.23863
1084.76		1808.22	0.07442	1770.55	0.17117	1748.55	0.09622	1723.38	0.28807	1483.36	0.06508	1468.8	0.06931	1461.8	0.13954	1434.31	0.06679	1408.95	0.06985	1316.59	0.35161	1282.32	0.20154	1198.64	0.18531	1165.86	0.04883	1090.53	0.17539	1081.28	0.06181	1268.23	0.03039	1075	0.16629	0.23745
1085.73		1808.37	0.07438	1770.72	0.17111	1748.74	0.09588	1723.64	0.28771	1483.71	0.06436	1469.12	0.0677	1462.2	0.13851	1434.67	0.06548	1409.35	0.06889	1317.14	0.34945	1282.82	0.19917	1199.28	0.18291	1166.42	0.04797	1091.39	0.16907	1082.15	0.05952	1269.56	0.03034	1075.8	0.17619	0.23108
1086.69		1808.54	0.0743	1770.93	0.171	1748.97	0.09537	1723.94	0.28716	1484.12	0.06329	1469.5	0.06532	1462.67	0.13697	1435.09	0.06354	1409.81	0.06747	1317.78	0.3462	1283.41	0.19562	1200.03	0.17945	1167.08	0.0467	1092.37	0.16079	1083.13	0.05653	1271.09	0.03026	1076.6	0.18576	0.21932
1087.66		1808.75	0.07419	1771.18	0.17082	1749.23	0.09462	1724.3	0.28632	1484.6	0.06175	1469.95	0.06198	1463.21	0.13474	1435.58	0.06079	1410.35	0.06543	1318.53	0.34149	1284.1	0.19053	1200.89	0.17462	1167.85	0.04488	1093.46	0.15032	1084.24	0.05275	1272.85	0.03016	1077.4	0.19488	0.20521
1088.62		1809	0.07402	1771.48	0.17055	1749.53	0.09357	1724.72	0.2851	1485.16	0.05962	1470.47	0.0575	1463.84	0.13162	1436.15	0.05708	1410.98	0.06262	1319.4	0.33486	1284.9	0.18349	1201.88	0.1681	1168.74	0.04241	1094.68	0.13754	1085.48	0.04815	1274.84	0.03002	1078.21	0.20343	0.18782
1089.58		1809.3	0.07377	1771.84	0.17013	1749.87	0.09211	1725.21	0.28336	1485.79	0.05677	1471.06	0.05178	1464.56	0.12738	1436.79	0.05227	1411.69	0.05891	1320.39	0.32584	1285.81	0.1741	1202.99	0.15958	1169.75	0.0392	1096.04	0.12252	1086.86	0.04276	1277.07	0.02984	1079.01	0.21128	0.17026
1090.55		1809.63	0.07341	1772.26	0.16952	1750.27	0.09016	1725.76	0.28095	1486.51	0.05309	1471.73	0.04488	1465.38	0.12181	1437.53	0.04635	1412.5	0.05418	1321.51	0.3139	1286.85	0.16204	1204.25	0.14882	1170.9	0.03519	1097.54	0.10562	1088.38	0.03671	1279.57	0.02959	1079.81	0.21834	0.15082
1091.51		1810.02	0.07291	1772.75	0.16865	1750.71	0.08761	1726.39	0.27768	1487.32	0.04852	1472.48	0.03704	1466.3	0.11471	1438.35	0.03945	1413.41	0.04844	1322.77	0.29857	1288.01	0.14716	1205.65	0.13572	1172.19	0.03045	1099.2	0.0875	1090.05	0.03026	1282.35	0.02928	1080.61	0.22449	0.13332
1092.48		1810.45	0.07223	1773.3	0.16744	1751.2	0.08435	1727.09	0.27337	1488.22	0.0431	1473.32	0.02875	1467.33	0.10598	1439.27	0.03189	1414.43	0.04178	1324.18	0.27947	1289.31	0.12959	1207.21	0.1204	1173.64	0.02516	1101	0.06908	1091.89	0.02374	1285.42	0.02888	1081.41	0.22963	0.11657
1093.44		1810.94	0.07134	1773.93	0.1658	1751.74	0.0803	1727.88	0.26777	1489.22	0.03693	1474.25	0.02068	1468.47	0.09561	1440.3	0.02417	1415.56	0.03446	1325.75	0.25644	1290.75	0.10984	1208.94	0.10323	1175.25	0.01962	1102.98	0.0515	1093.89	0.01756	1288.8	0.02838	1082.21	0.23369	0.10046
1094.4		1811.49	0.07017	1774.63	0.16363	1752.35	0.07537	1728.75	0.26067	1490.33	0.03029	1475.28	0.01355	1469.73	0.08377	1441.43	0.01694	1416.81	0.02691	1327.48	0.22964	1292.34	0.08883	1210.83	0.08493	1177.02	0.01427	1105.12	0.03587	1096.06	0.01211	1292.49	0.02776	1083.01	0.23659	0.08608
1095.37		1812.09	0.06869	1775.42	0.16081	1753.01	0.06956	1729.72	0.25182	1491.55	0.02356	1476.42	0.00792	1471.11	0.07083	1442.67	0.01079	1418.18	0.01967	1329.38	0.19963	1294.1	0.06785	1212.91	0.06648	1178.97	0.00952	1107.45	0.02306	1098.41	0.00769	1296.53	0.02702	1083.82	0.23828	0.07334
1096.33		1812.77	0.06682	1776.29	0.15722	1753.74	0.06289	1730.78	0.24103	1492.88	0.01719	1477.66	0.00404	1472.63	0.05738	1444.04	0.00613	1419.69	0.01327	1331.47	0.16745	1296.02	0.04839	1215.18	0.04903	1181.11	0.00573	1109.95	0.0135	1100.96	0.00444	1300.91	0.02613	1084.62	0.23873	0.0631
1097.3		1813.51	0.06453	1777.26	0.15272	1754.53	0.05549	1731.95	0.22814	1494.34	0.01161	1479.02	0.00175	1474.29	0.04417	1445.52	0.00303	1421.33	0.00814	1333.75	0.1346	1298.11	0.03179	1217.64	0.0337	1183.44	0.00305	1112.66	0.00709	1103.7	0.00229	1305.66	0.02508	1085.42	0.23792	0.05295
1098.26		1814.31	0.06177	1778.32	0.14719	1755.39	0.04756	1733.22	0.21307	1495.92	0.00716	1480.49	0.000624062	1476.09	0.032	1447.14	0.00128	1423.12	0.00446	1336.22	0.10285	1300.39	0.01895	1220.31	0.02132	1185.98	0.0014	1115.56	0.00328	1106.64	0.00104	1310.78	0.02387	1086.22	0.23585	0.04599
1099.23		1815.2	0.0585	1779.49	0.14054	1756.33	0.0394	1734.6	0.19588	1497.64	0.00397	1482.09	0.000177226	1478.04	0.02159	1448.89	0.000442945	1425.05	0.00214	1338.9	0.07405	1302.86	0.01007	1223.19	0.01224	1188.73	0.000542625	1118.67	0.00131	1109.79	0.000405719	1316.31	0.02249	1087.02	0.23256	0.04155
1100.19		1816.16	0.05471	1780.76	0.13269	1757.34	0.03136	1736.1	0.17675	1499.49	0.00194	1483.81	3.85433e-05	1480.15	0.0134	1450.78	0.000122906	1427.14	0.000876132	1341.79	0.04973	1305.52	0.00468	1226.29	0.00628	1191.69	0.000171795	1121.99	0.000446175	1113.16	0.000133686	1322.24	0.02094	1087.82	0.22808	0.03844
1101.15		1817.2	0.05041	1782.14	0.12363	1758.42	0.02383	1737.71	0.15605	1501.48	0.000822743	1485.67	6.14647e-06	1482.41	0.00755	1452.82	2.62764e-05	1429.39	0.000299744	1344.91	0.0308	1308.39	0.00186	1229.62	0.00283	1194.89	4.30472e-05	1125.54	0.000125309	1116.75	3.62729e-05	1328.59	0.01924	1088.63	0.22249	0.03513
1102.12		1818.32	0.04565	1783.63	0.1134	1759.59	0.01716	1739.45	0.13433	1503.63	0.000294294	1487.66	6.84659e-07	1484.85	0.0038	1455.01	4.1554e-06	1431.8	8.31554e-05	1348.25	0.01737	1311.47	0.000619478	1233.19	0.00109	1198.32	8.2301e-06	1129.31	2.83929e-05	1120.57	7.89401e-06	1335.38	0.01741	1089.43	0.21585	0.03095
1103.08		1819.53	0.04052	1785.25	0.10212	1760.84	0.01162	1741.32	0.1123	1505.92	8.67583e-05	1489.8	5.04692e-08	1487.46	0.00168	1457.35	4.64508e-07	1434.39	1.81251e-05	1351.84	0.0088	1314.77	0.000167346	1237.01	0.000357146	1201.99	1.15266e-06	1133.32	5.04641e-06	1124.64	1.33873e-06	1342.63	0.01548	1090.23	0.20828	0.02956
1104.05		1820.83	0.03513	1786.99	0.09003	1762.18	0.00733	1743.32	0.09077	1508.37	2.04957e-05	1492.08	2.31878e-09	1490.25	0.000642134	1459.85	3.49012e-08	1437.16	2.99722e-06	1355.67	0.00394	1318.3	3.56572e-05	1241.08	9.57598e-05	1205.92	1.13036e-07	1137.57	6.82228e-07	1128.95	1.7141e-07	1350.34	0.01349	1091.03	0.19987	0.0279
1105.01		1822.22	0.02965	1788.86	0.07744	1763.6	0.00426	1745.46	0.07059	1510.99	3.76155e-06	1494.51	6.2146e-11	1493.23	0.000207121	1462.53	1.6672e-09	1440.11	3.61743e-07	1359.76	0.00153	1322.06	5.79682e-06	1245.41	2.05526e-05	1210.11	7.38366e-09	1142.07	6.78344e-08	1133.51	1.60077e-08	1358.54	0.0115	1091.83	0.19074	0.02619
1105.98		1823.7	0.02427	1790.86	0.06474	1765.12	0.00226	1747.74	0.05253	1513.77	5.183e-07	1497.11	9.03254e-13	1496.39	5.51745e-05	1465.37	4.76224e-11	1443.25	3.05364e-08	1364.11	0.000507393	1326.07	6.93169e-07	1250.02	3.42961e-06	1214.57	3.04076e-10	1146.83	4.78228e-09	1138.33	1.0501e-09	1367.23	0.00955	1092.63	0.18103	0.02249
1106.94		1825.29	0.01918	1793	0.0524	1766.73	0.00108	1750.17	0.03719	1516.73	5.16429e-08	1499.86	6.57138e-15	1499.76	1.18384e-05	1468.39	7.60462e-13	1446.58	1.72046e-09	1368.73	0.000140391	1330.33	5.85644e-08	1254.9	4.30981e-07	1219.31	7.43228e-12	1151.86	2.29718e-10	1143.43	4.64495e-11	1376.43	0.00771	1093.43	0.17087	0.0181
1107.9		1826.98	0.01457	1795.28	0.04088	1768.44	0.000462016	1752.76	0.02488	1519.87	3.57113e-09	1502.78	2.19205e-17	1503.33	1.99057e-06	1471.6	6.30619e-15	1450.12	6.14642e-11	1373.64	3.16925e-05	1334.84	3.3454e-09	1260.07	3.93887e-08	1224.34	1.00918e-13	1157.15	7.2008e-12	1148.79	1.32532e-12	1386.16	0.00604	1094.24	0.16038	0.01614
1108.87		1828.77	0.01058	1797.71	0.03057	1770.25	0.000172692	1755.49	0.01562	1523.19	1.6386e-10	1505.88	3.04634e-20	1507.11	2.54552e-07	1474.99	2.50559e-17	1453.87	1.31655e-12	1378.83	5.6929e-06	1339.62	1.23139e-10	1265.53	2.52057e-09	1229.66	7.0818e-16	1162.73	1.40573e-13	1154.44	2.32493e-14	1396.43	0.00456	1095.04	0.1497	0.01442
1109.83		1830.67	0.0073	1800.29	0.0218	1772.16	5.57472e-05	1758.39	0.00913	1526.71	4.75087e-12	1509.15	1.58891e-23	1511.1	2.3962e-08	1478.58	4.36927e-20	1457.83	1.59074e-14	1384.32	7.9184e-07	1344.68	2.7715e-12	1271.3	1.08371e-10	1235.29	2.37397e-18	1168.59	1.62496e-15	1160.38	2.3809e-16	1407.25	0.00331	1095.84	0.13896	0.01338
1110.8		1832.69	0.00476	1803.03	0.01474	1774.18	1.52805e-05	1761.46	0.00493	1530.42	8.25327e-14	1512.6	2.77676e-27	1515.32	1.60253e-09	1482.36	3.03986e-23	1462.01	1.01466e-16	1390.11	8.2796e-08	1350.01	3.60312e-14	1277.38	2.99355e-12	1241.22	3.48991e-21	1174.74	1.0534e-17	1166.62	1.34603e-18	1418.64	0.0023	1096.64	0.12827	0.00939
1111.76		1834.82	0.00291	1805.93	0.00938	1776.31	3.49157e-06	1764.69	0.00243	1534.32	8.10959e-16	1516.24	1.43766e-31	1519.77	7.32693e-11	1486.36	7.60922e-27	1466.42	3.17967e-19	1396.22	6.30235e-09	1355.63	2.54367e-16	1283.78	5.06155e-14	1247.48	2.05057e-24	1181.19	3.6119e-20	1173.16	3.95596e-21	1430.62	0.00152	1097.44	0.11775	0.00678
1112.73		1837.06	0.00166	1808.99	0.00559	1777.42	1.54935e-06	1768.1	0.00109	1536.35	6.36793e-17	1518.13	6.29074e-34	1522.08	1.34106e-11	1488.43	7.92616e-29	1468.71	1.3311e-20	1399.39	1.52713e-09	1358.56	1.66505e-17	1287.11	5.38719e-15	1250.74	3.41635e-26	1184.54	1.63353e-21	1180.01	5.66629e-24	1443.19	0.000953389	1098.24	0.1075	0.0044
1113.69		1839.43	0.000874204	1812.22	0.00308	1792.14	1.62847e-12	1771.69	0.000434766	1575.18	3.62717e-46	1558.77	1.88417e-106	1562.33	5.66183e-29	1532.05	4.58843e-88	1514.3	5.36344e-59	1451.91	3.77737e-23	1415.16	2.25281e-49	1350.86	1.10846e-40	1318.12	2.55663e-78	1258.54	2.99476e-63	1183.55	1.60307e-25	1456.38	0.000563756	1099.05	0.0976	0.00525
1114.65		1841.93	0.00042163	1815.63	0.00157	1806.86	7.01897e-21	1773.56	0.000262958	1614.01	7.63864e-91	1599.42	0	1602.58	6.63389e-55	1575.67	0	1559.89	2.91388e-118	1504.44	3.35566e-43	1471.77	3.17422e-98	1414.61	1.03043e-79	1385.51	0	1332.55	7.30013e-128	1265.89	2.95841e-76	1470.2	0.000312449	1099.85	0.08813	0.00526
1115.62		1844.55	0.000184541	1819.22	0.000725131	1821.57	1.2406e-31	1792.44	5.6008e-07	1652.83	0	1640.07	0	1642.84	2.15716e-89	1619.28	0	1605.48	0	1556.96	1.07064e-69	1528.37	0	1478.36	0	1452.9	0	1406.56	0	1348.23	0	1484.66	0.000161297	1100.65	0.07916	0.00484
1116.58		1845.91	0.000117357	1822.99	0.000302997	1836.29	8.99189e-45	1811.32	1.74242e-10	1691.66	0	1680.72	0	1683.09	0	1662.9	0	1651.07	0	1609.48	1.22682e-102	1584.98	0	1542.11	0	1520.29	0	1480.57	0	1430.57	0	1499.77	7.70428e-05	1101.45	0.07072	0.0034
1117.55		1859.02	6.39592e-07	1826.96	0.000113062	1851.01	2.67261e-60	1830.2	7.91767e-15	1730.48	0	1721.37	0	1723.34	0	1706.52	0	1696.66	0	1662	0	1641.58	0	1605.86	0	1587.67	0	1554.57	0	1512.91	0	1507.58	5.16026e-05	1102.25	0.06285	0.00278
1118.51		1872.14	7.5344e-10	1829.01	6.59606e-05	1865.73	3.25749e-78	1849.08	5.2551e-20	1769.31	0	1762.02	0	1763.6	0	1750.14	0	1742.25	0	1714.52	0	1698.19	0	1669.61	0	1655.06	0	1628.58	0	1595.25	0	1590.99	3.17297e-07	1103.05	0.05558	0.00155
1119.48		1885.26	1.91843e-13	1852.91	3.0391e-08	1880.45	1.62815e-98	1867.97	5.09453e-26	1808.13	0	1802.66	0	1803.85	0	1793.76	0	1787.84	0	1767.04	0	1754.79	0	1733.36	0	1722.45	0	1702.59	0	1677.59	0	1674.39	4.42917e-10	1103.85	0.04892	0.0024
1120.44		1898.38	1.05583e-17	1876.81	1.04674e-12	1895.17	3.33709e-121	1886.85	7.21386e-33	1846.96	0	1843.31	0	1844.1	0	1837.37	0	1833.43	0	1819.57	0	1811.4	0	1797.11	0	1789.84	0	1776.6	0	1759.93	0	1757.8	1.40358e-13	1104.66	0.04285	0.00457
1121.4		1911.49	1.25601e-22	1900.71	2.69501e-18	1909.89	0	1905.73	1.49201e-40	1885.78	0	1883.96	0	1884.36	0	1880.99	0	1879.02	0	1872.09	0	1868	0	1860.86	0	1857.22	0	1850.6	0	1842.27	0	1841.2	1.00975e-17	1105.46	0.03738	0.00631
1122.37		1924.61	3.22957e-28	1924.61	5.187e-25	1924.61	0	1924.61	4.50727e-49	1924.61	0	1924.61	0	1924.61	0	1924.61	0	1924.61	0	1924.61	0	1924.61	0	1924.61	0	1924.61	0	1924.61	0	1924.61	0	1924.61	1.64912e-22	1106.26	0.03247	0.00517
1123.33		--	--	--	--	--	--	--	--	--	--	--	--	--	--	--	--	--	--	--	--	--	--	--	--	--	--	--	--	--	--	--	--	1107.06	0.02812	0.00353
1124.3		--	--	--	--	--	--	--	--	--	--	--	--	--	--	--	--	--	--	--	--	--	--	--	--	--	--	--	--	--	--	--	--	1107.86	0.02427	0.00342
1125.26		--	--	--	--	--	--	--	--	--	--	--	--	--	--	--	--	--	--	--	--	--	--	--	--	--	--	--	--	--	--	--	--	1108.66	0.02091	0.00529
1126.22		--	--	--	--	--	--	--	--	--	--	--	--	--	--	--	--	--	--	--	--	--	--	--	--	--	--	--	--	--	--	--	--	1109.47	0.01799	0.00551
1127.19		--	--	--	--	--	--	--	--	--	--	--	--	--	--	--	--	--	--	--	--	--	--	--	--	--	--	--	--	--	--	--	--	1110.27	0.01548	0.00369
1128.15		--	--	--	--	--	--	--	--	--	--	--	--	--	--	--	--	--	--	--	--	--	--	--	--	--	--	--	--	--	--	--	--	1111.07	0.01333	0.00309
1129.12		--	--	--	--	--	--	--	--	--	--	--	--	--	--	--	--	--	--	--	--	--	--	--	--	--	--	--	--	--	--	--	--	1111.87	0.01151	0.00474
1130.08		--	--	--	--	--	--	--	--	--	--	--	--	--	--	--	--	--	--	--	--	--	--	--	--	--	--	--	--	--	--	--	--	1112.67	0.00998	0.00507
1131.05		--	--	--	--	--	--	--	--	--	--	--	--	--	--	--	--	--	--	--	--	--	--	--	--	--	--	--	--	--	--	--	--	1113.47	0.0087	0.00492
1132.01		--	--	--	--	--	--	--	--	--	--	--	--	--	--	--	--	--	--	--	--	--	--	--	--	--	--	--	--	--	--	--	--	1114.27	0.00765	0.004
1132.97		--	--	--	--	--	--	--	--	--	--	--	--	--	--	--	--	--	--	--	--	--	--	--	--	--	--	--	--	--	--	--	--	1115.08	0.00679	0.00453
1133.94		--	--	--	--	--	--	--	--	--	--	--	--	--	--	--	--	--	--	--	--	--	--	--	--	--	--	--	--	--	--	--	--	1115.88	0.0061	0.00462
1134.9		--	--	--	--	--	--	--	--	--	--	--	--	--	--	--	--	--	--	--	--	--	--	--	--	--	--	--	--	--	--	--	--	1116.68	0.00555	0.00566
1135.87		--	--	--	--	--	--	--	--	--	--	--	--	--	--	--	--	--	--	--	--	--	--	--	--	--	--	--	--	--	--	--	--	1117.48	0.00512	0.00643
1136.83		--	--	--	--	--	--	--	--	--	--	--	--	--	--	--	--	--	--	--	--	--	--	--	--	--	--	--	--	--	--	--	--	1118.28	0.00478	0.00627
1137.8		--	--	--	--	--	--	--	--	--	--	--	--	--	--	--	--	--	--	--	--	--	--	--	--	--	--	--	--	--	--	--	--	1119.08	0.00454	0.00602
1138.76		--	--	--	--	--	--	--	--	--	--	--	--	--	--	--	--	--	--	--	--	--	--	--	--	--	--	--	--	--	--	--	--	1119.88	0.00436	0.00536
1139.72		--	--	--	--	--	--	--	--	--	--	--	--	--	--	--	--	--	--	--	--	--	--	--	--	--	--	--	--	--	--	--	--	1120.69	0.00423	0.00693
1140.69		--	--	--	--	--	--	--	--	--	--	--	--	--	--	--	--	--	--	--	--	--	--	--	--	--	--	--	--	--	--	--	--	1121.49	0.00416	0.00729
1141.65		--	--	--	--	--	--	--	--	--	--	--	--	--	--	--	--	--	--	--	--	--	--	--	--	--	--	--	--	--	--	--	--	1122.29	0.00412	0.00843
1142.62		--	--	--	--	--	--	--	--	--	--	--	--	--	--	--	--	--	--	--	--	--	--	--	--	--	--	--	--	--	--	--	--	1123.09	0.00411	0.00857
1143.58		--	--	--	--	--	--	--	--	--	--	--	--	--	--	--	--	--	--	--	--	--	--	--	--	--	--	--	--	--	--	--	--	1123.89	0.00412	0.01044
1144.55		--	--	--	--	--	--	--	--	--	--	--	--	--	--	--	--	--	--	--	--	--	--	--	--	--	--	--	--	--	--	--	--	1124.69	0.00416	0.01113
1145.51		--	--	--	--	--	--	--	--	--	--	--	--	--	--	--	--	--	--	--	--	--	--	--	--	--	--	--	--	--	--	--	--	1125.5	0.00421	0.01128
1146.47		--	--	--	--	--	--	--	--	--	--	--	--	--	--	--	--	--	--	--	--	--	--	--	--	--	--	--	--	--	--	--	--	1126.3	0.00427	0.01239
1147.44		--	--	--	--	--	--	--	--	--	--	--	--	--	--	--	--	--	--	--	--	--	--	--	--	--	--	--	--	--	--	--	--	1127.1	0.00434	0.01475
1148.4		--	--	--	--	--	--	--	--	--	--	--	--	--	--	--	--	--	--	--	--	--	--	--	--	--	--	--	--	--	--	--	--	1127.9	0.00443	0.0181
1149.37		--	--	--	--	--	--	--	--	--	--	--	--	--	--	--	--	--	--	--	--	--	--	--	--	--	--	--	--	--	--	--	--	1128.7	0.00452	0.02094
1150.33		--	--	--	--	--	--	--	--	--	--	--	--	--	--	--	--	--	--	--	--	--	--	--	--	--	--	--	--	--	--	--	--	1129.5	0.00461	0.02245
1151.29		--	--	--	--	--	--	--	--	--	--	--	--	--	--	--	--	--	--	--	--	--	--	--	--	--	--	--	--	--	--	--	--	1130.3	0.00471	0.02288
1152.26		--	--	--	--	--	--	--	--	--	--	--	--	--	--	--	--	--	--	--	--	--	--	--	--	--	--	--	--	--	--	--	--	1131.11	0.00482	0.02516
1153.22		--	--	--	--	--	--	--	--	--	--	--	--	--	--	--	--	--	--	--	--	--	--	--	--	--	--	--	--	--	--	--	--	1131.91	0.00493	0.02994
1154.19		--	--	--	--	--	--	--	--	--	--	--	--	--	--	--	--	--	--	--	--	--	--	--	--	--	--	--	--	--	--	--	--	1132.71	0.00505	0.03178
1155.15		--	--	--	--	--	--	--	--	--	--	--	--	--	--	--	--	--	--	--	--	--	--	--	--	--	--	--	--	--	--	--	--	1133.51	0.00518	0.03571
[truncated: 987 more rows]

## Sheet: Figure 4d
690	1.43259e-08	690	4.60281e-22	690	7.83839e-37	690	1.43259e-08	690	0.61041
[truncated: 268 more rows]

[truncated: 4 more sheets: Figure 4e, Figure 4f, Figure 4g, Figure 4h]
