# Supplementary material for: An improved 9 micron thick separator for a 350 Wh/kg lithium metal rechargeable pouch cell
Source: Nat Commun. 2022 Nov 10;13:6788. doi: 10.1038/s41467-022-34584-z (PMC9649724; doi:10.1038/s41467-022-34584-z)
Supplement: Supplementary file 2 — Source Data [file 41467_2022_34584_MOESM2_ESM.zip › Source Data-Figure 5.xlsx]

## Sheet: Figure 5a
	2e-06	-116.948
	0.00834	-115.961
	0.01667	-118.004
	0.025	-115.797
	0.03334	-116.028
	0.04167	--
	0.05	-114.289
	0.05834	35.6937
	0.06667	45.9155
	0.075	52.5951
	0.08334	59.0656
	0.09167	61.404
	0.1	64.716
	0.10834	67.4089
	0.11667	69.878
	0.125	72.9134
	0.13334	74.6699
	0.14167	75.0303
	0.15	77.3913
	0.15834	78.0828
	0.16667	78.6714
	0.175	79.3994
	0.18334	81.1608
	0.19167	80.3759
	0.2	83.3346
	0.20834	83.3412
	0.21667	83.924
	0.225	84.7631
	0.23334	84.5168
	0.24167	87.3148
	0.25	86.4417
	0.25834	85.7996
	0.26667	88.3273
	0.275	88.4352
	0.28334	89.5164
	0.29167	91.2249
	0.3	90.1942
	0.30834	89.0196
	0.31667	89.2445
	0.325	91.7925
	0.33334	90.7505
	0.34167	91.9546
	0.35	92.6058
	0.35834	92.4158
	0.36667	91.6073
	0.375	92.8585
	0.38334	92.555
	0.39167	93.1268
	0.4	93.1906
	0.40834	93.8498
	0.41667	93.924
	0.425	93.9292
	0.43334	94.8557
	0.44167	95.3033
	0.45	94.6366
	0.45834	93.6558
	0.46667	94.8526
	0.475	95.3764
	0.48334	97.0931
	0.49167	95.535
	0.5	95.3915
	0.50834	95.2908
	0.51667	95.8531
	0.525	97.1132
	0.53334	96.2294
	0.54167	96.2474
	0.55	95.6249
	0.55834	97.369
	0.56667	96.0928
	0.575	96.9815
	0.58334	97.0553
	0.59167	97.368
	0.6	97.7609
	0.60834	96.9491
	0.61667	97.1898
	0.625	98.4362
	0.63334	97.0242
	0.64167	96.9883
	0.65	97.8588
	0.65834	96.6994
	0.66667	97.7227
	0.675	98.3459
	0.68334	97.7754
	0.69167	99.2352
	0.7	98.1394
	0.70834	98.064
	0.71667	99.1915
	0.725	98.3776
	0.73334	97.9683
	0.74167	98.4539
	0.75	98.8345
	0.75834	99.2013
	0.76667	99.3724
	0.775	98.7396
	0.78334	98.7009
	0.79167	98.4065
	0.8	97.8601
	0.80834	98.9659
	0.81667	98.242
	0.825	99.2535
	0.83334	97.4729
	0.84167	99.4874
	0.85	98.4342
	0.85834	98.5211
	0.86667	98.7707
	0.875	97.7601
	0.88334	100.752
	0.89167	99.1461
	0.9	99.5371
	0.90834	99.3596
	0.91667	99.7062
	0.925	99.0641
	0.93334	100.06
	0.94167	100.676
	0.95	100.56
	0.95834	99.9919
	0.96667	100.454
	0.975	99.6345
	0.98334	99.8321
	0.99167	101.256
	1	99.7202
	1.00834	99.5941
	1.01667	100.367
	1.025	100.443
	1.03334	99.4044
	1.04167	99.2376
	1.05	100.428
	1.05834	100.469
	1.06667	100.792
	1.075	100.072
	1.08334	100.826
	1.09167	100.869
	1.1	99.3947
	1.10834	101.455
	1.11667	99.6494
	1.125	100.449
	1.13334	100.632
	1.14167	101.238
	1.15	100.716
	1.15834	100.932
	1.16667	100.053
	1.175	101.209
	1.18334	100.636
	1.19167	100.252
	1.2	101.413
	1.20834	101.329
	1.21667	99.4002
	1.225	100.497
	1.23334	100.415
	1.24167	99.9027
	1.25	101.716
	1.25834	100.786
	1.26667	101.992
	1.275	100.569
	1.28334	101.626
	1.29167	99.4976
	1.3	100.927
	1.30834	101.891
	1.31667	100.945
	1.325	101.583
	1.33334	100.918
	1.34167	99.9588
	1.35	100.882
	1.35834	101.457
	1.36667	101.684
	1.375	102.447
	1.38334	100.684
	1.39167	100.14
	1.4	101.618
	1.40834	100.936
	1.41667	100.933
	1.425	100.947
	1.43334	101.333
	1.44167	100.932
	1.45	101.365
	1.45834	101.652
	1.46667	101.342
	1.475	100.471
	1.48334	101.698
	1.49167	101.374
	1.5	101.033
	1.50834	101.109
	1.51667	102.544
	1.525	101.329
	1.53334	101.516
	1.54167	100.879
	1.55	99.7923
	1.55834	101.661
	1.56667	100.895
	1.575	101.626
	1.58334	101.204
	1.59167	101.613
	1.6	100.82
	1.60834	100.358
	1.61667	101.375
	1.625	102.212
	1.63334	101.163
	1.64167	101.272
	1.65	101.7
	1.65834	102.258
	1.66667	102.194
	1.675	101.496
	1.68334	101.049
	1.69167	102.382
	1.7	101.415
	1.70834	101.362
	1.71667	101.278
	1.725	101.799
	1.73334	101.435
	1.74167	102.26
	1.75	101.425
	1.75834	101.239
	1.76667	101.683
	1.775	102.182
	1.78334	100.403
	1.79167	100.712
	1.8	101.88
	1.80834	101.846
	1.81667	102.336
	1.825	102.136
	1.83334	101.21
	1.84167	102.241
	1.85	102.199
	1.85834	101.621
	1.86667	101.053
	1.875	101.073
	1.88334	102.721
	1.89167	102.319
	1.9	102.394
	1.90834	100.978
	1.91667	102.657
	1.925	101.465
	1.93334	100.87
	1.94167	102.703
	1.95	102.335
	1.95834	100.855
	1.96667	100.544
	1.975	100.444
	1.98334	102.803
	1.99167	102.385
	2	101.09
	2.00834	101.398
	2.01667	101.305
	2.025	100.567
	2.03334	102.077
	2.04167	101.673
	2.05	101.431
	2.05834	103.745
	2.06667	101.77
	2.075	102.273
	2.08334	102.326
	2.09167	102.812
	2.1	101.465
	2.10834	103.061
	2.11667	102
	2.125	101.982
	2.13334	103.777
	2.14167	102.36
	2.15	103.294
	2.15834	102.363
	2.16667	103.016
	2.175	102.061
	2.18334	102.743
	2.19167	103.447
	2.2	100.973
	2.20834	101.595
	2.21667	103.468
	2.225	103.063
	2.23334	102.779
	2.24167	102.286
	2.25	104.884
	2.25834	102.232
	2.26667	102.381
	2.275	102.667
	2.28334	103.847
	2.29167	102.126
	2.3	102.942
	2.30834	103.475
	2.31667	102.985
	2.325	101.883
	2.33334	103.213
	2.34167	101.564
	2.35	102.909
	2.35834	102.023
	2.36667	102.799
	2.375	102.111
	2.38334	102.402
	2.39167	102.486
	2.4	102.479
	2.40834	102.796
	2.41667	102.52
	2.425	102.182
	2.43334	102.226
	2.44167	103.091
	2.45	102.173
	2.45834	102.161
	2.46667	103.442
	2.475	103.796
	2.48334	101.836
	2.49167	103.465
	2.5	102.9
	2.50834	101.986
	2.51667	102.776
	2.525	102.222
	2.53334	102.6
	2.54167	103.095
	2.55	102.768
	2.55834	101.389
	2.56667	103.324
	2.575	101.729
	2.58334	101.94
	2.59167	101.92
	2.6	103.053
	2.60834	101.951
	2.61667	101.177
	2.625	103.968
	2.63334	102.376
	2.64167	101.946
	2.65	102.086
	2.65834	102.146
	2.66667	102.426
	2.675	102.606
	2.68334	102.221
	2.69167	103.313
	2.7	102.699
	2.70834	101.787
	2.71667	102.788
	2.725	101.466
	2.73334	101.456
	2.74167	103.156
	2.75	102.94
	2.75834	101.252
	2.76667	103.378
	2.775	102.491
	2.78334	102.647
	2.79167	103.801
	2.8	102.26
	2.80834	102.061
	2.81667	102.754
	2.825	102.995
	2.83334	103.132
	2.84167	103.529
	2.85	102.841
	2.85834	102.063
	2.86667	102.242
	2.875	102.525
	2.88334	102.341
	2.89167	102.493
	2.9	103.635
	2.90834	102.283
	2.91667	102.579
	2.925	103.372
	2.93334	103.005
	2.94167	103.032
	2.95	104.363
	2.95834	103.634
	2.96667	103.709
	2.975	102.865
	2.98334	103.278
	2.99167	102.714
	3	102.756
	3.00834	102.997
	3.01667	102.977
	3.025	101.908
	3.03334	103.802
	3.04167	102.914
	3.05	102.4
	3.05834	103.649
	3.06667	104.132
	3.075	101.894
	3.08334	103.122
	3.09167	103.727
	3.1	103.011
	3.10834	102.992
	3.11667	104.621
	3.125	103.19
	3.13334	102.816
	3.14167	103.677
	3.15	103.375
	3.15834	102.736
	3.16667	103.148
	3.175	103.549
	3.18334	103.842
	3.19167	102.471
	3.2	103.381
	3.20834	105.069
	3.21667	104.316
	3.225	102.722
	3.23334	103.898
	3.24167	101.819
	3.25	103.703
	3.25834	104.743
	3.26667	104.278
	3.275	104.11
	3.28334	103.855
	3.29167	103.305
	3.3	103.7
	3.30834	105.308
	3.31667	103.939
	3.325	103.459
	3.33334	103.019
	3.34167	103.773
	3.35	104.746
	3.35834	102.352
	3.36667	103.155
	3.375	103.977
	3.38334	103.979
	3.39167	104.798
	3.4	104.286
	3.40834	104.783
	3.41667	102.876
	3.425	103.047
	3.43334	104.352
	3.44167	104.188
	3.45	103.562
	3.45834	103.757
	3.46667	105.051
	3.475	105.272
	3.48334	104.743
	3.49167	103.921
	3.5	103.847
	3.50834	104.945
	3.51667	105.518
	3.525	103.555
	3.53334	106.012
	3.54167	105.882
	3.55	105.968
	3.55834	106.045
	3.56667	106.445
	3.575	106.828
	3.58334	105.602
	3.59167	106.279
	3.6	105.655
	3.60834	106.268
	3.61667	105.949
	3.625	106.177
	3.63334	105.289
	3.64167	106.567
	3.65	107.492
	3.65834	105.889
	3.66667	107.733
	3.675	108.257
	3.68334	107.32
	3.69167	107.371
	3.7	106.583
	3.70834	109.235
	3.71667	107.037
	3.725	108.408
	3.73334	108.001
	3.74167	107.293
	3.75	107.391
	3.75834	108.106
	3.76667	108.259
	3.775	106.645
	3.78334	109.539
	3.79167	107.831
	3.8	107.925
	3.80834	108.97
	3.81667	109.982
	3.825	108.199
	3.83334	108.378
	3.84167	108.86
	3.85	108.551
	3.85834	109.102
	3.86667	107.51
	3.875	108.243
	3.88334	108.403
	3.89167	109.393
	3.9	108.296
	3.90834	108.893
	3.91667	110.164
	3.925	111.015
	3.93334	109.033
	3.94167	109.944
	3.95	109.511
	3.95834	109.432
	3.96667	110.535
	3.975	110.597
	3.98334	110.292
	3.99167	109.935
	4	109.438
	4.00834	110.291
	4.01667	109.817
		110.397
	4.01667	109.581
	4.02084	108.808
	4.025	109.666
	4.02917	--
	4.03334	107.433
	4.0375	-30.9265
	4.04167	-41.2305
	4.04584	-49.1928
	4.05	-55.0667
	4.05417	-57.4926
	4.05834	-61.3365
	4.0625	-63.9108
	4.06667	-65.8361
	4.07084	-69.3986
	4.075	-70.2081
	4.07917	-72.2859
	4.08334	-72.6371
	4.0875	-75.3136
	4.09167	-75.9517
	4.09584	-76.3915
	4.1	-76.989
	4.10417	-77.1929
	4.10834	-77.6745
	4.1125	-80.9797
	4.11667	-81.1828
	4.12084	-80.6445
	4.125	-82.3849
	4.12917	-82.5308
	4.13334	-84.7507
	4.1375	-84.3321
	4.14167	-84.1748
	4.14584	-86.2956
	4.15	-85.9697
	4.15417	-85.2184
	4.15834	-86.8377
	4.1625	-86.9552
	4.16667	-87.1086
	4.17084	-87.4831
	4.175	-88.4329
	4.17917	-88.8524
	4.18334	-91.2236
	4.1875	-88.2671
	4.19167	-89.9511
	4.19584	-90.1208
	4.2	-89.341
	4.20417	-90.7147
	4.20834	-90.1338
	4.2125	-90.7638
	4.21667	-89.984
	4.22084	-90.8282
	4.225	-92.7744
	4.22917	-92.4252
	4.23334	-92.0363
	4.2375	-92.1775
	4.24167	-91.1172
	4.24584	-92.7895
	4.25	-93.6924
	4.25417	-91.7442
	4.25834	-92.6969
	4.2625	-93.9312
	4.26667	-92.3549
	4.27084	-93.9089
	4.275	-93.7654
	4.27917	-94.5654
	4.28334	-94.5584
	4.2875	-94.2123
	4.29167	-94.254
	4.29584	-93.5524
	4.3	-93.9748
	4.30417	-94.6111
	4.30834	-93.7671
	4.3125	-94.0298
	4.31667	-94.6329
	4.32084	-95.6967
	4.325	-94.8671
	4.32917	-96.2267
	4.33334	-94.4189
	4.3375	-94.8581
	4.34167	-95.0825
	4.34584	-95.2974
	4.35	-95.9466
	4.35417	-95.6657
	4.35834	-96.6633
	4.3625	-95.0755
	4.36667	-96.3092
	4.37084	-95.166
	4.375	-95.5852
	4.37917	-96.2835
	4.38334	-95.1312
	4.3875	-95.9731
	4.39167	-95.5155
	4.39584	-96.5613
	4.4	-96.2966
	4.40417	-97.052
	4.40834	-95.522
	4.4125	-97.1715
	4.41667	-95.8527
	4.42084	-96.5205
	4.425	-95.5794
	4.42917	-96.9995
	4.43334	-97.8684
	4.4375	-95.6428
	4.44167	-97.398
	4.44584	-96.8675
	4.45	-96.075
	4.45417	-97.4198
	4.45834	-96.1401
	4.4625	-96.2082
	4.46667	-96.1693
	4.47084	-97.6869
	4.475	-96.8257
	4.47917	-96.5959
	4.48334	-97.0568
	4.4875	-97.1161
	4.49167	-97.8803
	4.49584	-98.3869
	4.5	-97.2491
	4.50417	-95.9923
	4.50834	-97.3282
	4.5125	-97.4124
	4.51667	-98.7525
	4.52084	-97.0435
	4.525	-97.3259
	4.52917	-97.6212
	4.53334	-96.9896
	4.5375	-97.3673
	4.54167	-97.9463
	4.54584	-97.8925
	4.55	-97.6953
	4.55417	-97.4569
	4.55834	-97.5836
	4.5625	-98.7814
	4.56667	-98.5924
	4.57084	-98.5858
	4.575	-99.6144
	4.57917	-98.4651
	4.58334	-98.941
	4.5875	-97.6929
	4.59167	-99.7648
	4.59584	-98.6479
	4.6	-98.1772
	4.60417	-99.3837
	4.60834	-99.2867
	4.6125	-98.2052
	4.61667	-99.123
	4.62084	-99.0561
	4.625	-99.2741
	4.62917	-99.4274
	4.63334	-99.4113
	4.6375	-98.946
	4.64167	-98.8882
	4.64584	-98.7999
	4.65	-100.176
	4.65417	-98.6238
	4.65834	-99.4314
	4.6625	-99.4399
	4.66667	-99.6908
	4.67084	-98.6149
	4.675	-99.8439
	4.67917	-99.6865
	4.68334	-99.917
	4.6875	-97.4805
	4.69167	-99.803
	4.69584	-98.2095
	4.7	-99.2135
	4.70417	-98.948
	4.70834	-100.4
	4.7125	-100.727
	4.71667	-99.6096
	4.72084	-100.689
	4.725	-100.785
	4.72917	-99.6956
	4.73334	-99.0377
	4.7375	-99.6476
	4.74167	-100.952
	4.74584	-99.0228
	4.75	-100.154
	4.75417	-98.0419
	4.75834	-99.0074
	4.7625	-98.1912
	4.76667	-99.0978
	4.77084	-100.308
	4.775	-100.191
	4.77917	-100.138
	4.78334	-99.0193
	4.7875	-99.3838
	4.79167	-99.8058
	4.79584	-99.2989
	4.8	-100.322
	4.80417	-98.8715
	4.80834	-97.9684
	4.8125	-100.644
	4.81667	-98.7883
	4.82084	-99.4337
	4.825	-99.3165
	4.82917	-100.47
	4.83334	-99.3537
	4.8375	-99.9896
	4.84167	-99.5944
	4.84584	-100.107
	4.85	-101.149
	4.85417	-99.8544
	4.85834	-98.3855
	4.8625	-99.226
	4.86667	-99.9485
	4.87084	-99.1351
	4.875	-100.356
	4.87917	-99.1175
	4.88334	-99.7674
	4.8875	-99.234
	4.89167	-99.367
	4.89584	-98.9115
	4.9	-100.322
	4.90417	-100.113
	4.90834	-99.9932
	4.9125	-101.191
	4.91667	-100.019
	4.92084	-100.706
	4.925	-99.237
	4.92917	-100.181
	4.93334	-101.275
	4.9375	-99.7348
	4.94167	-100.356
	4.94584	-99.2137
	4.95	-100.659
	4.95417	-100.318
	4.95834	-99.8423
	4.9625	-99.8083
	4.96667	-99.2471
	4.97084	-101.42
	4.975	-100.569
	4.97917	-100.957
	4.98334	-99.6147
	4.9875	-99.8704
	4.99167	-100.205
	4.99584	-101.664
	5	-101.062
	5.00417	-100.601
	5.00834	-100.387
	5.0125	-99.8827
	5.01667	-99.526
	5.02084	-101.421
	5.025	-101.624
	5.02917	-101.689
	5.03334	-100.47
	5.0375	-100.345
	5.04167	-101.598
	5.04584	-102.164
	5.05	-100.579
	5.05417	-100.458
	5.05834	-101.48
	5.0625	-101.744
	5.06667	-100.77
	5.07084	-101.678
	5.075	-100.27
	5.07917	-101.474
	5.08334	-101.237
	5.0875	-101.43
	5.09167	-102.251
	5.09584	-100.608
	5.1	-101.417
	5.10417	-100.748
	5.10834	-101.654
	5.1125	-100.899
	5.11667	-101.382
	5.12084	-100.988
	5.125	-101.922
	5.12917	-100.73
	5.13334	-100.353
	5.1375	-101.634
	5.14167	-100.993
	5.14584	-102.096
	5.15	-101.78
	5.15417	-100.101
	5.15834	-100.548
	5.1625	-101.085
	5.16667	-101.259
	5.17084	-99.292
	5.175	-102.255
	5.17917	-101.055
	5.18334	-101.493
	5.1875	-101.699
	5.19167	-100.779
	5.19584	-100.81
	5.2	-100.934
	5.20417	-100.863
	5.20834	-101.552
	5.2125	-100.8
	5.21667	-100.643
	5.22084	-101.431
	5.225	-101.083
	5.22917	-100.191
	5.23334	-101.839
	5.2375	-101.572
	5.24167	-102.167
	5.24584	-101.556
	5.25	-102.517
	5.25417	-101.386
	5.25834	-101.928
	5.2625	-100.963
	5.26667	-102.95
	5.27084	-100.854
	5.275	-100.729
	5.27917	-103.017
	5.28334	-101.208
	5.2875	-100.829
	5.29167	-101.483
	5.29584	-102.016
	5.3	-100.994
	5.30417	-102.672
	5.30834	-102.417
	5.3125	-102.558
	5.31667	-102.415
	5.32084	-101.328
	5.325	-101.116
	5.32917	-102.181
	5.33334	-101.081
	5.3375	-101.778
	5.34167	-102.329
	5.34584	-102.467
	5.35	-102.049
	5.35417	-103.819
	5.35834	-101.57
	5.3625	-102.438
	5.36667	-102.673
	5.37084	-102.502
	5.375	-103.223
	5.37917	-101.06
	5.38334	-102.541
	5.3875	-103.856
	5.39167	-102.02
	5.39584	-102.253
	5.4	-101.812
	5.40417	-100.715
	5.40834	-101.925
	5.4125	-103.418
	5.41667	-103.632
	5.42084	-101.67
	5.425	-102.904
	5.42917	-102.204
	5.43334	-101.832
	5.4375	-102.405
	5.44167	-103.637
	5.44584	-102.427
	5.45	-103.202
	5.45417	-102.904
	5.45834	-103.088
	5.4625	-102.56
	5.46667	-102.679
	5.47084	-103.264
	5.475	-102.373
	5.47917	-102.067
	5.48334	-103.291
	5.4875	-104.24
	5.49167	-103.207
	5.49584	-102.476
	5.5	-101.58
	5.50417	-102.997
	5.50834	-103.424
	5.5125	-103.509
	5.51667	-103.229
	5.52084	-102.141
	5.525	-103.137
	5.52917	-103.06
	5.53334	-103.956
	5.5375	-102.501
	5.54167	-103.748
	5.54584	-103.002
	5.55	-102.987
	5.55417	-102.718
	5.55834	-102.772
	5.5625	-103.295
	5.56667	-103.233
	5.57084	-102.424
	5.575	-103.757
	5.57917	-103.952
	5.58334	-103.263
	5.5875	-104.392
	5.59167	-103.367
	5.59584	-102.984
	5.6	-103.83
	5.60417	-102.466
	5.60834	-103.509
	5.6125	-103.706
	5.61667	-102.774
	5.62084	-103.889
	5.625	-104.15
	5.62917	-103.6
	5.63334	-103.674
	5.6375	-103.3
	5.64167	-103.366
	5.64584	-104.223
	5.65	-104.566
	5.65417	-104.841
	5.65834	-105.609
	5.6625	-104.532
	5.66667	-105.671
	5.67084	-104.946
	5.675	-106.643
	5.67917	-104.716
	5.68334	-106.056
	5.6875	-105.902
	5.69167	-106.141
	5.69584	-107.161
	5.7	-104.573
	5.70417	-106.182
	5.70834	-105.557
	5.7125	-106.261
	5.71667	-106.147
	5.72084	-106.705
	5.725	-105.951
	5.72917	-105.576
	5.73334	-105.762
	5.7375	-106.515
	5.74167	-106.125
	5.74584	-107.077
	5.75	-107.29
	5.75417	-105.859
	5.75834	-107.604
	5.7625	-107.906
	5.76667	-107.274
	5.77084	-107.196
	5.775	-108.445
	5.77917	-108.815
	5.78334	-107.538
	5.7875	-107.687
	5.79167	-107.775
	5.79584	-108.781
	5.8	-108.046
	5.80417	-108.308
	5.80834	-109.758
	5.8125	-107.942
	5.81667	-110.044
	5.82084	-109.338
	5.825	-109.236
	5.82917	-108.744
	5.83334	-109.662
	5.8375	-109.654
	5.84167	-110.673
	5.84584	-109.914
	5.85	-110.814
	5.85417	-111.073
	5.85834	-110.325
	5.8625	-110.473
	5.86667	-112.714
	5.87084	-111.552
	5.875	-111.969
	5.87917	-112.539
	5.88334	-111.187
	5.8875	-112.201
	5.89167	-111.171
	5.89584	-112.508
	5.9	-111.838
	5.90417	-114.151
	5.90834	-112.71
	5.9125	-111.943
	5.91667	-112.791
	5.92084	-112.398
	5.925	-113.284
	5.92917	-114.331
	5.93334	-113.747
	5.9375	-113.129
	5.94167	-113.173
	5.94584	-112.441
	5.95	-114.097
	5.95417	-115.085
	5.95834	-113.621
	5.9625	-114.709
	5.96667	-114.698
	5.97084	-114.821
	5.975	-114.865
	5.97917	-115.288
	5.98334	-115.177
	5.9875	-115.055
	5.99167	-115.351
	5.99584	-116.357
	6	-115.387
	6.00417	-115.729
	6.00834	-116.076
	6.0125	-116.657
	6.01667	-115.265
		-116.237
	6.01667	-116.057
	6.02084	-117.048
	6.025	-118.279
	6.02917	--
	6.03334	-115.357
	6.0375	34.1721
	6.04167	44.7049
	6.04584	52.0192
	6.05	56.3933
	6.05417	60.1459
	6.05834	64.4402
	6.0625	67.8572
	6.06667	68.926
	6.07084	71.0313
	6.075	73.5213
	6.07917	75.5135
	6.08334	76.5313
	6.0875	77.0981
	6.09167	77.7647
	6.09584	80.1373
	6.1	80.0451
	6.10417	80.7049
	6.10834	81.7675
	6.1125	82.8551
	6.11667	83.2011
	6.12084	84.7447
	6.125	84.6452
	6.12917	84.4732
	6.13334	85.8559
	6.1375	86.8945
	6.14167	85.688
	6.14584	86.6995
	6.15	88.448
	6.15417	88.6158
	6.15834	89.5748
	6.1625	89.5383
	6.16667	88.7786
	6.17084	90.2402
	6.175	90.8445
	6.17917	90.5523
	6.18334	90.391
	6.1875	90.3116
	6.19167	92.6143
	6.19584	92.1413
	6.2	92.7583
	6.20417	91.4389
	6.20834	93.5376
	6.2125	92.5199
	6.21667	91.9766
	6.22084	94.0684
	6.225	94.0389
	6.22917	92.7854
	6.23334	92.4813
	6.2375	92.1994
	6.24167	94.9682
	6.24584	94.812
	6.25	93.6584
	6.25417	93.6912
	6.25834	94.2344
	6.2625	93.3734
	6.26667	94.5325
	6.27084	94.6796
	6.275	94.4544
	6.27917	96.3788
	6.28334	94.7544
	6.2875	95.1542
	6.29167	95.4373
	6.29584	96.3658
	6.3	94.7612
	6.30417	96.3543
	6.30834	95.347
	6.3125	95.4384
	6.31667	97.5631
	6.32084	96.2761
	6.325	97.1072
	6.32917	96.1481
	6.33334	96.8506
	6.3375	96.335
	6.34167	96.648
	6.34584	97.6543
	6.35	95.3809
	6.35417	96.3024
	6.35834	97.9598
	6.3625	97.9059
	6.36667	97.9188
	6.37084	97.3841
	6.375	99.7759
	6.37917	97.2277
	6.38334	97.3349
	6.3875	97.8998
	6.39167	99.155
	6.39584	97.4959
	6.4	98.4348
	6.40417	99.2846
	6.40834	98.4082
	6.4125	97.4976
	6.41667	98.8771
	6.42084	97.398
	6.425	98.7386
	6.42917	98.092
	6.43334	98.7815
	6.4375	98.062
	6.44167	98.6669
	6.44584	98.7566
	6.45	98.6918
	6.45417	99.2563
	6.45834	98.8619
	6.4625	98.4135
	6.46667	98.7878
	6.47084	99.4942
	6.475	98.7648
	6.47917	98.6413
	6.48334	99.9458
	6.4875	100.553
	6.49167	98.3828
	6.49584	100.067
	6.5	99.8707
	6.50417	98.9822
	6.50834	99.8879
	6.5125	99.0528
	6.51667	99.5811
	6.52084	100.281
	6.525	99.869
	6.52917	98.4103
	6.53334	100.295
	6.5375	98.9448
	6.54167	99.1658
	6.54584	99.4197
	6.55	100.401
	6.55417	99.244
	6.55834	98.5405
	6.5625	101.357
	6.56667	99.8181
	6.57084	99.4272
	6.575	99.5714
	6.57917	99.593
	6.58334	100.006
	6.5875	100.192
	6.59167	99.7542
	6.59584	100.773
	6.6	100.074
	6.60417	99.4728
	6.60834	100.355
	6.6125	98.9809
	6.61667	98.9904
	6.62084	100.529
	6.625	100.544
	6.62917	98.5428
	6.63334	100.875
	6.6375	99.9624
	6.64167	99.9748
	6.64584	101.318
	6.65	99.7161
	6.65417	99.6172
	6.65834	100.36
	6.6625	100.198
	6.66667	100.389
	6.67084	100.84
	6.675	99.8248
	6.67917	99.456
	6.68334	99.2284
	6.6875	99.5624
	6.69167	99.3334
	6.69584	99.463
	6.7	100.713
	6.70417	99.2774
	6.70834	99.6237
	6.7125	100.458
	6.71667	99.7533
	6.72084	100.065
	6.725	101.247
	6.72917	100.525
	6.73334	100.495
	6.7375	99.5308
	6.74167	100.13
	6.74584	99.4612
	6.75	99.649
	6.75417	99.6876
	6.75834	99.8722
	6.7625	98.6048
	6.76667	100.802
	6.77084	99.8381
	6.775	99.324
	6.77917	100.419
	6.78334	101.099
	6.7875	98.8218
	6.79167	100.146
	6.79584	100.686
	6.8	99.9628
	6.80417	100.05
	6.80834	101.401
	6.8125	100.253
	6.81667	99.8783
	6.82084	100.686
	6.825	100.478
	6.82917	99.8742
	6.83334	100.23
	6.8375	100.658
	6.84167	100.893
	6.84584	99.7817
	6.85	100.622
	6.85417	102.179
	6.85834	101.517
	6.8625	99.9624
	6.86667	101.224
	6.87084	99.0793
	6.875	100.807
	6.87917	101.865
	6.88334	101.409
	6.8875	101.504
	6.89167	101.009
	6.89584	100.845
	6.9	101.088
	6.90417	102.222
	6.90834	101.235
	6.9125	100.77
	6.91667	100.366
	6.92084	100.813
	6.925	102.121
	6.92917	99.3658
	6.93334	100.392
	6.9375	100.945
	6.94167	101.022
	6.94584	101.771
	6.95	101.135
	6.95417	101.756
	6.95834	99.9156
	6.9625	100.201
	6.96667	101.391
	6.97084	100.906
	6.975	100.305
	6.97917	100.316
	6.98334	101.923
	6.9875	101.87
	6.99167	101.377
	6.99584	100.414
	7	100.393
	7.00417	101.316
	7.00834	101.998
	7.0125	99.5803
	7.01667	101.809
	7.02084	101.916
	7.025	101.712
	7.02917	101.585
	7.03334	101.96
	7.0375	102.36
	7.04167	100.994
	7.04584	101.321
	7.05	100.698
	7.05417	101.29
	7.05834	100.607
	7.0625	100.984
	7.06667	99.8664
	7.07084	101.107
	7.075	101.964
	7.07917	100.419
	7.08334	101.974
	7.0875	102.499
	7.09167	101.224
	7.09584	101.352
	7.1	100.389
	7.10417	102.928
	7.10834	100.982
	7.1125	101.85
	7.11667	101.516
	7.12084	100.618
	7.125	100.657
	7.12917	101.39
	7.13334	101.486
	7.1375	99.752
	7.14167	102.431
	7.14584	100.885
	7.15	100.829
	7.15417	101.857
	7.15834	102.743
	7.1625	100.857
	7.16667	101.292
	7.17084	101.755
	7.175	100.953
	7.17917	101.747
	7.18334	99.9754
	7.1875	100.641
	7.19167	100.893
	7.19584	101.881
	7.2	100.9
	7.20417	101.287
	7.20834	102.638
	7.2125	103.249
	7.21667	101.382
	7.22084	102.196
	7.225	101.726
	7.22917	101.773
	7.23334	102.936
	7.2375	102.901
	7.24167	102.686
	7.24584	102.108
	7.25	101.68
	7.25417	102.601
	7.25834	102.215
	7.2625	102.717
	7.26667	102.032
	7.27084	101.053
	7.275	101.831
	7.27917	101.303
	7.28334	101.371
	7.2875	101.022
	7.29167	102.174
	7.29584	101.176
	7.3	101.187
	7.30417	102.489
	7.30834	102.049
	7.3125	102.305
	7.31667	102.491
	7.32084	101.102
	7.325	101.98
	7.32917	101.37
	7.33334	102.362
	7.3375	101.163
	7.34167	101.599
	7.34584	102.368
	7.35	102.266
	7.35417	103.104
	7.35834	103.658
	7.3625	100.925
	7.36667	101.751
	7.37084	102.823
	7.375	101.749
	7.37917	102.39
	7.38334	100.595
	7.3875	101.645
	7.39167	102.163
	7.39584	100.635
	7.4	101.26
	7.40417	102.92
	7.40834	101.485
	7.4125	101.828
	7.41667	102.2
	7.42084	102.061
	7.425	101.7
	7.42917	101.544
	7.43334	99.4322
	7.4375	102.647
	7.44167	101.428
	7.44584	101.356
	7.45	102.64
	7.45417	101.551
	7.45834	102.387
	7.4625	101.987
	7.46667	103.066
	7.47084	102.412
	7.475	100.622
	7.47917	101.17
	7.48334	101.605
	7.4875	101.868
	7.49167	103.155
	7.49584	101.767
	7.5	101.046
	7.50417	103.101
	7.50834	102.485
	7.5125	101.351
	7.51667	102.964
	7.52084	101.782
	7.525	102.093
	7.52917	101.62
	7.53334	101.657
	7.5375	102.353
	7.54167	102.245
	7.54584	103.25
	7.55	102.926
	7.55417	102.394
	7.55834	103.756
	7.5625	103.058
	7.56667	103.191
	7.57084	101.654
	7.575	102.973
	7.57917	101.668
	7.58334	103.685
	7.5875	103.146
	7.59167	103.293
	7.59584	103.065
	7.6	102.566
	7.60417	103.119
	7.60834	102.075
	7.6125	103.433
	7.61667	102.438
	7.62084	103.766
	7.625	103.338
	7.62917	102.914
	7.63334	104.072
	7.6375	103.395
	7.64167	103.961
	7.64584	103.072
	7.65	103.116
	7.65417	102.566
	7.65834	104.191
	7.6625	103.006
	7.66667	103.877
	7.67084	103.601
	7.675	104.492
	7.67917	103.179
	7.68334	102.491
	7.6875	104.721
	7.69167	103.167
	7.69584	103.692
	7.7	104.449
	7.70417	103.219
	7.70834	104.263
	7.7125	104.484
	7.71667	104.753
	7.72084	103.115
	7.725	103.968
	7.72917	104.277
	7.73334	103.886
	7.7375	103.874
	7.74167	103.578
	7.74584	103.17
	7.75	104.066
	7.75417	105.685
	7.75834	104.391
	7.7625	104.449
	7.76667	103.109
	7.77084	104.912
	7.775	104.721
	7.77917	104.521
	7.78334	105.429
	7.7875	105.013
	7.79167	104.588
	7.79584	105.181
	7.8	105.375
	7.80417	105.499
	7.80834	105.488
	7.8125	104.547
	7.81667	104.851
	7.82084	104.939
	7.825	103.899
	7.82917	105.279
	7.83334	104.962
	7.8375	106.169
	7.84167	104.551
	7.84584	105.953
	7.85	106.48
	7.85417	105.034
	7.85834	105.45
	7.8625	106.621
	7.86667	105.844
	7.87084	106.229
	7.875	105.899
	7.87917	105.886
	7.88334	106.044
	7.8875	106.611
	7.89167	106.505
	7.89584	107.003
	7.9	105.939
	7.90417	107.496
	7.90834	106.895
	7.9125	106.523
	7.91667	106.758
	7.92084	108.018
	7.925	106.797
	7.92917	107.037
	7.93334	106.81
	7.9375	109.293
	7.94167	107.363
	7.94584	108.831
	7.95	107.736
	7.95417	108.003
	7.95834	106.843
	7.9625	106.875
	7.96667	107.959
	7.97084	106.92
	7.975	106.799
	7.97917	108.197
	7.98334	108.816
	7.9875	108.459
	7.99167	107.219
	7.99584	109.035
	8	108.074
	8.00417	110.162
	8.00834	109.413
	8.0125	109.971
	8.01667	109.273
		108.179
	8.01667	108.43
	8.02084	108.507
	8.025	109.599
	8.02917	--
	8.03334	106.907
	8.0375	-27.9826
	8.04167	-40.4541
	8.04584	-46.433
	8.05	-50.8651
	8.05417	-57.764
	8.05834	-59.2677
	8.0625	-62.7722
	8.06667	-64.9495
	8.07084	-68.2103
	8.075	-68.9135
	8.07917	-71.0585
	8.08334	-71.7866
	8.0875	-73.8455
	8.09167	-75.979
	8.09584	-75.7999
	8.1	-75.3024
	8.10417	-76.9302
	8.10834	-78.7513
	8.1125	-78.4744
	8.11667	-80.565
	8.12084	-80.2162
	8.125	-81.4524
	8.12917	-81.4535
	8.13334	-82.1617
	8.1375	-82.2708
	8.14167	-84.2226
	8.14584	-84.2143
	8.15	-84.2739
	8.15417	-86.1737
	8.15834	-85.0995
	8.1625	-86.5643
	8.16667	-85.2249
	8.17084	-86.4233
	8.175	-87.8714
	8.17917	-86.5362
	8.18334	-87.4757
	8.1875	-86.5363
	8.19167	-88.3352
	8.19584	-88.5075
	8.2	-88.2276
	8.20417	-88.1494
	8.20834	-87.7417
	8.2125	-90.2662
	8.21667	-89.6333
	8.22084	-90.4006
	8.225	-88.8053
	8.22917	-89.4635
	8.23334	-89.9124
	8.2375	-91.477
	8.24167	-90.9547
	8.24584	-90.9321
	8.25	-90.8844
	8.25417	-90.3181
	8.25834	-90.2083
	8.2625	-92.05
	8.26667	-92.4429
	8.27084	-92.579
	8.275	-91.7731
	8.27917	-91.882
	8.28334	-93.0629
	8.2875	-93.7473
	8.29167	-92.2929
	8.29584	-92.2617
	8.3	-93.7383
	8.30417	-93.8068
	8.30834	-93.4362
	8.3125	-94.0923
	8.31667	-93.0464
	8.32084	-94.3569
	8.325	-94.1774
	8.32917	-94.7368
	8.33334	-95.444
	8.3375	-93.8987
	8.34167	-94.7515
	8.34584	-94.5735
	8.35	-95.4715
	8.35417	-94.4778
	8.35834	-95.2238
	8.3625	-94.9694
	8.36667	-96.0527
	8.37084	-95.0361
	8.375	-94.8365
	8.37917	-96.2134
	8.38334	-95.6222
	8.3875	-96.9326
	8.39167	-96.6162
	8.39584	-94.6946
	8.4	-95.4343
	8.40417	-95.9568
	8.40834	-96.4377
	8.4125	-94.257
	8.41667	-96.9772
	8.42084	-96.21
	8.425	-96.682
	8.42917	-97.0165
	8.43334	-95.9257
	8.4375	-96.3564
	8.44167	-96.5544
	8.44584	-96.3765
	8.45	-97.3148
	8.45417	-96.5435
	8.45834	-96.5747
	8.4625	-97.2385
	8.46667	-96.5015
	8.47084	-95.7676
	8.475	-97.371
	8.47917	-97.5298
	8.48334	-97.9299
	8.4875	-97.3506
	8.49167	-98.2191
	8.49584	-97.2073
	8.5	-97.3288
	8.50417	-96.516
	8.50834	-98.6055
	8.5125	-96.3702
	8.51667	-96.4169
	8.52084	-98.2479
	8.525	-96.7464
	8.52917	-96.3865
	8.53334	-97.013
	8.5375	-97.7313
	8.54167	-96.21
	8.54584	-97.9328
	8.55	-98.0617
	8.55417	-98.0769
	8.55834	-97.9716
	8.5625	-96.8092
	8.56667	-96.6769
	8.57084	-97.7364
	8.575	-96.625
	8.57917	-97.1073
	8.58334	-97.7071
	8.5875	-97.787
	8.59167	-97.3779
	8.59584	-99.2951
	8.6	-97.1802
	8.60417	-97.9985
	8.60834	-98.4085
	8.6125	-97.9912
	8.61667	-98.6839
	8.62084	-96.919
	8.625	-98.2876
	8.62917	-99.4535
	8.63334	-97.2959
	8.6375	-98.0441
	8.64167	-97.5874
	8.64584	-96.4569
	8.65	-97.7642
	8.65417	-99.5494
	8.65834	-99.7531
	8.6625	-97.399
	8.66667	-99.0954
	8.67084	-98.1775
	8.675	-98.1328
	8.67917	-98.7339
	8.68334	-99.8302
	8.6875	-99.0554
	8.69167	-99.4823
	8.69584	-98.9957
	8.7	-99.6211
	8.70417	-98.9726
	8.70834	-98.9941
	8.7125	-99.4792
	8.71667	-98.8997
	8.72084	-98.3716
	8.725	-99.5207
	8.72917	-100.737
	8.73334	-99.6127
	8.7375	-99.3428
	8.74167	-97.909
	8.74584	-99.6474
	8.75	-99.8427
	8.75417	-100.295
	8.75834	-100.159
	8.7625	-98.8158
	8.76667	-99.7995
	8.77084	-99.6837
	8.775	-100.723
	8.77917	-99.2708
	8.78334	-100.285
	8.7875	-99.5693
	8.79167	-99.838
	8.79584	-99.3001
	8.8	-99.4416
	8.80417	-100.081
	8.80834	-99.7366
	8.8125	-99.0435
	8.81667	-100.619
	8.82084	-100.524
	8.825	-99.7121
	8.82917	-100.625
	8.83334	-100.131
	8.8375	-99.4128
	8.84167	-100.033
	8.84584	-98.6537
	8.85	-99.7607
	8.85417	-99.7531
	8.85834	-98.7932
	8.8625	-99.6853
	8.86667	-100.094
	8.87084	-99.6134
	8.875	-99.5109
	8.87917	-99.0694
	8.88334	-98.8618
	8.8875	-99.6301
	8.89167	-100.102
	8.89584	-100.424
	8.9	-100.732
	8.90417	-99.5606
	8.90834	-100.449
	8.9125	-99.9613
	8.91667	-101.466
	8.92084	-99.3564
	8.925	-100.587
	8.92917	-100.441
	8.93334	-100.424
	8.9375	-101.572
	8.94167	-98.4855
	8.94584	-100.338
	8.95	-99.6632
	8.95417	-100.063
	8.95834	-99.6962
	8.9625	-100.488
	8.96667	-99.6506
	8.97084	-98.939
	8.975	-99.0629
	8.97917	-99.5508
	8.98334	-99.2038
	8.9875	-100.118
	8.99167	-99.9452
	8.99584	-98.6529
	9	-100.179
	9.00417	-100.365
	9.00834	-99.743
	9.0125	-99.6021
	9.01667	-100.752
	9.02084	-100.779
	9.025	-99.6939
	9.02917	-99.5679
	9.03334	-99.3358
	9.0375	-99.9251
	9.04167	-99.3617
	9.04584	-99.6023
	9.05	-100.919
	9.05417	-99.0621
	9.05834	-100.757
	9.0625	-100.268
	9.06667	-100.014
	9.07084	-99.658
	9.075	-100.286
	9.07917	-100.211
	9.08334	-101.117
	9.0875	-99.9625
	9.09167	-100.65
	9.09584	-100.808
	9.1	-99.7212
	9.10417	-99.8522
	9.10834	-101.957
	9.1125	-100.894
	9.11667	-101.098
	9.12084	-101.654
	9.125	-100.042
	9.12917	-100.854
	9.13334	-99.6363
	9.1375	-101.068
	9.14167	-100.347
	9.14584	-102.18
	9.15	-100.992
	9.15417	-99.9936
	9.15834	-100.77
	9.1625	-100.183
	9.16667	-101.076
	9.17084	-102.045
	9.175	-101.185
	9.17917	-100.339
	9.18334	-100.204
	9.1875	-99.5583
	9.19167	-101.183
	9.19584	-102.025
	9.2	-100.401
	9.20417	-101.449
	9.20834	-101.163
	9.2125	-101.075
	9.21667	-100.932
	9.22084	-101.373
	9.225	-101.086
	9.22917	-100.847
	9.23334	-101.091
	9.2375	-101.99
	9.24167	-100.815
	9.24584	-101.15
	9.25	-101.173
	9.25417	-101.518
	9.25834	-100.506
	9.2625	-101.21
	9.26667	-100.89
	9.27084	-101.688
	9.275	-102.653
	9.27917	-101.064
	9.28334	-101.989
	9.2875	-101.017
	9.29167	-101.405
	9.29584	-101.294
	9.3	-102.019
	9.30417	-102.402
	9.30834	-101.568
	9.3125	-100.538
	9.31667	-101.667
	9.32084	-101.706
	9.325	-101.267
	9.32917	-100.627
	9.33334	-101.068
	9.3375	-101.417
	9.34167	-101.961
	9.34584	-100.736
	9.35	-101.453
	9.35417	-101.717
	9.35834	-101.821
	9.3625	-101.293
	9.36667	-101.431
	9.37084	-100.69
	9.375	-101.673
	9.37917	-102.03
	9.38334	-101.48
	9.3875	-100.863
	9.39167	-102.482
	9.39584	-102.046
	9.4	-100.993
	9.40417	-101.305
	9.40834	-100.759
	9.4125	-100.957
	9.41667	-101.937
	9.42084	-101.182
	9.425	-100.955
	9.42917	-101.561
	9.43334	-102.125
	9.4375	-101.995
	9.44167	-100.444
	9.44584	-101.16
	9.45	-101.111
	9.45417	-102.674
	9.45834	-100.535
	9.4625	-102.075
	9.46667	-102.604
	9.47084	-100.984
	9.475	-101.256
	9.47917	-103.04
	9.48334	-103.392
	9.4875	-103.701
	9.49167	-101.426
	9.49584	-101.677
	9.5	-103.163
	9.50417	-103.272
	9.50834	-102.943
	9.5125	-104.1
	9.51667	-102.892
	9.52084	-103.15
	9.525	-103.59
	9.52917	-101.621
	9.53334	-103.552
	9.5375	-103.149
	9.54167	-103.152
	9.54584	-102.559
	9.55	-104.047
	9.55417	-102.661
	9.55834	-103.455
	9.5625	-103.633
	9.56667	-101.972
	9.57084	-103.344
	9.575	-102.377
	9.57917	-103.393
	9.58334	-102.95
	9.5875	-103.773
	9.59167	-103.557
	9.59584	-102.902
	9.6	-105.089
	9.60417	-104.427
	9.60834	-102.769
	9.6125	-103.335
	9.61667	-103.387
	9.62084	-104.122
	9.625	-101.424
	9.62917	-104.116
	9.63334	-104.194
	9.6375	-103.842
	9.64167	-102.519
	9.64584	-104.262
	9.65	-103.59
	9.65417	-103.103
	9.65834	-103.645
	9.6625	-105.037
	9.66667	-103.7
	9.67084	-105.176
	9.675	-104.17
	9.67917	-104.91
	9.68334	-104.235
	9.6875	-105.046
	9.69167	-104.672
	9.69584	-104.648
	9.7	-104.737
	9.70417	-104.311
	9.70834	-104.678
	9.7125	-104.895
	9.71667	-104.901
	9.72084	-104.138
	9.725	-105.259
	9.72917	-105.209
	9.73334	-104.259
	9.7375	-103.386
	9.74167	-105.953
	9.74584	-104.178
	9.75	-104.735
	9.75417	-105.761
	9.75834	-105.037
	9.7625	-105.604
	9.76667	-105.346
	9.77084	-104.917
	9.775	-105.632
	9.77917	-106.742
	9.78334	-104.875
	9.7875	-106.673
	9.79167	-106.331
	9.79584	-106.45
	9.8	-105.503
	9.80417	-106.775
	9.80834	-107.782
	9.8125	-104.914
	9.81667	-106.753
	9.82084	-107.179
	9.825	-107.372
	9.82917	-107.342
	9.83334	-107.297
	9.8375	-107.476
	9.84167	-107.883
	9.84584	-106.857
	9.85	-107.506
	9.85417	-108.772
	9.85834	-107.922
	9.8625	-109.39
	9.86667	-109.717
	9.87084	-108.365
	9.875	-108.968
	9.87917	-110.754
	9.88334	-108.942
	9.8875	-110.429
	9.89167	-110.317
	9.89584	-109.478
	9.9	-111.508
	9.90417	-111.706
	9.90834	-111.566
	9.9125	-111.663
	9.91667	-111.74
	9.92084	-111.705
	9.925	-112.56
	9.92917	-113.32
	9.93334	-113.768
	9.9375	-113.703
	9.94167	-114.004
	9.94584	-114.206
	9.95	-112.848
	9.95417	-114.656
	9.95834	-114.336
	9.9625	-113.835
	9.96667	-114.325
	9.97084	-114.443
	9.975	-113.065
	9.97917	-114.015
	9.98334	-113.975
	9.9875	-115.316
	9.99167	-114.862
	9.99584	-115.668
	10	-115.675
	10.0042	-115.646
	10.0083	-115.512
	10.0125	-116.675
	10.0167	-114.931
		-115.882
	10.0167	-116.651
	10.0208	-115.819
	10.025	-115.154
	10.0292	--
	10.0333	-114.208
	10.0375	32.6538
	10.0417	42.3418
	10.0458	49.8234
	10.05	56.3288
	10.0542	59.1793
	10.0583	61.8084
	10.0625	65.3205
	10.0667	67.5588
	10.0708	68.9388
	10.075	70.5396
	10.0792	72.7426
	10.0833	74.1246
	10.0875	74.5768
	10.0917	76.454
	10.0958	78.9613
	10.1	79.2523
	10.1042	78.5581
	10.1083	80.6439
	10.1125	79.1407
	10.1167	81.683
	10.1208	83.4809
	10.125	83.8136
	10.1292	84.2804
	10.1333	84.3084
	10.1375	84.6441
	10.1417	85.5476
	10.1458	87.3341
	10.15	86.6124
	10.1542	86.6843
	10.1583	86.5903
	10.1625	87.5769
	10.1667	89.0375
	10.1708	86.7099
	10.175	87.9368
	10.1792	89.3197
	10.1833	89.4724
	10.1875	90.4684
	10.1917	90.1276
	10.1958	90.982
	10.2	89.3034
	10.2042	89.9771
	10.2083	91.2867
	10.2125	91.1976
	10.2167	91.0543
	10.2208	91.255
	10.225	92.9473
	10.2292	93.2323
	10.2333	92.6125
	10.2375	92.1133
	10.2417	92.2503
	10.2458	93.3778
	10.25	94.0085
	10.2542	92.1732
	10.2583	94.4909
	10.2625	94.6025
	10.2667	94.8973
	10.2708	94.9774
	10.275	95.4005
	10.2792	96.0625
	10.2833	95.0222
	10.2875	95.4591
	10.2917	94.7576
	10.2958	95.4324
	10.3	94.8936
	10.3042	95.4355
[truncated: 479,519+ more rows]

## Sheet: Figure 5c
--	--	--	--
1	95.4029	91.8771	93.3852
2	97.6375	94.8199	93.9254
3	97.9732	96.1587	95.3474
4	98.0322	97.584	96.1728
5	98.0973	98.3449	96.9405
6	98.157	98.7842	97.5172
7	98.2766	99.1553	97.5127
8	98.3666	99.2727	97.5263
9	98.425	99.3101	97.5281
10	98.4981	99.3494	97.4864
11	98.5327	99.3396	97.5151
12	98.5528	99.3636	97.5709
13	98.5812	99.3657	97.57
14	98.5796	99.4305	97.6061
15	98.5789	99.5031	97.6475
16	98.567	99.5235	97.6651
17	98.5839	99.572	97.5927
18	98.5781	99.5795	97.6241
19	98.5713	99.5685	97.6072
20	98.5679	99.5345	97.6068
21	98.583	99.5395	97.6043
22	98.571	99.4959	97.6065
23	98.5695	99.5208	97.5732
24	98.5636	99.526	97.7031
25	98.5566	99.5422	97.657
26	98.5687	99.5312	97.6808
27	98.5368	99.5324	97.6875
28	98.5734	99.4511	97.7346
29	98.5578	99.4407	97.5695
30	98.5575	99.412	97.5349
31	98.5563	99.404	97.5307
32	98.5461	99.3943	97.5799
33	98.5204	99.4845	97.6096
34	98.531	99.481	97.8077
35	98.495	99.4785	97.8683
36	98.495	99.5246	97.8359
37	98.5046	99.5694	97.6961
38	98.5174	99.5231	97.6272
39	98.4883	99.4995	97.4457
40	98.5009	99.5003	97.3953
41	98.5136	99.4485	97.2387
42	98.5131	99.404	97.482
43	98.4914	99.4444	97.6406
44	98.4806	99.4695	97.8529
45	98.4643	99.4624	97.9431
46	98.4563	99.5064	98.3164
47	98.445	99.5024	98.2378
48	98.4223	99.4089	97.1256
49	98.4092	99.4032	97.0994
50	98.4092	99.4024	97.279
51	98.4115	99.3534	96.9853
52	98.4245	99.3528	96.8941
53	98.406	99.3988	98.0325
54	98.4111	99.4019	97.9155
55	98.3977	99.3533	97.6706
56	98.3936	99.3512	97.7329
57	98.3706	99.3514	97.9338
58	98.3924	99.3509	97.6938
59	98.3759	99.3955	97.7583
60	98.3555	99.4448	97.8577
61	98.3439	99.4457	97.6687
62	98.3798	99.4423	97.4918
63	98.359	99.441	97.5169
64	98.3404	99.3485	97.4693
65	98.3778	99.3448	97.3612
66	98.3492	99.3468	97.4454
67	98.3501	99.3446	97.3955
68	98.3179	99.4035	97.0931
69	98.3484	99.4489	97.0504
70	98.3251	99.448	96.7832
71	98.3094	99.4491	96.4322
72	98.2928	99.4488	95.4341
73	98.2993	99.3901	95.6844
74	98.316	99.387	95.0838
75	98.3001	99.3891	94.3222
76	98.308	99.3835	94.0901
77	98.3006	99.385	93.5035
78	98.2708	99.3838	92.2656
79	98.2936	99.383	91.803
80	98.2629	99.4283	91.2182
81	98.2665	99.3824	89.7273
82	98.3004	99.378	88.8511
83	98.2521	99.3786	86.801
84	98.2566	99.3779	84.5843
85	98.2471	99.3777	81.9589
86	98.282	99.4237	79.3588
87	98.2569	99.4731	76.2042
88	98.2468	99.47	73.4416
89	98.2721	99.3958	69.9816
90	98.236	99.3491	66.9973
91	98.2636	99.3493	64.1408
92	98.2151	99.3004	63.4228
93	98.2259	99.3005	61.6469
94	98.2116	99.375	59.9789
95	98.1646	99.3726	56.1545
96	98.1822	99.4193	51.0339
97	98.1755	99.4192	42.4324
98	98.1776	99.4665	35.208
99	98.1555	99.464	26.0248
100	98.1562	99.4625	19.2239
101	98.1433	99.3666	13.9494
102	98.1339	99.366	11.1261
103	98.1745	99.3175	8.1573
104	98.1311	99.3652	7.84753
105	98.1529	99.4258	8.03881
106	98.1775	99.5327	8.68381
107	98.1314	99.5359	9.13338
108	98.1519	99.5334	9.67678
109	98.0916	99.437	10.0265
110	98.0719	99.3168	10.4965
111	98.1202	99.2571	11.2009
112	98.1216	99.2053	11.9812
113	98.1394	99.2534	13.5165
114	98.1583	99.2528	14.1754
115	98.137	99.2628	14.8353
116	98.1626	99.2586	16.2879
117	98.2083	99.3267	16.801
118	98.1369	99.282	17.7299
119	98.0944	99.3311	19.0085
120	98.1594	99.3773	20.5162
121	98.1717	99.4042	--
122	98.1228	99.4313	--
123	98.1617	99.3783	--
124	98.1665	99.4436	--
125	98.1725	99.3962	--
126	98.1216	99.3707	--
127	98.2147	99.3215	--
128	98.1889	99.4189	--
129	98.0761	99.3487	--
130	98.1498	99.4666	--
131	98.1511	99.464	--
132	98.1496	99.4148	--
133	98.1587	99.367	--
134	98.1071	99.318	--
135	98.177	99.246	--
136	98.1783	99.2466	--
137	98.1962	99.3412	--
138	97.4597	99.3395	--
139	97.812	99.434	--
140	97.136	99.5041	--
141	97.812	99.5063	--
142	97.136	99.4603	--
143	97.136	99.4607	--
144	96.4961	99.4125	--
145	95.7781	99.3193	--
146	94.9442	99.3883	--
147	94.0418	99.3847	--
148	93.1523	99.383	--
149	92.3273	99.3841	--
150	91.9392	99.4058	--
151	91.3085	99.3332	--
152	90.8162	99.3336	--
153	90.4945	99.3316	--
154	90.2835	99.2829	--
155	90.2069	99.2811	--
156	90.2239	99.2821	--
157	90.1184	99.2564	--
158	90.0011	99.3247	--
159	89.8879	99.4452	--
160	89.705	99.4487	--
161	89.4313	99.5159	--
162	89.0966	99.5407	--
163	88.9314	99.4288	--
164	88.683	99.3094	--
165	88.5641	99.2569	--
166	88.374	99.186	--
167	88.2923	99.1862	--
168	88.0998	99.2264	--
169	88.0857	99.3449	--
170	87.9902	99.3943	--
171	87.7942	99.4659	--
172	87.6366	99.4617	--
173	87.4005	99.464	--
174	87.1697	99.392	--
175	86.9016	99.3884	--
176	86.6348	99.3186	--
177	86.3932	99.3186	--
178	86.2169	99.3183	--
179	86.1039	99.3131	--
180	85.9037	99.3145	--
181	85.8136	99.3112	--
182	85.6665	99.2632	--
183	85.7068	99.2606	--
184	85.6168	99.31	--
185	85.5345	99.2592	--
186	85.4427	99.2576	--
187	85.3316	99.3059	--
188	85.2235	99.3045	--
189	85.083	99.2585	--
190	84.8935	99.3777	--
191	84.8191	99.3774	--
192	84.7331	99.4493	--
193	84.5265	99.4495	--
194	84.4172	99.446	--
195	84.326	99.3733	--
196	84.2434	99.3223	--
197	84.2182	99.2495	--
198	84.108	99.249	--
199	84.0031	99.2492	--
200	83.9353	99.3228	--
201	83.8435	99.373	--
202	83.6601	99.4392	--
203	83.4787	99.4386	--
204	83.439	99.4403	--
205	83.2645	99.3653	--
206	83.2081	99.3627	--
207	83.0343	99.2927	--
208	82.986	99.2941	--
209	82.8715	99.2907	--
210	82.8519	99.2933	--
211	82.8622	99.3662	--
212	82.8422	99.3704	--
213	82.7249	99.296	--
214	82.705	99.2958	--
215	82.6619	99.2941	--
216	82.4868	99.1491	--
217	82.4241	99.1448	--
218	82.3413	99.2159	--
219	82.2642	99.2154	--
220	82.1328	99.2169	--
221	82.161	99.2855	--
222	82.0196	99.2848	--
223	82.0162	99.2837	--
224	81.9848	99.2839	--
225	82.0052	99.282	--
226	82.0214	99.3558	--
227	82.0083	99.4251	--
228	81.996	99.492	--
229	81.9544	99.445	--
230	81.9438	99.5129	--
231	81.8097	99.4407	--
232	81.8208	99.3731	--
233	81.7343	99.305	--
234	81.7061	99.3465	--
235	81.6064	99.2755	--
236	81.5387	99.3458	--
237	81.5323	99.3405	--
238	81.5472	99.3367	--
239	81.5491	99.3372	--
240	81.5034	99.3342	--
241	81.5178	99.2619	--
242	81.5304	99.261	--
243	81.549	99.2595	--
244	81.4919	99.2348	--
245	81.34	99.2364	--
246	81.2749	99.2345	--
247	81.279	99.2365	--
248	81.1661	99.2376	--
249	81.0662	99.3347	--
250	80.9869	99.3331	--
251	81.0227	99.3319	--
252	80.8863	99.3302	--
253	80.8783	99.3324	--
254	80.7933	99.3315	--
255	80.6914	99.3325	--
256	80.6997	99.2848	--
257	80.6085	99.2801	--
258	80.5877	99.2779	--
259	80.386	99.2014	--
260	80.3537	99.1994	--
261	80.2199	99.2454	--
262	80.0525	99.2235	--
263	79.8938	99.2239	--
264	79.7798	99.2307	--
265	79.5273	99.3037	--
266	79.448	99.3068	--
267	79.1277	99.3279	--
268	79.1324	99.3027	--
269	78.8723	99.2737	--
270	78.7726	99.2747	--
271	78.6054	99.2705	--
272	78.201	99.2738	--
273	78.0935	99.2991	--
274	77.7737	99.3246	--
275	77.4172	99.2491	--
276	76.9716	99.2028	--
277	76.4578	99.2521	--
278	75.8349	99.2514	--
279	75.1644	99.2976	--
280	74.4553	99.2967	--
281	73.5225	99.3468	--
282	72.5343	99.2468	--
283	71.2442	99.1963	--
284	69.9071	99.1697	--
285	--	99.171	--
286	--	99.163	--
287	--	99.264	--
288	--	99.3135	--
289	--	99.2912	--
290	--	99.3633	--
291	--	99.44	--
292	--	99.4362	--
293	--	99.5057	--
294	--	99.4783	--
295	--	99.356	--
296	--	99.2802	--
297	--	99.2307	--
298	--	99.1597	--
299	--	99.2361	--
300	--	99.2826	--
301	--	99.3111	--
302	--	99.3137	--
303	--	99.2893	--
304	--	99.2879	--
305	--	99.2888	--
306	--	99.3343	--
307	--	99.401	--
308	--	99.3996	--
309	--	99.4213	--
310	--	99.4194	--
311	--	99.3448	--
312	--	99.2485	--
313	--	99.2744	--
314	--	99.2003	--
315	--	99.2018	--
316	--	99.2007	--
317	--	99.2254	--
318	--	99.2192	--
319	--	99.1951	--
320	--	99.1919	--
321	--	99.1941	--
322	--	99.2687	--
323	--	99.2479	--
324	--	99.2749	--
325	--	99.2761	--
326	--	99.2755	--
327	--	99.2018	--
328	--	99.3204	--
329	--	99.2922	--
330	--	99.2931	--
331	--	99.2876	--
332	--	99.2835	--
333	--	99.166	--
334	--	99.1621	--
335	--	99.159	--
336	--	99.2572	--
337	--	99.2513	--
338	--	99.2713	--
339	--	99.3747	--
340	--	99.3768	--
341	--	99.2805	--
342	--	99.2889	--
343	--	99.2907	--
344	--	99.1693	--
345	--	99.1668	--
346	--	99.1188	--
347	--	99.1167	--
348	--	99.1147	--
349	--	99.1558	--
350	--	99.1525	--
351	--	99.2005	--
352	--	99.1971	--
353	--	99.2668	--
354	--	99.2724	--
355	--	99.2723	--
356	--	99.2229	--
357	--	99.2213	--
358	--	99.148	--
359	--	99.1461	--
360	--	99.1477	--
361	--	99.1906	--
362	--	99.194	--
363	--	99.1939	--
364	--	99.1912	--
365	--	99.1903	--
366	--	99.2875	--
367	--	99.2379	--
368	--	99.2369	--
369	--	99.2104	--
370	--	99.2088	--
371	--	99.1127	--
372	--	99.1573	--
373	--	99.2511	--
374	--	99.2777	--
375	--	99.2742	--
376	--	99.2752	--
377	--	99.2732	--
378	--	99.1748	--
379	--	99.124	--
380	--	99.1249	--
381	--	99.1243	--
382	--	99.1261	--
383	--	99.08	--
384	--	99.1326	--
385	--	99.1321	--
386	--	99.2069	--
387	--	99.2055	--
388	--	99.207	--
389	--	99.2051	--
390	--	99.2071	--
391	--	99.128	--
392	--	99.1345	--
393	--	99.281	--
394	--	99.278	--
395	--	99.2771	--
396	--	99.2805	--
397	--	99.2739	--
398	--	99.1755	--
399	--	99.1741	--
400	--	99.2722	--
401	--	99.269	--
402	--	99.2769	--
403	--	99.2747	--
404	--	99.2777	--
405	--	99.1755	--
406	--	99.1308	--
407	--	99.1221	--
408	--	99.1221	--
409	--	99.1262	--
410	--	99.1298	--
411	--	99.1766	--
412	--	99.1251	--
413	--	99.1963	--
414	--	99.1901	--
415	--	99.1926	--
416	--	99.1928	--
417	--	99.2475	--
418	--	99.1766	--
419	--	99.2725	--
420	--	99.2721	--
421	--	99.275	--
422	--	99.2208	--
423	--	99.2266	--
424	--	99.2263	--
425	--	99.2309	--
426	--	99.2281	--
427	--	99.2807	--
428	--	99.278	--
429	--	99.1821	--
430	--	99.1277	--
431	--	99.1271	--
432	--	99.1304	--
433	--	99.1223	--
434	--	99.1219	--
435	--	99.2422	--
436	--	99.2006	--
437	--	99.2034	--
438	--	99.2129	--
439	--	99.2102	--
440	--	99.1342	--
441	--	99.2695	--
442	--	99.2568	--
443	--	99.2588	--
444	--	99.2649	--
445	--	99.2704	--
446	--	99.1836	--
447	--	99.1939	--
448	--	99.1912	--
449	--	99.1441	--
450	--	99.1382	--
451	--	99.1312	--
452	--	99.0787	--
453	--	99.0756	--
454	--	99.1979	--
455	--	99.1983	--
456	--	99.2041	--
457	--	99.3283	--
458	--	99.4071	--
459	--	99.329	--
460	--	99.3367	--
461	--	99.3361	--
462	--	99.2618	--
463	--	99.1829	--
464	--	99.2621	--
465	--	99.2639	--
466	--	99.2668	--
467	--	99.2236	--
468	--	99.2284	--
469	--	99.1536	--
470	--	99.1009	--
471	--	99.0946	--
472	--	99.0886	--
473	--	99.0824	--
474	--	99.0818	--
475	--	99.1334	--
476	--	99.2115	--
477	--	99.2637	--
478	--	99.2665	--
479	--	99.2404	--
480	--	99.2339	--
481	--	99.1627	--
482	--	99.1601	--
483	--	99.162	--
484	--	99.1844	--
485	--	99.1633	--
486	--	99.2371	--
487	--	99.239	--
488	--	99.2399	--
489	--	99.2437	--
490	--	99.2391	--
491	--	99.1634	--
492	--	99.2363	--
493	--	99.2315	--
494	--	99.2319	--
495	--	99.2568	--
496	--	99.2582	--
497	--	99.1839	--
498	--	99.1905	--
499	--	99.1817	--
500	--	99.1941	--
501	--	99.1852	--
502	--	99.1804	--
503	--	99.1761	--
504	--	99.1809	--
505	--	99.172	--
506	--	99.1802	--
507	--	99.1813	--
508	--	99.1828	--
509	--	99.1843	--
510	--	99.1831	--
511	--	99.1807	--
512	--	99.1771	--
513	--	99.1758	--
514	--	99.1711	--
515	--	99.1742	--
516	--	99.1741	--
517	--	99.1794	--
518	--	99.1811	--
519	--	99.1874	--
520	--	99.1807	--
521	--	99.1848	--
522	--	99.1813	--
523	--	99.1793	--
524	--	99.1757	--
525	--	99.1804	--
526	--	99.1729	--
527	--	99.1757	--
528	--	99.172	--
529	--	99.1725	--
530	--	99.1665	--
531	--	99.1775	--
532	--	99.1817	--
533	--	99.1833	--
534	--	99.1905	--
535	--	99.193	--
536	--	99.1846	--
537	--	99.1845	--
538	--	99.1835	--
539	--	99.1702	--
540	--	99.1715	--
541	--	99.1717	--
542	--	99.1667	--
543	--	99.1671	--
544	--	99.172	--
545	--	99.1695	--
546	--	99.1726	--
547	--	99.1733	--
548	--	99.1784	--
549	--	99.1768	--
550	--	99.186	--
551	--	99.1848	--
552	--	99.192	--
553	--	99.1945	--
554	--	99.2086	--
555	--	99.2083	--
556	--	99.2114	--
557	--	99.2134	--
558	--	99.2149	--
559	--	99.2072	--
560	--	99.2073	--
561	--	93.9834	--
562	--	90.4962	--
563	--	73.0927	563
564	--	99.2679	--
565	--	99.2493	--
566	--	99.2874	--
567	--	99.2477	--
568	--	99.2474	--
569	--	99.268	--
570	--	99.2817	--
571	--	99.2824	--
572	--	99.1594	--
573	--	99.1558	--
574	--	99.2221	--
575	--	99.2075	--
576	--	99.2077	--
577	--	99.1691	--
578	--	99.1982	--
579	--	99.1622	--
580	--	99.1931	--
581	--	99.1304	--
582	--	99.1944	--
583	--	99.1385	--
584	--	99.1719	--
585	--	99.1609	--
586	--	99.1849	--
587	--	99.2216	--
588	--	99.2246	--
589	--	99.2476	--
590	--	99.2262	--
591	--	99.1515	--
592	--	99.1474	--
593	--	99.2219	--
594	--	99.1901	--
595	--	99.2255	--
596	--	99.1438	--
597	--	99.1738	--
598	--	99.2426	--
599	--	99.2156	--
600	--	99.2151	--
601	--	99.2188	--
602	--	99.2567	--
603	--	99.249	--
604	--	99.2631	--
605	--	99.0351	--
606	--	99.2776	--
607	--	99.1934	--
608	--	99.1549	--
609	--	99.2526	--
610	--	99.1806	--
611	--	99.1752	--
612	--	99.2973	--
613	--	99.2057	--
614	--	99.1799	--
615	--	99.1903	--
616	--	99.2591	--
617	--	99.2143	--
618	--	99.2716	--
619	--	99.2198	--
620	--	99.1395	--
621	--	99.2977	--
622	--	99.1954	--
623	--	99.2177	--
624	--	99.1805	--
625	--	99.1405	--
626	--	99.2047	--
627	--	99.158	--
628	--	99.2155	--
629	--	99.1947	--
630	--	99.2061	--
631	--	99.1689	--
632	--	99.2485	--
633	--	99.2289	--
634	--	99.179	--
635	--	99.1748	--
636	--	99.1302	--
637	--	99.1152	--
638	--	99.0288	--
639	--	99.1763	--
640	--	99.1143	--
641	--	98.9591	--
642	--	99.0743	--
643	--	99.1363	--
644	--	99.0864	--
645	--	98.9442	--
646	--	98.9103	--
647	--	98.9198	--
648	--	98.8753	--
649	--	98.9359	--
650	--	98.978	--
651	--	98.9216	--
652	--	98.9013	--
653	--	98.8325	--
654	--	98.8558	--
655	--	99.1311	--
656	--	98.8471	--
657	--	98.7994	--
658	--	98.677	--
659	--	98.8769	--
660	--	98.8501	--
661	--	98.6217	--
662	--	98.648	--
663	--	98.6991	--
664	--	98.5008	--
665	--	98.3964	--
666	--	98.4394	--
667	--	98.1427	--
668	--	98.0263	--
669	--	98.3164	--
670	--	98.2852	--
671	--	98.2526	--
672	--	98.4032	--
673	--	98.0707	--
674	--	98.1295	--
675	--	98.0357	--
676	--	97.953	--
677	--	97.6552	--
678	--	97.443	--
679	--	97.7511	--
680	--	97.3441	--
681	--	97.1522	--
682	--	97.2302	--
683	--	97.8581	--
684	--	97.5829	--
685	--	97.6925	--
686	--	97.4313	--
687	--	97.3114	--
688	--	97.2672	--
689	--	97.3708	--
690	--	97.6654	--
691	--	97.462	--
692	--	97.3785	--
693	--	97.3449	--
694	--	97.17	--
695	--	97.0304	--
696	--	97.1754	--
697	--	96.9813	--
698	--	97.0205	--
699	--	96.974	--
700	--	97.0359	--
701	--	96.8216	--
702	--	96.6336	--
703	--	96.6023	--
704	--	96.2617	--
705	--	95.9346	--
706	--	95.9133	--
707	--	95.9408	--
708	--	96.0254	--
709	--	96.016	--
710	--	95.8054	--
711	--	95.6718	--
712	--	95.4535	--
713	--	95.4162	--
714	--	95.4914	--
715	--	95.8948	--
716	--	94.8307	--
717	--	95.8293	--
718	--	95.2489	--
719	--	94.9131	--
720	--	94.5068	--
721	--	94.8344	--
722	--	94.7377	--
723	--	94.1466	--
724	--	94.1002	--
725	--	94.2601	--
726	--	93.9037	--
727	--	93.6148	--
728	--	93.3219	--
729	--	92.9905	--
730	--	92.8406	--
731	--	92.9288	--
732	--	92.6655	--
733	--	92.8193	--
734	--	93.0354	--
735	--	93.6849	--
736	--	93.1297	--
737	--	93.4746	--
738	--	93.3214	--
739	--	93.3723	--
740	--	93.2467	--
741	--	--	--
742	--	--	--
743	--	--	--
744	--	--	--
745	--	--	--
746	--	--	--
747	--	--	--
748	--	--	--
749	--	--	--
750	--	--	--

## Sheet: Figure 5d
1	195.286	97.8911	1	94.3852	193.662	1	165.654	68.4882
2	193.827	99.5989	2	94.9254	189.293	2	162.87	90.8082
3	194.171	99.7282	3	96.3474	193.63	3	161.574	91.0413
4	194.231	99.5924	4	97.1728	184.763	4	161.41	94.1986
5	194.182	99.6715	5	97.9405	186.363	5	160.007	96.4198
6	194.429	99.6303	6	98.5172	187.126	6	157.612	97.7969
7	194.658	99.7001	7	98.5127	186.415	7	156.91	97.6443
8	194.836	99.5643	8	98.5263	187.567	8	157.295	98.646
9	194.685	99.7821	9	98.5281	187.541	9	154.847	98.4439
10	195.038	99.6304	10	98.4864	188.026	10	153.063	98.0097
11	195.01	99.6577	11	98.5151	188.303	11	152.564	97.6232
12	195.223	99.7503	12	98.5709	188.414	12	152.682	97.0975
13	195.04	99.6105	13	98.57	188.619	13	149.506	96.5279
14	195.205	99.5242	14	98.6061	188.456	14	148.926	96.0894
15	194.856	99.6842	15	98.6475	188.6	15	147.896	95.59
16	194.897	99.6908	16	98.6651	188.32	16	146.218	95.1334
17	195.26	99.8627	17	98.5927	188.145	17	145.692	94.7416
18	195.801	99.377	18	98.6241	188.197	18	145.091	87.9553
19	195.41	99.7414	19	98.6072	187.999	19	144.887	82.7278
20	195.654	99.4336	20	98.6068	187.799	20	143.706	72.1768
21	195.37	99.6519	21	98.6043	187.818	21	142.383	57.9847
22	195.433	99.6543	22	98.6065	187.595	22	141.512	50.4772
23	195.195	99.7746	23	98.5732	187.415	23	142.907	45.9901
24	195.133	99.7835	24	98.7031	187.522	24	141.449	45.8303
25	195.188	99.6628	25	98.657	187.336	25	139.169	44.3212
26	195.011	99.8349	26	98.6808	187.186	26	138.479	42.8521
27	194.963	99.9129	27	98.6875	185.678	27	139.557	40.3639
28	195.126	99.6851	28	98.7346	186.84	28	111.021	45.8303
29	195.225	99.5814	29	98.5695	186.553	29	85.9263	44.3212
30	195.095	99.7091	30	98.5349	186.406	30	83.4852	42.8521
31	194.757	99.8651	31	98.5307	186.301	31	85.5699	40.3639
32	195.071	99.5362	32	98.5799	186.168	32	--	--
33	194.744	99.7548	33	98.6096	185.975	33	--	--
34	195.101	99.4853	34	98.8077	186.364	34	--	--
35	194.887	99.5783	35	98.8683	186.123	35	--	--
36	195.055	99.4688	36	98.8359	186.123	36	--	--
37	194.826	99.6267	37	98.6961	183.754	37	--	--
38	194.644	99.6964	38	98.6272	185.145	38	--	--
39	194.361	99.7269	39	98.4457	184.838	39	--	--
40	194.338	99.7485	40	98.3953	184.768	40	--	--
41	194.508	99.6247	41	98.2387	184.09	41	--	--
42	194.373	99.6363	42	98.482	184.392	42	--	--
43	194.253	99.7531	43	98.6406	184.463	43	--	--
44	194.466	99.615	44	98.8529	184.627	44	--	--
45	194.233	99.744	45	98.9431	184.685	45	--	--
46	194.481	99.5404	46	99.3164	185.166	46	--	--
47	194.544	99.4552	47	99.2378	184.61	47	--	--
48	193.725	99.6877	48	98.1256	182.667	48	--	--
49	193.73	99.5588	49	98.0994	182.508	49	--	--
50	193.457	99.6016	50	98.279	182.678	50	--	--
51	193.491	99.648	51	97.9853	181.885	51	--	--
52	193.557	99.9087	52	97.8941	181.691	52	--	--
53	193.859	99.6188	53	99.0325	183.376	53	--	--
54	193.541	99.6808	54	98.9155	183.005	54	--	--
55	193.486	99.679	55	98.6706	182.484	55	--	--
56	193.596	99.7959	56	98.7329	182.126	56	--	--
57	192.92	99.7979	57	98.9338	181.408	57	--	--
58	192.838	99.6863	58	98.6938	181.201	58	--	--
59	193.035	99.5254	59	98.7583	181.791	59	--	--
60	193.165	99.6163	60	98.8577	181.728	60	--	--
61	193.027	99.7825	61	98.6687	181.188	61	--	--
62	193.167	99.5973	62	98.4918	180.639	62	--	--
63	192.957	99.7826	63	98.5169	180.425	63	--	--
64	193.167	99.6074	64	98.4693	180.129	64	--	--
65	192.958	99.6835	65	98.3612	179.692	65	--	--
66	192.899	99.5826	66	98.4454	179.383	66	--	--
67	192.921	99.6122	67	98.3955	178.524	67	--	--
68	193.185	99.713	68	98.0931	177.267	68	--	--
69	193.183	99.7825	69	98.0504	177.869	69	--	--
70	193.12	99.6347	70	97.7832	177.542	70	--	--
71	193.041	99.6953	71	97.4322	176.757	71	--	--
72	192.845	99.8526	72	96.4341	174.934	72	--	--
73	192.982	99.6246	73	96.6844	175.172	73	--	--
74	192.775	99.7588	74	96.0838	174.188	74	--	--
75	192.714	99.422	75	95.3222	172.527	75	--	--
76	192.396	99.665	76	95.0901	171.907	76	--	--
77	192.023	99.768	77	94.5035	170.62	77	--	--
78	192.223	99.6056	78	93.2656	167.059	78	--	--
79	192.417	99.6975	79	92.803	166.875	79	--	--
80	192.684	99.5482	80	92.2182	165.76	80	--	--
81	192.441	99.7365	81	90.7273	163.285	81	--	--
82	192.449	99.6249	82	89.8511	161.645	82	--	--
83	192.495	99.5623	83	87.801	157.996	83	--	--
84	192.367	99.5674	84	85.5843	154.058	84	--	--
85	192.136	99.3409	85	82.9589	149.359	85	--	--
86	191.78	99.8999	86	80.3588	144.926	86	--	--
87	191.895	99.6103	87	77.2042	139.537	87	--	--
88	191.898	99.758	88	74.4416	134.595	88	--	--
89	192.204	99.5189	89	70.9816	128.628	89	--	--
90	192.167	99.6013	90	--	--	90	--	--
91	192.08	99.5751	91	--	--	91	--	--
92	191.786	99.7274	92	--	--	92	--	--
93	191.808	99.6041	93	--	--	93	--	--
94	191.563	99.6115	94	--	--	94	--	--
95	191.508	99.585	95	--	--	95	--	--
96	191.636	99.5586	96	--	--	96	--	--
97	191.749	99.5092	97	--	--	97	--	--
98	191.548	99.6717	98	--	--	98	--	--
99	191.456	99.7875	99	--	--	99	--	--
100	191.37	99.7141	100	--	--	100	--	--
101	191.621	99.6089	101	--	--	101	--	--
102	191.417	99.4961	102	--	--	102	--
103	190.911	99.6949	103	--	--	103	--
104	190.672	99.7586	104	--	--	104	--
105	191.007	99.7395	105	--	--	105	--
106	191.164	99.5808	106	--	--	106	--
107	191.146	99.6915	107	--	--	107	--
108	190.952	99.7332	108	--	--	108	--
109	191.14	99.6504	109	--	--	109	--
110	191.046	99.697	110	--	--	110	--
111	191.123	99.5267	111	--	--	111	--
112	190.785	99.6873	112	--	--	112	--
113	190.759	99.6699	113	--	--	113	--
114	190.713	99.6799	114	--	--	114	--
115	190.496	99.8194	115	--	--	115	--
116	190.832	99.5186	116	--	--	116	--
117	190.517	99.6906	117	--	--	117	--
118	190.55	99.5675	118	--	--	118	--
119	190.372	99.721	119	--	--	119	--
120	190.441	99.5904	120	--	--	120	--
121	189.804	99.5057	121	--	--	121	--
122	189.575	99.6567	122	--	--	122	--
123	189.393	99.7657	123	--	--	123	--
124	189.706	99.6722	124	--	--	124	--
125	190.14	99.5953	125	--	--	125	--
126	189.95	99.7542	126	--	--	126	--
127	190.157	99.5663	127	--	--	127	--
128	189.857	99.86	128	--	--	128	--
129	189.934	99.6754	129	--	--	129	--
130	189.938	99.4015	130	--	--	130	--
131	189.396	99.4923	131	--	--	131	--
132	189.549	99.721	132	--	--	132	--
133	189.803	99.7326	133	--	--	133	--
134	190.148	99.3489	134	--	--	134	--
135	189.766	99.765	135	--	--	135	--
136	189.966	99.6156	136	--	--	136	--
137	189.785	99.6871	137	--	--	137	--
138	189.732	99.7001	138	--	--	138	--
139	189.899	99.5473	139	--	--	139	--
140	189.761	99.5499	140	--	--	140	--
141	189.479	99.5242	141	--	--	141	--
142	189.411	99.5831	142	--	--	142	--
143	189.376	99.7123	143	--	--	143	--
144	189.333	99.4913	144	--	--	144	--
145	189.212	99.5484	145	--	--	145	--
146	189.095	99.6271	146	--	--	146	--
147	189.144	99.5436	147	--	--	147	--
148	189.188	99.4535	148	--	--	148	--
149	188.814	99.6039	149	--	--	149	--
150	188.485	99.5656	150	--	--	150	--
151	188.013	99.6752	151	--	--	151	--
152	188.252	99.654	152	--	--	152	--
153	188.227	99.7524	153	--	--	153	--
154	188.226	99.6327	154	--	--	154	--
155	188.242	99.6497	155	--	--	155	--
156	188.371	99.5072	156	--	--	156	--
157	188.187	99.8291	157	--	--	157	--
158	188.681	99.441	158	--	--	158	--
159	188.76	99.4959	159	--	--	159	--
160	188.223	99.6733	160	--	--	160	--
161	188.267	99.4605	161	--	--	161	--
162	188.174	99.438	162	--	--	162	--
163	188.062	99.5229	163	--	--	163	--
164	188.226	99.6987	164	--	--	164	--
165	188.407	99.3549	165	--	--	165	--
166	188.141	99.6427	166	--	--	166	--
167	188.232	99.6811	167	--	--	167	--
168	188.24	99.6211	168	--	--	168	--
169	188.091	99.6191	169	--	--	169	--
170	187.971	99.2957	170	--	--	170	--
171	187.573	99.4346	171	--	--	171	--
172	187.43	99.6102	172	--	--	172	--
173	187.8	99.5323	173	--	--	173	--
174	187.884	99.4676	174	--	--	174	--
175	187.793	99.5894	175	--	--	175	--
176	187.777	99.5622	176	--	--	176	--
177	187.863	99.52	177	--	--	177	--
178	187.494	99.7347	178	--	--	178	--
179	187.861	99.5179	179	--	--	179	--
180	187.705	99.5394	180	--	--	180	--
181	187.47	99.5429	181	--	--	181	--
182	187.267	99.5369	182	--	--	182	--
183	187.267	99.7699	183	--	--	183	--
184	187.541	99.3136	184	--	--	184	--
185	187.217	99.5277	185	--	--	185	--
186	187.137	99.7605	186	--	--	186	--
187	187.428	99.4836	187	--	--	187	--
188	187.188	99.4186	188	--	--	188	--
189	187.247	99.4618	189	--	--	189	--
190	187.112	99.1203	190	--	--	190	--
191	186.385	99.4043	191	--	--	191	--
192	186.142	99.8098	192	--	--	192	--
193	186.569	99.7575	193	--	--	193	--
194	186.977	99.3525	194	--	--	194
195	186.664	99.5854	195	--	--	195
196	187.015	99.5113	196	--	--	196
197	186.932	99.4072	197	--	--	197
198	186.924	99.44	198	--	--	198
199	186.704	99.6835	199	--	--	199
200	186.355	99.3657	200	--	--	200
201	185.938	99.5727	201	--	--	201
202	185.982	99.5544	202	--	--	202
203	185.91	99.5596	203	--	--	203
204	186.209	99.5372	204	--	--	204
205	186.308	99.5473	205	--	--	205
206	186.201	99.6656	206	--	--	206
207	186.562	99.4217	207	--	--	207
208	186.219	99.3651	208	--	--	208
209	186.154	99.5123	209	--	--	209
210	185.59	99.6906	210	--	--	210
211	185.614	99.5455	211	--	--	211
212	185.801	99.5957	212	--	--	212
213	186.276	99.3062	213	--	--	213
214	185.918	99.5175	214	--	--	214
215	186.059	99.5877	215	--	--	215
216	185.955	99.5773	216	--	--	216
217	185.941	99.5528	217	--	--	217
218	186.021	99.3787	218	--	--	218
219	185.862	99.5663	219	--	--	219
220	185.945	99.5103	220	--	--	220
221	185.775	99.6351	221	--	--	221
222	185.97	99.4416	222	--	--	222
223	185.809	99.5949	223	--	--	223
224	185.965	99.4932	224	--	--	224
225	185.877	99.4705	225	--	--	225
226	185.86	99.4309	226	--	--	226
227	185.806	99.4263	227	--	--	227
228	185.608	99.5078	228	--	--	228
229	185.536	99.476	229	--	--	229
230	185.662	99.418	230	--	--	230
231	185.435	99.5311	231	--	--	231
232	185.293	99.5721	232	--	--	232
233	185.521	99.5653	233	--	--	233
234	185.393	99.57	234	--	--	234
235	185.604	99.531	235	--	--	235
236	185.758	99.4198	236	--	--	236
237	185.605	99.5164	237	--	--	237
238	185.847	99.2806	238	--	--	238
239	185.566	99.4367	239	--	--	239
240	185.333	99.3661	240	--	--	240
241	185.246	99.299	241	--	--	241
242	185.011	99.4766	242	--	--	242
243	185.09	99.5109	243	--	--	243
244	185.113	99.4804	244	--	--	244
245	185.04	99.2888	245	--	--	245
246	185.025	99.3476	246	--	--	246
247	184.882	99.2967	247	--	--	247
248	184.7	99.4293	248	--	--	248
249	184.709	99.4789	249	--	--	249
250	184.505	99.4935	250	--	--	250
251	184.279	99.6195	251	--	--	251
252	184.395	99.4445	252	--	--	252
253	184.319	99.5558	253	--	--	253
254	184.327	99.4159	254	--	--	254
255	183.99	99.663	255	--	--	255
256	184.167	99.3852	256	--	--	256
257	183.942	99.5938	257	--	--	257
258	183.954	99.5397	258	--	--	258
259	183.949	99.5687	259	--	--	259
260	183.703	99.612	260	--	--	260
261	184.024	99.2798	261	--	--	261
262	183.914	99.5305	262	--	--	262
263	183.883	99.4115	263	--	--	263
264	183.979	99.4965	264	--	--	264
265	184.108	99.4719	265	--	--	265
266	184.044	99.5274	266	--	--	266
267	184.229	99.4127	267	--	--	267
268	184.24	99.2846	268	--	--	268
269	184.115	99.2968	269	--	--	269
270	183.991	99.3903	270	--	--	270
271	183.974	99.359	271	--	--	271
272	183.892	99.4737	272	--	--	272
273	183.881	99.4425	273	--	--	273
274	183.951	99.2545	274	--	--	274
275	183.84	99.5357	275	--	--	275
276	183.81	99.4432	276	--	--	276
277	183.757	99.3742	277	--	--	277
278	183.726	99.3759	278	--	--	278
279	183.484	99.5073	279	--	--	279
280	183.417	99.5587	280	--	--	280
281	183.587	99.3822	281	--	--	281
282	183.482	99.3386	282	--	--	282
283	183.385	99.3532	283	--	--	283
284	183.229	99.3889	284	--	--	284
285	183.398	99.4354	285	--	--	285
286	183.387	99.2875	286	--	--	286
287	183.029	99.4981	287	--	--	287
288	183.33	99.2919	288	--	--	288
289	183.218	99.5092	289	--	--	289
290	183.25	99.3878	290	--	--	290
291	183.267	99.3388	291	--	--	291
292	183.304	99.2595	292	--	--	292
293	183.118	99.3615	293	--	--	293
294	183.115	99.3644	294	--	--	294
295	183.035	99.4677	295	--	--	295
296	183.199	99.2981	296	--	--	296
297	183.198	99.3956	297	--	--	297
298	182.915	99.3331	298	--	--	298
299	182.916	99.2678	299	--	--	299
300	182.95	99.2756	300	--	--	300
301	182.6	99.582	301	--	--	301
302	182.802	99.3764	302	--	--	302
303	182.742	99.3821	303	--	--	303
304	182.565	99.4276	304	--	--	304
305	182.736	99.2277	305	--	--	305
306	182.516	99.3304	306	--	--	306
307	182.612	99.1485	307	--	--	307
308	182.303	99.3795	308	--	--	308
309	182.403	99.2211	309	--	--	309
310	182.066	99.5608	310	--	--	310
311	182.339	99.3405	311	--	--	311
312	182.416	99.1904	312	--	--	312
313	182.242	99.2901	313	--	--	313
314	182.202	99.1821	314	--	--	314
315	181.812	99.278	315	--	--	315
316	181.551	99.4597	316	--	--	316
317	181.662	99.3772	317	--	--	317
318	181.875	99.2479	318	--	--	318
319	181.703	99.2518	319	--	--	319
320	181.789	99.0745	320	--	--	320
321	181.499	99.3615	321	--	--	321
322	181.387	99.4406	322	--	--	322
323	181.591	99.2159	323	--	--	323
324	181.386	99.3467	324	--	--	324
325	181.354	99.3071	325	--	--	325
326	181.111	99.2735	326	--	--	326
327	180.991	99.3518	327	--	--	327
328	181.181	99.3734	328	--	--	328
329	181.268	99.3241	329	--	--	329
330	181.554	99.2656	330	--	--	330
331	181.478	99.2466	331	--	--	331
332	181.087	99.3537	332	--	--	332
333	181.006	99.2306	333	--	--	333
334	180.944	99.3095	334	--	--	334
335	180.831	99.3465	335	--	--	335
336	180.736	99.3312	336	--	--	336
337	180.852	99.1306	337	--	--	337
338	180.594	99.3225	338	--	--	338
339	180.719	99.3586	339	--	--	339
340	180.653	99.3467	340	--	--	340
341	180.341	99.4943	341	--	--	341
342	180.575	99.3357	342	--	--	342
343	180.481	99.3768	343	--	--	343
344	180.435	99.2705	344	--	--	344
345	180.367	99.3576	345	--	--	345
346	180.411	99.2957	346	--	--	346
347	179.986	99.3804	347	--	--	347
348	179.863	99.4803	348	--	--	348
349	179.973	99.2919	349	--	--	349
350	179.79	99.2601	350	--	--	350
351	179.802	99.4476	351	--	--	351
352	179.837	99.3828	352	--	--	352
353	179.79	99.2785	353	--	--	353
354	180.071	99.2554	354	--	--	354
355	179.899	99.2122	355	--	--	355
356	179.608	99.3054	356	--	--	356
357	179.422	99.3664	357	--	--	357
358	179.345	99.1966	358	--	--	358
359	179.124	99.3552	359	--	--	359
360	179.168	99.423	360	--	--	360
361	179.164	99.3544	361	--	--	361
362	179.006	99.3076	362	--	--	362
363	179.014	99.3985	363	--	--	363
364	179.31	99.3401	364	--	--	364
365	179.204	99.2565	365	--	--	365
366	179.176	99.4282	366	--	--	366
367	178.929	99.2454	367	--	--	367
368	178.714	99.2537	368	--	--	368
369	178.478	99.4827	369	--	--	369
370	178.2	99.4408	370	--	--	370
371	178.232	99.3087	371	--	--	371
372	178.149	99.3188	372	--	--	372
373	178.089	99.3028	373	--	--	373
374	178.182	99.3614	374	--	--	374
375	178.22	99.4582	375	--	--	375
376	178.432	99.329	376	--	--	376
377	178.566	99.261	377	--	--	377
378	178.271	99.3133	378	--	--	378
379	177.971	99.3728	379	--	--	379
380	177.68	99.4151	380	--	--	380
381	177.784	99.185	381	--	--	381
382	177.516	99.263	382	--	--	382
383	177.382	99.2627	383	--	--	383
384	177.13	99.5294	384	--	--	384
385	177.335	99.1957	385	--	--	385
386	177.133	99.4269	386	--	--	386
387	177.172	99.5643	387	--	--	387
388	177.525	99.1877	388	--	--	388
389	177.38	99.2354	389	--	--	389
390	177.179	99.5121	390	--	--	390
391	176.943	99.4642	391	--	--	391
392	176.736	99.5976	392	--	--	392
393	176.9	99.1843	393	--	--	393
394	176.73	99.2583	394	--	--	394
395	176.322	99.4819	395	--	--	395
396	176.239	99.4866	396	--	--	396
397	176.186	99.4525	397	--	--	397
398	175.833	99.5859	398	--	--	398
399	175.876	99.4324	399	--	--	399
400	175.877	99.4918	400	--	--	400
401	175.877	99.5072	401	--	--	401
402	176.119	99.2229	402	--	--	402
403	175.9	99.5286	403	--	--	403
404	175.878	99.3932	404	--	--	404
405	175.698	99.3717	405	--	--	405
406	175.582	99.3226	406	--	--	406
407	175.344	99.5546	407	--	--	407
408	175.409	99.3212	408	--	--	408
409	175.166	99.475	409	--	--	409
410	175.145	99.4826	410	--	--	410
411	175.124	99.2145	411	--	--	411
412	174.929	99.5002	412	--	--	412
413	175.225	99.3501	413	--	--	413
414	175.177	99.4642	414	--	--	414
415	175.371	99.3947	415	--	--	415
416	175.276	99.4703	416	--	--	416
417	175.11	99.3431	417	--	--	417
418	174.946	99.2703	418	--	--	418
419	174.448	99.6727	419	--	--	419
420	174.436	99.481	420	--	--	420
421	174.299	99.2801	421	--	--	421
422	174.065	99.4083	422	--	--	422
423	173.972	99.4074	423	--	--	423
424	173.701	99.4364	424	--	--	424
425	173.921	99.1687	425	--	--	425
426	173.68	99.6157	426	--	--	426
427	174.166	99.5824	427	--	--	427
428	174.211	99.3892	428	--	--	428
429	174.259	99.2356	429	--	--	429
430	173.857	99.4475	430	--	--	430
431	173.624	99.3667	431	--	--	431
432	173.485	99.2573	432	--	--	432
433	173.183	99.4539	433	--	--	433
434	172.909	99.5343	434	--	--	434
435	172.944	99.3956	435	--	--	435
436	172.642	99.6123	436	--	--	436
437	172.671	99.427	437	--	--	437
438	172.469	99.6288	438	--	--	438
439	172.702	99.4459	439	--	--	439
440	172.663	99.6459	440	--	--	440
441	172.882	99.4625	441	--	--	441
442	172.866	99.5353	442	--	--	442
443	172.741	99.4267	443	--	--	443
444	172.693	99.4147	444	--	--	444
445	172.44	99.4597	445	--	--	445
446	172.355	99.5469	446	--	--	446
447	172.364	99.5132	447	--	--	447
448	172.376	99.3125	448	--	--	448
449	171.907	99.4676	449	--	--	449
450	171.72	99.5806	450	--	--	450
451	171.885	99.3397	451	--	--	451
452	171.827	99.2977	452	--	--	452
453	171.635	99.6027	453	--	--	453
454	171.912	99.3889	454	--	--	454
455	171.976	99.3877	455	--	--	455
456	171.813	99.5713	456	--	--	456
457	172.054	99.4147	457	--	--	457
458	171.769	99.4266	458	--	--	458
459	171.403	99.2938	459	--	--	459
460	171.282	99.4124	460	--	--	460
461	171.123	99.387	461	--	--	461
462	170.793	99.581	462	--	--	462
463	170.647	99.298	463	--	--	463
464	170.279	99.5394	464	--	--	464
465	170.08	99.5382	465	--	--	465
466	170.225	99.5897	466	--	--	466
467	170.341	99.4463	467	--	--	467
468	170.355	99.5388	468	--	--	468
469	170.181	99.6754	469	--	--	469
470	170.48	99.179	470	--	--	470
471	169.988	99.382	471	--	--	471
472	169.719	99.4675	472	--	--	472
473	169.558	99.5152	473	--	--	473
474	169.274	99.3635	474	--	--	474
475	169.06	99.4921	475	--	--	475
476	169.043	99.4381	476	--	--	476
477	168.918	99.5107	477	--	--	477
478	168.778	99.2119	478	--	--	478
479	168.352	99.373	479	--	--	479
480	168.039	99.6025	480	--	--	480
481	168.208	99.4343	481	--	--	481
482	167.846	99.5422	482	--	--	482
483	167.821	99.6666	483	--	--	483
484	167.985	99.3563	484	--	--	484
485	167.819	99.4444	485	--	--	485
486	167.449	99.578	486	--	--	486
487	167.511	99.3284	487	--	--	487
488	167.151	99.4856	488	--	--	488
489	167.164	99.5034	489	--	--	489
490	167.164	99.2371	490	--	--	490
491	166.671	99.5146	491	--	--	491
492	166.477	99.5466	492	--	--	492
493	166.429	99.4839	493	--	--	493
494	166.43	99.4533	494	--	--	494
495	166.237	99.4223	495	--	--	495
496	166.132	99.3832	496	--	--	496
497	165.914	99.5016	497	--	--	497
498	165.835	99.6174	498	--	--	498
499	165.744	99.6407	499	--	--	499
500	165.856	99.642	500	--	--	500
501	165.751	99.5826	501	--	--	501
502	165.746	99.7125	502	--	--	502
503	165.948	99.2983	503	--	--	503
504	165.649	99.6503	504	--	--	504
505	165.671	99.5487	505	--	--	505
506	165.628	99.4435	506	--	--	506
507	165.403	99.4134	507	--	--	507
508	165.021	99.4856	508	--	--	508
509	165.124	99.3403	509	--	--	509
510	164.849	99.3587	510	--	--	510
511	164.67	99.4558	511	--	--	511
512	164.405	99.4865	512	--	--	512
513	164.26	99.4986	513	--	--	513
514	164.022	99.5519	514	--	--	514
515	163.87	99.5351	515	--	--	515
516	163.797	99.6335	516	--	--	516
517	163.743	99.4849	517	--	--	517
518	163.46	99.7472	518	--	--	518
519	163.74	99.5548	519	--	--	519
520	163.864	99.668	520	--	--	520
521	163.909	99.6068	521	--	--	521
522	163.869	99.4943	522	--	--	522
523	163.99	99.4157	523	--	--	523
524	163.654	99.6835	524	--	--	524
525	163.731	99.5372	525	--	--	525
526	163.501	99.3462	526	--	--	526
527	163.159	99.5504	527	--	--	527
528	162.931	99.5136	528	--	--	528
529	162.874	99.324	529	--	--	529
530	162.661	99.5917	530	--	--	530
531	162.435	99.5968	531	--	--	531
532	162.371	99.4762	532	--	--	532
533	162.233	99.569	533	--	--	533
534	162.128	99.6438	534	--	--	534
535	162.089	99.5918	535	--	--	535
536	161.902	99.5285	536	--	--	536
537	161.891	99.4778	537	--	--	537
538	161.542	99.6364	538	--	--	538
539	161.569	99.519	539	--	--	539
540	161.795	99.4084	540	--	--	540
541	161.674	99.4282	541	--	--	541
542	161.469	99.6476	542	--	--	542
543	161.365	99.4513	543	--	--	543
544	160.892	99.7683	544	--	--	544
545	161.068	99.5745	545	--	--	545
546	161.035	99.3677	546	--	--	546
547	160.863	99.4536	547	--	--	547
548	160.748	99.4829	548	--	--	548
549	160.637	99.5447	549	--	--	549
550	160.61	99.6023	550	--	--	550
551	160.524	99.4749	551	--	--	551
552	160.548	99.3432	552	--	--	552
553	160.351	99.5593	553	--	--	553
554	160.307	99.5182	554	--	--	554
555	160.12	99.7212	555	--	--	555
556	160.273	99.5649	556	--	--	556
557	160.422	99.4666	557	--	--	557
558	160.176	99.7722	558	--	--	558
559	160.171	99.6222	559	--	--	559
560	160.234	99.535	560	--	--	560
561	160.149	99.4599	561	--	--	561
562	159.966	99.3975	562	--	--	562
563	159.771	99.5036	563	--	--	563
564	159.638	99.4136	564	--	--	564
565	159.276	99.6683	565	--	--	565
566	159.203	99.7519	566	--	--	566
567	159.328	99.4016	567	--	--	567
568	159.047	99.5783	568	--	--	568
569	158.94	99.6483	569	--	--	569
570	158.855	99.628	570	--	--	570
571	158.912	99.4131	571	--	--	571
572	158.945	99.4383	572	--	--	572
573	158.71	99.4654	573	--	--	573
574	158.492	99.6425	574	--	--	574
575	158.424	99.6649	575	--	--	575
576	158.466	99.4943	576	--	--	576
577	158.439	99.4389	577	--	--	577
578	158.274	99.8392	578	--	--	578
579	158.502	99.3858	579	--	--	579
580	158.415	99.4717	580	--	--	580
581	158.375	99.4422	581	--	--	581
582	158.374	99.506	582	--	--	582
583	158.402	99.4827	583	--	--	583
584	158.481	99.3065	584	--	--	584
585	158.137	99.5254	585	--	--	585
586	158.009	99.3616	586	--	--	586
587	157.658	99.5891	587	--	--	587
588	157.633	99.504	588	--	--	588
589	157.515	99.6918	589	--	--	589
590	157.578	99.521	590	--	--	590
591	157.347	99.722	591	--	--	591
592	157.418	99.5452	592	--	--	592
593	157.452	99.4208	593	--	--	593
594	157.244	99.6624	594	--	--	594
595	157.371	99.4543	595	--	--	595
596	157.368	99.3224	596	--	--	596
597	157.128	99.4954	597	--	--	597
598	157.005	99.496	598	--	--	598
599	156.75	99.5932	599	--	--	599
600	156.91	99.2971	600	--	--	600
601	156.595	99.6163	601	--	--	601
602	156.796	99.528	602	--	--	602
603	156.755	99.5657	603	--	--	603
604	156.739	99.7139	604	--	--	604
605	156.774	99.644	605	--	--	605
606	156.853	99.583	606	--	--	606
607	156.869	99.5154	607	--	--	607
608	156.705	99.8466	608	--	--	608
609	156.916	99.3227	609	--	--	609
610	156.552	99.6164	610	--	--	610
611	156.395	99.5738	611	--	--	611
612	156.308	99.4688	612	--	--	612
613	156.307	99.3717	613	--	--	613
614	156	99.7375	614	--	--	614
615	156.083	99.5256	615	--	--	615
616	155.932	99.5399	616	--	--	616
617	155.816	99.6617	617	--	--	617
618	155.866	99.5567	618	--	--	618
619	155.588	99.7895	619	--	--	619
620	155.675	99.7014	620	--	--	620
621	155.637	99.7004	621	--	--	621
622	155.71	99.5694	622	--	--	622
623	155.483	99.6749	623	--	--	623
624	155.395	99.5565	624	--	--	624
625	155.387	99.4537	625	--	--	625
626	155.458	99.3807	626	--	--	626
627	155.276	99.7248	627	--	--	627
628	155.542	99.5736	628	--	--	628
629	155.529	99.5872	629	--	--	629
630	155.55	99.6553	630	--	--	630
631	155.755	99.4164	631	--	--	631
632	155.636	99.3669	632	--	--	632
633	155.495	99.5044	633	--	--	633
634	155.537	99.5792	634	--	--	634
635	155.423	99.4358	635	--	--	635
636	155.211	99.3915	636	--	--	636
637	155.1	99.5991	637	--	--	637
638	155.193	99.4682	638	--	--	638
639	155.07	99.5649	639	--	--	639
640	154.935	99.7217	640	--	--	640
641	155.027	99.5423	641	--	--	641
642	154.734	99.5534	642	--	--	642
643	154.558	99.6374	643	--	--	643
644	154.426	99.6714	644	--	--	644
645	154.46	99.5813	645	--	--	645
646	154.3	99.6553	646	--	--	646
647	154.231	99.7627	647	--	--	647
648	154.473	99.517	648	--	--	648
649	154.332	99.5278	649	--	--	649
650	154.256	99.4601	650	--	--	650
651	154.149	99.4844	651	--	--	651
652	153.922	99.7071	652	--	--	652
653	153.864	99.4962	653	--	--	653
654	153.67	99.6712	654	--	--	654
655	153.798	99.5112	655	--	--	655
656	153.497	99.551	656	--	--	656
657	153.359	99.6538	657	--	--	657
658	153.363	99.5174	658	--	--	658
659	153.323	99.5455	659	--	--	659
660	153.39	99.4637	660	--	--	660
661	153.452	99.4001	661	--	--	661
662	153.291	99.7727	662	--	--	662
663	153.375	99.5846	663	--	--	663
664	153.419	99.5064	664	--	--	664
665	153.287	99.6224	665	--	--	665
666	153.36	99.5316	666	--	--	666
667	153.083	99.73	667	--	--	667
668	153.133	99.6539	668	--	--	668
669	153.203	99.5627	669	--	--	669
670	153.05	99.783	670	--	--	670
671	153.094	99.6381	671	--	--	671
672	153.209	99.4624	672	--	--	672
673	153.049	99.6275	673	--	--	673
674	153.036	99.6394	674	--	--	674
675	153.031	99.5444	675	--	--	675
676	152.959	99.5519	676	--	--	676
677	152.831	99.6233	677	--	--	677
678	152.776	99.6683	678	--	--	678
679	152.525	99.9676	679	--	--	679
680	152.789	99.4401	680	--	--	680
681	152.59	99.6542	681	--	--	681
682	152.535	99.6729	682	--	--	682
683	152.593	99.4006	683	--	--	683
684	152.3	99.6137	684	--	--	684
685	152.349	99.5868	685	--	--	685
686	152.436	99.6768	686	--	--	686
687	152.455	99.3	687	--	--	687
688	152.187	99.4765	688	--	--	688
689	151.896	99.7072	689	--	--	689
690	151.908	99.8441	690	--	--	690
691	152.062	99.6452	691	--	--	691
692	152.038	99.4996	692	--	--	692
693	152.059	99.5028	693	--	--	693
694	152.011	99.6387	694	--	--	694
695	151.852	99.7155	695	--	--	695
696	151.968	99.3732	696	--	--	696
697	151.813	99.6008	697	--	--	697
698	151.723	99.6918	698	--	--	698
699	151.861	99.5414	699	--	--	699
700	151.751	99.6165	700	--	--	700
701	151.722	99.6204	701	--	--	701
702	151.672	99.7205	702	--	--	702
703	151.6	99.7085	703	--	--	703
704	151.608	99.5967	704	--	--	704
705	151.542	99.5748	705	--	--	705
706	151.522	99.4828	706	--	--	706
707	151.43	99.5743	707	--	--	707
708	151.347	99.5906	708	--	--	708
709	151.389	99.465	709	--	--	709
710	151.319	99.6033	710	--	--	710
711	151.346	99.5158	711	--	--	711
712	151.152	99.738	712	--	--	712
713	151.255	99.6292	713	--	--	713
714	151.1	99.6736	714	--	--	714
715	151.148	99.5105	715	--	--	715
716	151.07	99.5547	716	--	--	716
717	151.014	99.5311	717	--	--	717
718	150.948	99.6516	718	--	--	718
719	150.945	99.6963	719	--	--	719
720	150.885	99.4381	720	--	--	720
721	150.567	99.7448	721	--	--	721
722	150.613	99.5262	722	--	--	722
723	150.54	99.8426	723	--	--	723
724	150.794	99.5958	724	--	--	724
725	150.842	99.6207	725	--	--	725
726	150.813	99.6697	726	--	--	726
727	150.921	99.4978	727	--	--	727
728	150.874	99.5729	728	--	--	728
729	150.866	99.4727	729	--	--	729
730	150.666	99.6719	730	--	--	730
731	150.662	99.5993	731	--	--	731
732	150.569	99.7396	732	--	--	732
733	150.702	99.4956	733	--	--	733
734	150.566	99.6674	734	--	--	734
735	150.612	99.5584	735	--	--	735
736	150.545	99.6178	736	--	--	736
737	150.654	99.4901	737	--	--	737
738	150.448	99.6501	738	--	--	738
739	150.32	99.7763	739	--	--	739
740	150.479	99.4439	740	--	--	740
741	150.269	99.677	741	--	--	741
742	150.27	99.6485	742	--	--	742
743	150.348	99.5017	743	--	--	743
744	150.155	99.6749	744	--	--	744
745	150.218	99.5252	745	--	--	745
746	150.214	99.5532	746	--	--	746
747	150.208	99.5372	747	--	--	747
748	150.008	99.6704	748	--	--	748
749	150.009	99.5971	749	--	--	749
750	150.013	99.6367	750	--	--	750
751	150.023	99.6011	751	--	--	751
752	149.97	99.6109	752	--	--	752
753	149.871	99.7394	753	--	--	753
754	149.854	99.8378	754	--	--	754
755	149.934	99.6573	755	--	--	755
756	150.068	99.3776	756	--	--	756
757	149.823	99.5586	757	--	--	757
758	149.763	99.5919	758	--	--	758
759	149.61	99.8485	759	--	--	759
760	149.797	99.5401	760	--	--	760
761	149.748	99.5649	761	--	--	761
762	149.693	99.6948	762	--	--	762
763	149.804	99.4329	763	--	--	763
764	149.735	99.653	764	--	--	764
765	149.736	99.6451	765	--	--	765
766	149.78	99.5785	766	--	--	766
767	149.74	99.5406	767	--	--	767
768	149.671	99.4855	768	--	--	768
769	149.597	99.5442	769	--	--	769
770	149.432	99.7062	770	--	--	770
771	149.447	99.6958	771	--	--	771
772	149.453	99.6659	772	--	--	772
773	149.343	99.7557	773	--	--	773
774	149.373	99.7116	774	--	--	774
775	149.409	99.6526	775	--	--	775
776	149.451	99.5071	776	--	--	776
777	149.195	99.7527	777	--	--	777
778	149.298	99.6075	778	--	--	778
779	149.338	99.5636	779	--	--	779
780	149.2	99.7369	780	--	--	780
781	149.234	99.6654	781	--	--	781
782	149.271	99.4639	782	--	--	782
783	--	--	783	--	--	783
784	--	--	784	--	--	784
785	--	--	785	--	--	785
786	--	--	786	--	--	786
787	--	--	787	--	--	787
788	--	--	788	--	--	788
789	--	--	789	--	--	789
790	--	--	790	--	--	790
791	--	--	791	--	--	791
792	--	--	792	--	--	792
793	--	--	793	--	--	793
794	--	--	794	--	--	794
795	--	--	795	--	--	795
796	--	--	796	--	--	796
797	--	--	797	--	--	797
798	--	--	798	--	--	798
799	--	--	799	--	--	799
800	--	--	800	--	--	800
801	--	--	801	--	--	801
802	--	--	802	--	--	802
803	--	--	803	--	--	803
804	--	--	804	--	--	804
805	--	--	805	--	--	805
806	--	--	806	--	--	806
807	--	--	807	--	--	807
808	--	--	808	--	--	808
809	--	--	809	--	--	809
810	--	--	810	--	--	810
811	--	--	811	--	--	811
812	--	--	812	--	--	812
813	--	--	813	--	--	813
814	--	--	814	--	--	814
815	--	--	815	--	--	815
816	--	--	816	--	--	816
817	--	--	817	--	--	817
818	--	--	818	--	--	818
819	--	--	819	--	--	819
820	--	--	820	--	--	820
821	--	--	821	--	--	821
822	--	--	822	--	--	822
823	--	--	823	--	--	823
824	--	--	824	--	--	824
825	--	--	825	--	--	825
826	--	--	826	--	--	826
827	--	--	827	--	--	827
828	--	--	828	--	--	828
829	--	--	829	--	--	829
830	--	--	830	--	--	830
831	--	--	831	--	--	831
832	--	--	832	--	--	832
833	--	--	833	--	--	833
834	--	--	834	--	--	834
835	--	--	835	--	--	835
836	--	--	836	--	--	836
837	--	--	837	--	--	837
838	--	--	838	--	--	838
839	--	--	839	--	--	839
840	--	--	840	--	--	840
841	--	--	841	--	--	841
842	--	--	842	--	--	842
843	--	--	843	--	--	843
844	--	--	844	--	--	844
845	--	--	845	--	--	845
846	--	--	846	--	--	846
847	--	--	847	--	--	847
848	--	--	848	--	--	848
849	--	--	849	--	--	849
850	--	--	850	--	--	850
851	--	--	851	--	--	851
852	--	--	852	--	--	852
853	--	--	853	--	--	853
854	--	--	854	--	--	854
855	--	--	855	--	--	855
856	--	--	856	--	--	856
857	--	--	857	--	--	857
858	--	--	858	--	--	858
859	--	--	859	--	--	859
860	--	--	860	--	--	860
861	--	--	861	--	--	861
862	--	--	862	--	--	862
863	--	--	863	--	--	863
864	--	--	864	--	--	864
865	--	--	865	--	--	865
866	--	--	866	--	--	866
867	--	--	867	--	--	867
868	--	--	868	--	--	868
869	--	--	869	--	--	869
870	--	--	870	--	--	870
871	--	--	871	--	--	871
872	--	--	872	--	--	872
873	--	--	873	--	--	873
874	--	--	874	--	--	874
875	--	--	875	--	--	875
876	--	--	876	--	--	876
877	--	--	877	--	--	877
878	--	--	878	--	--	878
879	--	--	879	--	--	879
880	--	--	880	--	--	880
881	--	--	881	--	--	881
882	--	--	882	--	--	882
883	--	--	883	--	--	883
884	--	--	884	--	--	884
885	--	--	885	--	--	885
886	--	--	886	--	--	886
887	--	--	887	--	--	887
888	--	--	888	--	--	888
889	--	--	889	--	--	889
890	--	--	890	--	--	890
891	--	--	891	--	--	891
892	--	--	892	--	--	892
893	--	--	893	--	--	893
894	--	--	894	--	--	894
895	--	--	895	--	--	895
896	--	--	896	--	--	896
897	--	--	897	--	--	897
898	--	--	898	--	--	898
899	--	--	899	--	--	899
900	--	--	900	--	--	900
901	--	--	901	--	--	901
902	--	--	902	--	--	902
903	--	--	903	--	--	903
904	--	--	904	--	--	904
905	--	--	905	--	--	905
906	--	--	906	--	--	906
907	--	--	907	--	--	907
908	--	--	908	--	--	908
909	--	--	909	--	--	909
910	--	--	910	--	--	910
911	--	--	911	--	--	911
912	--	--	912	--	--	912
913	--	--	913	--	--	913
914	--	--	914	--	--	914
915	--	--	915	--	--	915
916	--	--	916	--	--	916
917	--	--	917	--	--	917
918	--	--	918	--	--	918
919	--	--	919	--	--	919
920	--	--	920	--	--	920
921	--	--	921	--	--	921
922	--	--	922	--	--	922
923	--	--	923	--	--	923
924	--	--	924	--	--	924
925	--	--	925	--	--	925
926	--	--	926	--	--	926
927	--	--	927	--	--	927
928	--	--	928	--	--	928
929	--	--	929	--	--	929
930	--	--	930	--	--	930
931	--	--	931	--	--	931
932	--	--	932	--	--	932
933	--	--	933	--	--	933
934	--	--	934	--	--	934
935	--	--	935	--	--	935
936	--	--	936	--	--	936
937	--	--	937	--	--	937
938	--	--	938	--	--	938
939	--	--	939	--	--	939
940	--	--	940	--	--	940
941	--	--	941	--	--	941
942	--	--	942	--	--	942
943	--	--	943	--	--	943
944	--	--	944	--	--	944
945	--	--	945	--	--	945
946	--	--	946	--	--	946
947	--	--	947	--	--	947
948	--	--	948	--	--	948
949	--	--	949	--	--	949
950	--	--	950	--	--	950
951	--	--	951	--	--	951
952	--	--	952	--	--	952
953	--	--	953	--	--	953
954	--	--	954	--	--	954
955	--	--	955	--	--	955
956	--	--	956	--	--	956
957	--	--	957	--	--	957
958	--	--	958	--	--	958
959	--	--	959	--	--	959
960	--	--	960	--	--	960
961	--	--	961	--	--	961
962	--	--	962	--	--	962
963	--	--	963	--	--	963
964	--	--	964	--	--	964
965	--	--	965	--	--	965
966	--	--	966	--	--	966
967	--	--	967	--	--	967
968	--	--	968	--	--	968
969	--	--	969	--	--	969
970	--	--	970	--	--	970
971	--	--	971	--	--	971
972	--	--	972	--	--	972
973	--	--	973	--	--	973
974	--	--	974	--	--	974
975	--	--	975	--	--	975
976	--	--	976	--	--	976
977	--	--	977	--	--	977
978	--	--	978	--	--	978
979	--	--	979	--	--	979
980	--	--	980	--	--	980
981	--	--	981	--	--	981
982	--	--	982	--	--	982
983	--	--	983	--	--	983
984	--	--	984	--	--	984
985	--	--	985	--	--	985
986	--	--	986	--	--	986
987	--	--	987	--	--	987
988	--	--	988	--	--	988
989	--	--	989	--	--	989
990	--	--	990	--	--	990
991	--	--	991	--	--	991
992	--	--	992	--	--	992
993	--	--	993	--	--	993
994	--	--	994	--	--	994
995	--	--	995	--	--	995
996	--	--	996	--	--	996
997	--	--	997	--	--	997
998	--	--	998	--	--	998
999	--	--	999	--	--	999
1000	--	--	1000	--	--	1000
1001	--	--	1001	--	--	1001
1002	--	--	1002	--	--	1002
			--		--
