# Supplementary material for: An improved 9 micron thick separator for a 350 Wh/kg lithium metal rechargeable pouch cell
Source: Nat Commun. 2022 Nov 10;13:6788. doi: 10.1038/s41467-022-34584-z (PMC9649724; doi:10.1038/s41467-022-34584-z)
Supplement: Supplementary file 2 — Source Data [file 41467_2022_34584_MOESM2_ESM.zip › Source Data-Figure 6.xlsx]

## Sheet: Figure 6c
0.000280066	4.39916	0.000262652	2.80069	0.000269274	4.39916	0.000271102	2.80083	0.000250063	4.39929	0.000248836	2.8008	0.000241436	4.39915	0.000237375	2.80078	0.000231099	4.39919	0.000234724	2.80088	0.000223993	4.39928	0.000224588	2.80072
0.42038	4.25176	0.39421	3.6064	0.40418	4.2504	0.407	3.61557	0.37534	4.24407	0.37348	3.61649	0.36249	4.22853	0.35627	3.61836	0.34697	4.21242	0.35231	3.62437	0.33612	4.2143	0.33716	3.59946
0.84048	4.23834	0.78816	3.63806	0.8081	4.23733	0.81373	3.62928	0.75044	4.2319	0.74671	3.62969	0.72474	4.21736	0.7123	3.63086	0.69371	4.20169	0.70438	3.63766	0.67201	4.20362	0.6741	3.61607
1.26058	4.22753	1.18211	3.64216	1.21201	4.22684	1.22046	3.63319	1.12553	4.22207	1.11994	3.63356	1.08699	4.20838	1.06833	3.63427	1.04045	4.19353	1.05645	3.64099	1.0079	4.19554	1.01104	3.62012
1.68068	4.21833	1.57606	3.64404	1.61592	4.21796	1.62719	3.63528	1.50062	4.21375	1.49317	3.63572	1.44924	4.20103	1.42435	3.63643	1.38717	4.18684	1.40851	3.64303	1.3438	4.18888	1.34798	3.62243
2.10077	4.21032	1.97001	3.64532	2.01983	4.21042	2.03392	3.63692	1.87571	4.20654	1.86639	3.63747	1.81149	4.19465	1.78038	3.6379	1.7339	4.18141	1.76058	3.64456	1.6797	4.1834	1.68492	3.62416
2.52086	4.20357	2.36395	3.64598	2.42373	4.20375	2.44065	3.6382	2.2508	4.20036	2.23962	3.63869	2.17374	4.1891	2.13641	3.63921	2.08064	4.17675	2.11266	3.64552	2.01559	4.17884	2.02186	3.62547
2.94095	4.19749	2.75789	3.6467	2.82764	4.19771	2.84737	3.63932	2.62589	4.19479	2.61284	3.63982	2.53599	4.18439	2.49243	3.64019	2.42738	4.17262	2.46473	3.64627	2.35149	4.17481	2.3588	3.62662
3.36105	4.19218	3.15184	3.64742	3.23154	4.19261	3.2541	3.6403	3.00098	4.18995	2.98607	3.64076	2.89824	4.1802	2.84846	3.64104	2.77412	4.16928	2.8168	3.64725	2.68738	4.17129	2.69574	3.6276
3.78115	4.18755	3.5458	3.64798	3.63545	4.18807	3.66082	3.6412	3.37607	4.18567	3.3593	3.64158	3.26049	4.17657	3.20448	3.64192	3.12086	4.16631	3.16887	3.64794	3.02328	4.1685	3.03268	3.62853
4.20124	4.18325	3.93975	3.64846	4.03936	4.18408	4.06754	3.64197	3.75116	4.18194	3.73253	3.64242	3.62273	4.17334	3.56051	3.64284	3.46759	4.16402	3.52094	3.64874	3.35918	4.16605	3.36962	3.62937
4.62134	4.17986	4.3337	3.64891	4.44327	4.18052	4.47426	3.64285	4.12625	4.17859	4.10575	3.64317	3.98497	4.17058	3.91653	3.64344	3.81434	4.16173	3.87302	3.64937	3.69508	4.16378	3.70655	3.63006
5.04143	4.17647	4.72764	3.64933	4.84718	4.17732	4.88098	3.64356	4.50135	4.17573	4.47898	3.64391	4.34722	4.16811	4.27255	3.6442	4.16107	4.15989	4.22509	3.65022	4.03097	4.1618	4.04348	3.63085
5.46153	4.17364	5.12159	3.64989	5.25109	4.17459	5.2877	3.64432	4.87644	4.17305	4.8522	3.64459	4.70946	4.1661	4.62858	3.64489	4.50781	4.15812	4.57717	3.65085	4.36687	4.16004	4.38042	3.63172
5.88163	4.17116	5.51553	3.65014	5.655	4.17211	5.69441	3.64497	5.25154	4.17064	5.22543	3.64527	5.0717	4.16414	4.98461	3.64542	4.85455	4.15663	4.92924	3.65139	4.70277	4.15851	4.71736	3.63232
6.30172	4.16887	5.90947	3.65062	6.05891	4.16985	6.10113	3.64561	5.62663	4.16864	5.59866	3.64581	5.43395	4.16239	5.34064	3.64594	5.20129	4.15524	5.28132	3.65213	5.03867	4.15696	5.05429	3.63298
6.72181	4.16678	6.30342	3.65105	6.46282	4.1679	6.50785	3.64625	6.00172	4.16663	5.97188	3.64649	5.7962	4.16069	5.69667	3.64664	5.54803	4.15378	5.63339	3.65259	5.37457	4.15565	5.39123	3.63365
7.14191	4.16508	6.69736	3.65149	6.86673	4.16607	6.91457	3.64696	6.37682	4.16516	6.34511	3.64712	6.15845	4.1593	6.0527	3.6473	5.89478	4.15252	5.98546	3.6534	5.71047	4.15434	5.72816	3.63433
7.56201	4.16325	7.09131	3.65184	7.27065	4.16434	7.32129	3.6475	6.75191	4.1635	6.71834	3.64787	6.5207	4.15786	6.40872	3.64789	6.24152	4.15123	6.33754	3.65395	6.04637	4.15302	6.0651	3.63507
7.9821	4.16164	7.48525	3.65229	7.67456	4.16276	7.72801	3.64828	7.127	4.16204	7.09157	3.64845	6.88294	4.15657	6.76475	3.64862	6.58826	4.14996	6.68961	3.65455	6.38227	4.15178	6.40204	3.63562
8.4022	4.16001	7.8792	3.65272	8.07847	4.16129	8.13473	3.64895	7.50209	4.16063	7.46479	3.64911	7.24519	4.15536	7.12079	3.64922	6.935	4.14863	7.04169	3.65535	6.71817	4.15055	6.73897	3.63621
8.8223	4.15842	8.27315	3.65311	8.48237	4.15977	8.54145	3.64967	7.87719	4.1592	7.83802	3.64986	7.60744	4.15398	7.47681	3.64998	7.28174	4.14726	7.39376	3.65592	7.05407	4.14942	7.07591	3.6368
9.2424	4.15715	8.6671	3.65348	8.88628	4.15833	8.94817	3.65038	8.25228	4.15783	8.21124	3.65053	7.96969	4.15277	7.83284	3.65065	7.62848	4.14588	7.74583	3.65666	7.38997	4.14811	7.41284	3.63745
9.6625	4.15568	9.06105	3.65405	9.29019	4.15697	9.35489	3.65116	8.62738	4.1565	8.58447	3.65136	8.33194	4.15132	8.18886	3.6514	7.97522	4.14448	8.09791	3.65724	7.72586	4.14681	7.74978	3.63812
10.0826	4.15424	9.455	3.65449	9.6941	4.15565	9.76161	3.65188	9.00247	4.15527	8.95769	3.65201	8.69419	4.15011	8.54489	3.65204	8.32196	4.1428	8.44998	3.65799	8.06176	4.1456	8.08672	3.6387
10.5027	4.15269	9.84894	3.65481	10.098	4.15424	10.1683	3.65253	9.37756	4.15371	9.33092	3.65275	9.05644	4.1485	8.90092	3.65277	8.6687	4.14139	8.80205	3.65867	8.39766	4.14417	8.42366	3.63929
10.9228	4.15118	10.2429	3.65539	10.5019	4.15266	10.575	3.65332	9.75265	4.1523	9.70416	3.65345	9.41868	4.14711	9.25694	3.65348	9.01544	4.13965	9.15413	3.65943	8.73355	4.14278	8.7606	3.63993
11.3429	4.14964	10.6369	3.65578	10.9058	4.151	10.9818	3.65412	10.1277	4.15072	10.0774	3.65417	9.78093	4.14548	9.61297	3.65438	9.36218	4.13786	9.5062	3.66029	9.06946	4.14134	9.09754	3.64062
11.763	4.1479	11.0308	3.65631	11.3097	4.14953	11.3885	3.65493	10.5028	4.14927	10.4506	3.65492	10.1432	4.144	9.969	3.65513	9.70892	4.13599	9.85828	3.66093	9.40536	4.13984	9.43448	3.64124
12.1831	4.14617	11.4248	3.65671	11.7137	4.14782	11.7952	3.65567	10.8779	4.14765	10.8238	3.65573	10.5054	4.1422	10.325	3.65588	10.0557	4.13415	10.2104	3.66184	9.74126	4.13828	9.77142	3.64188
12.6032	4.14429	11.8187	3.65724	12.1176	4.14599	12.202	3.65643	11.253	4.14594	11.1971	3.65662	10.8677	4.14055	10.681	3.65677	10.4024	4.1322	10.5624	3.66254	10.0772	4.13678	10.1084	3.64263
13.0233	4.1424	12.2127	3.65764	12.5215	4.14419	12.6087	3.65725	11.6281	4.14409	11.5703	3.65724	11.2299	4.1385	11.0371	3.65747	10.7492	4.13022	10.9145	3.6634	10.4131	4.1351	10.4453	3.64334
13.4434	4.1403	12.6066	3.65822	12.9254	4.14235	13.0154	3.65819	12.0032	4.14219	11.9435	3.65822	11.5922	4.13657	11.3931	3.65843	11.0959	4.12811	11.2666	3.66426	10.749	4.1335	10.7822	3.64401
13.8635	4.13817	13.0006	3.65872	13.3293	4.14005	13.4221	3.65902	12.3783	4.14015	12.3167	3.6591	11.9544	4.13452	11.7491	3.65924	11.4426	4.12591	11.6187	3.6651	11.0848	4.13173	11.1192	3.64461
14.2836	4.13587	13.3945	3.65924	13.7332	4.13795	13.8289	3.65987	12.7534	4.13799	12.6899	3.65991	12.3166	4.13243	12.1051	3.66008	11.7894	4.12377	11.9707	3.66604	11.4207	4.13004	11.4561	3.64526
14.7037	4.13362	13.7885	3.65975	14.1371	4.13569	14.2356	3.66079	13.1285	4.13584	13.0632	3.66081	12.6789	4.1302	12.4612	3.66104	12.1361	4.12151	12.3228	3.6668	11.7566	4.12831	11.7931	3.64588
15.1238	4.13119	14.1824	3.66032	14.541	4.13325	14.6423	3.6617	13.5036	4.13363	13.4364	3.66159	13.0411	4.12806	12.8172	3.662	12.4829	4.11932	12.6749	3.66773	12.0925	4.12645	12.13	3.64663
15.5439	4.12871	14.5764	3.66097	14.9449	4.13093	15.0491	3.66252	13.8786	4.1312	13.8096	3.6625	13.4034	4.12568	13.1732	3.66284	12.8296	4.11693	13.027	3.66873	12.4284	4.12471	12.467	3.64735
15.964	4.12606	14.9703	3.66154	15.3488	4.12852	15.4558	3.66352	14.2537	4.12893	14.1828	3.66354	13.7656	4.12339	13.5293	3.66371	13.1763	4.11476	13.379	3.66969	12.7643	4.12295	12.8039	3.64808
16.3841	4.12347	15.3643	3.66206	15.7528	4.12595	15.8625	3.66429	14.6288	4.12639	14.556	3.66443	14.1279	4.12096	13.8853	3.66469	13.5231	4.11245	13.7311	3.67062	13.1002	4.12088	13.1409	3.64885
16.8042	4.12082	15.7582	3.66259	16.1567	4.12339	16.2692	3.66525	15.0039	4.1238	14.9292	3.66527	14.4901	4.11859	14.2413	3.66567	13.8698	4.1101	14.0832	3.6715	13.4361	4.11899	13.4778	3.64968
17.2243	4.11823	16.1522	3.66338	16.5606	4.12072	16.676	3.66621	15.379	4.12144	15.3025	3.66622	14.8524	4.11627	14.5974	3.66658	14.2166	4.10779	14.4353	3.67272	13.772	4.11714	13.8147	3.65042
17.6444	4.1154	16.5461	3.66391	16.9645	4.11824	17.0827	3.66716	15.7541	4.11891	15.6757	3.6671	15.2146	4.11376	14.9534	3.66754	14.5633	4.10547	14.7873	3.67343	14.1079	4.11518	14.1517	3.65131
18.0645	4.11282	16.9401	3.66469	17.3684	4.11559	17.4895	3.66803	16.1292	4.11624	16.0489	3.66801	15.5769	4.11137	15.3094	3.66858	14.9101	4.10312	15.1394	3.67447	14.4438	4.11333	14.4886	3.65182
18.4846	4.11014	17.3341	3.66518	17.7723	4.11288	17.8962	3.66893	16.5043	4.11378	16.4221	3.66898	15.9391	4.10886	15.6654	3.66949	15.2568	4.1009	15.4915	3.67551	14.7797	4.11132	14.8256	3.65277
18.9047	4.1074	17.728	3.66588	18.1762	4.11024	18.3029	3.66995	16.8794	4.11123	16.7954	3.66998	16.3013	4.10648	16.0215	3.67043	15.6035	4.09864	15.8436	3.67652	15.1156	4.10956	15.1625	3.65365
19.3248	4.10469	18.1219	3.6666	18.5801	4.10782	18.7096	3.67091	17.2545	4.10856	17.1686	3.67087	16.6636	4.10406	16.3775	3.6716	15.9503	4.09631	16.1956	3.67751	15.4515	4.10753	15.4995	3.65442
19.7449	4.10204	18.5159	3.66722	18.984	4.10516	19.1164	3.67199	17.6296	4.10609	17.5418	3.67205	17.0258	4.10165	16.7335	3.67255	16.297	4.09412	16.5477	3.67856	15.7874	4.10566	15.8364	3.65535
20.165	4.09932	18.9098	3.66794	19.3879	4.1026	19.5231	3.67286	18.0047	4.10355	17.915	3.67297	17.3881	4.09927	17.0896	3.67347	16.6438	4.09186	16.8998	3.6796	16.1232	4.10368	16.1733	3.65611
20.5851	4.09685	19.3038	3.66869	19.7918	4.10009	19.9298	3.67396	18.3798	4.10126	18.2883	3.67392	17.7504	4.09689	17.4456	3.67458	16.9905	4.08976	17.2519	3.68061	16.4591	4.10182	16.5103	3.65691
21.0052	4.09422	19.6978	3.66932	20.1958	4.09758	20.3366	3.67493	18.7548	4.09877	18.6615	3.67494	18.1126	4.09452	17.8016	3.67569	17.3372	4.08763	17.6039	3.68164	16.795	4.09996	16.8472	3.65781
21.4253	4.09155	20.0917	3.67006	20.5997	4.09502	20.7433	3.67593	19.1299	4.0962	19.0347	3.67596	18.4748	4.09228	18.1577	3.67677	17.684	4.08556	17.956	3.68276	17.1309	4.09808	17.1842	3.6587
21.8453	4.08914	20.4857	3.67071	21.0036	4.09255	21.15	3.67691	19.505	4.09382	19.4079	3.67682	18.8371	4.09002	18.5137	3.6777	18.0307	4.0835	18.3081	3.68388	17.4668	4.09621	17.5211	3.65962
22.2655	4.08659	20.8796	3.67154	21.4075	4.08999	21.5568	3.67797	19.8801	4.09135	19.7811	3.67802	19.1993	4.08775	18.8697	3.67879	18.3774	4.08149	18.6602	3.6849	17.8027	4.09427	17.8581	3.66046
22.6855	4.08413	21.2736	3.67233	21.8114	4.08769	21.9635	3.67892	20.2552	4.08911	20.1544	3.67889	19.5616	4.08543	19.2258	3.67983	18.7242	4.07951	19.0122	3.68609	18.1386	4.0924	18.195	3.66141
23.1056	4.08168	21.6675	3.67303	22.2153	4.08528	22.3702	3.67991	20.6303	4.08681	20.5276	3.67992	19.9238	4.08331	19.5818	3.6809	19.0709	4.07747	19.3643	3.68708	18.4745	4.0905	18.532	3.66228
23.5257	4.07937	22.0615	3.67377	22.6192	4.08287	22.7769	3.68099	21.0054	4.08452	20.9008	3.68094	20.2861	4.08125	19.9378	3.68201	19.4177	4.07562	19.7164	3.68817	18.8104	4.0888	18.8689	3.66324
23.9458	4.077	22.4554	3.67469	23.0231	4.08063	23.1837	3.682	21.3805	4.08231	21.274	3.68193	20.6483	4.07893	20.2939	3.68307	19.7644	4.07368	20.0685	3.6893	19.1463	4.08697	19.2059	3.66409
24.3659	4.07465	22.8494	3.67548	23.427	4.07826	23.5904	3.68308	21.7556	4.0801	21.6473	3.68317	21.0106	4.07695	20.6499	3.68416	20.1111	4.07174	20.4205	3.69037	19.4822	4.08509	19.5428	3.66507
24.786	4.07236	23.2433	3.67623	23.8309	4.07596	23.9971	3.68411	22.1307	4.0778	22.0205	3.684	21.3728	4.07482	21.0059	3.68518	20.4579	4.06983	20.7726	3.6915	19.8181	4.08315	19.8797	3.66615
25.2061	4.07007	23.6373	3.67702	24.2348	4.07391	24.4038	3.68515	22.5057	4.07564	22.3937	3.68517	21.7351	4.07291	21.362	3.68624	20.8046	4.06815	21.1247	3.69248	20.154	4.08141	20.2167	3.66695
25.6262	4.06777	24.0312	3.67782	24.6388	4.0718	24.8105	3.68622	22.8808	4.07361	22.7669	3.68615	22.0973	4.07083	21.718	3.68736	21.1514	4.06631	21.4768	3.69376	20.4899	4.07984	20.5536	3.66792
26.0463	4.06565	24.4252	3.67862	25.0427	4.06949	25.2172	3.68727	23.2559	4.07151	23.1402	3.68718	22.4596	4.06903	22.074	3.6883	21.4981	4.06453	21.8288	3.69479	20.8258	4.07798	20.8906	3.66896
26.4664	4.06348	24.8191	3.67949	25.4466	4.06739	25.624	3.68823	23.631	4.06948	23.5134	3.68834	22.8218	4.06694	22.4301	3.68948	21.8448	4.06287	22.1809	3.69578	21.1617	4.07625	21.2275	3.66986
26.8865	4.06138	25.2131	3.68037	25.8505	4.06536	26.0307	3.68933	24.0061	4.06747	23.8866	3.68927	23.184	4.0651	22.7861	3.69054	22.1916	4.06107	22.533	3.69699	21.4976	4.07447	21.5645	3.67085
27.3066	4.05933	25.607	3.68117	26.2544	4.06339	26.4374	3.69037	24.3812	4.06566	24.2598	3.69028	23.5463	4.06333	23.1421	3.69164	22.5383	4.0594	22.8851	3.69813	21.8334	4.07283	21.9014	3.67197
27.7267	4.05723	26.001	3.68198	26.6583	4.06139	26.8441	3.69141	24.7563	4.06358	24.633	3.69138	23.9085	4.06137	23.4982	3.69274	22.885	4.05772	23.2372	3.69916	22.1693	4.0711	22.2383	3.67279
28.1468	4.05536	26.395	3.68295	27.0622	4.0593	27.2508	3.69245	25.1313	4.06172	25.0063	3.69242	24.2708	4.05958	23.8542	3.69378	23.2318	4.05602	23.5892	3.70021	22.5052	4.06937	22.5753	3.67386
28.5669	4.05337	26.7889	3.68385	27.4661	4.05738	27.6576	3.69345	25.5064	4.05984	25.3795	3.69344	24.633	4.05782	24.2102	3.69485	23.5785	4.0543	23.9413	3.70145	22.8411	4.06775	22.9122	3.67489
28.987	4.05143	27.1829	3.6846	27.87	4.05557	28.0643	3.69462	25.8815	4.05794	25.7527	3.69461	24.9953	4.056	24.5663	3.69592	23.9253	4.05276	24.2934	3.70255	23.177	4.06599	23.2492	3.67594
29.4071	4.0495	27.5768	3.68537	28.2739	4.05371	28.471	3.69569	26.2566	4.05618	26.1259	3.69565	25.3575	4.05424	24.9223	3.697	24.272	4.05115	24.6455	3.70353	23.5129	4.06434	23.5861	3.67681
29.8271	4.04756	27.9708	3.68638	28.6778	4.05181	28.8777	3.69676	26.6317	4.05429	26.4992	3.69672	25.7198	4.05258	25.2783	3.69809	24.6187	4.04947	24.9975	3.70472	23.8488	4.06265	23.923	3.67793
30.2472	4.04578	28.3647	3.68713	29.0817	4.05006	29.2844	3.69777	27.0068	4.0526	26.8724	3.69765	26.082	4.05088	25.6344	3.69916	24.9655	4.04793	25.3496	3.70588	24.1847	4.06098	24.26	3.67908
30.6673	4.04386	28.7587	3.68806	29.4856	4.04815	29.6911	3.69879	27.3819	4.05091	27.2456	3.69872	26.4443	4.04919	25.9904	3.70019	25.3122	4.04629	25.7017	3.70696	24.5206	4.05923	24.5969	3.68003
31.0875	4.04211	29.1526	3.68895	29.8896	4.04644	30.0979	3.69987	27.757	4.04913	27.6188	3.69979	26.8065	4.04748	26.3464	3.70126	25.659	4.04483	26.0538	3.70808	24.8565	4.05767	24.9339	3.68109
31.5075	4.04032	29.5466	3.68985	30.2935	4.04472	30.5046	3.7009	28.132	4.04741	27.9921	3.70082	27.1688	4.04581	26.7024	3.70243	26.0057	4.04329	26.4058	3.70906	25.1924	4.05598	25.2708	3.68212
31.9276	4.03853	29.9405	3.69069	30.6974	4.04274	30.9113	3.70205	28.5071	4.04574	28.3653	3.70192	27.531	4.0442	27.0585	3.70346	26.3524	4.04171	26.7579	3.7102	25.5283	4.05422	25.6078	3.68326
32.3477	4.03672	30.3345	3.69154	31.1013	4.04109	31.318	3.70303	28.8822	4.04406	28.7385	3.70277	27.8933	4.04252	27.4145	3.70445	26.6992	4.04021	27.11	3.71132	25.8642	4.05279	25.9447	3.68422
32.7679	4.03503	30.7284	3.69245	31.5052	4.03943	31.7247	3.70415	29.2573	4.04228	29.1117	3.70394	28.2555	4.04095	27.7705	3.70559	27.0459	4.03858	27.4621	3.71238	26.2001	4.05101	26.2817	3.68524
33.188	4.0333	31.1224	3.69331	31.9091	4.03782	32.1315	3.70522	29.6324	4.04073	29.485	3.70504	28.6178	4.03931	28.1266	3.70665	27.3926	4.03702	27.8142	3.71345	26.536	4.04943	26.6186	3.68634
33.608	4.03163	31.5163	3.69428	32.313	4.03615	32.5382	3.7061	30.0075	4.03899	29.8582	3.70604	28.98	4.03781	28.4826	3.70774	27.7394	4.03555	28.1662	3.7146	26.8719	4.0477	26.9555	3.68745
34.0281	4.02996	31.9103	3.69507	32.7169	4.03447	32.9449	3.70725	30.3826	4.03736	30.2314	3.70698	29.3422	4.03624	28.8386	3.70881	28.0861	4.03408	28.5183	3.7156	27.2078	4.04612	27.2925	3.68844
34.4482	4.02828	32.3043	3.69601	33.1208	4.03277	33.3516	3.70829	30.7577	4.03587	30.6046	3.70805	29.7045	4.03466	29.1946	3.70966	28.4329	4.03254	28.8704	3.71663	27.5437	4.04452	27.6294	3.68973
34.8683	4.02662	32.6982	3.69685	33.5248	4.03116	33.7583	3.70936	31.1328	4.03423	30.9779	3.70913	30.0667	4.03302	29.5506	3.71084	28.7796	4.03106	29.2225	3.71783	27.8796	4.04292	27.9664	3.6907
35.2884	4.02487	33.0922	3.69782	33.9287	4.02946	34.1651	3.7104	31.5079	4.03262	31.3511	3.71003	30.429	4.03152	29.9067	3.71172	29.1264	4.02949	29.5745	3.71886	28.2155	4.0413	28.3033	3.69178
35.7085	4.0233	33.4861	3.6987	34.3326	4.02792	34.5718	3.71127	31.8829	4.03107	31.7243	3.71108	30.7912	4.03	30.2627	3.71288	29.4731	4.02804	29.9266	3.71988	28.5514	4.03966	28.6403	3.69288
36.1286	4.0217	33.8801	3.69972	34.7365	4.02636	34.9785	3.71234	32.258	4.02941	32.0975	3.71222	31.1535	4.02845	30.6187	3.71389	29.8198	4.02642	30.2787	3.72088	28.8873	4.03806	28.9772	3.69405
36.5487	4.02003	34.274	3.70056	35.1404	4.02465	35.3852	3.71345	32.6331	4.02792	32.4708	3.71317	31.5157	4.02698	30.9747	3.71497	30.1666	4.0251	30.6308	3.72203	29.2232	4.03654	29.3141	3.6951
36.9688	4.01841	34.668	3.70143	35.5443	4.02313	35.7919	3.71446	33.0082	4.02632	32.844	3.71425	31.878	4.02541	31.3308	3.71601	30.5133	4.02349	30.9829	3.72309	29.559	4.03488	29.6511	3.69611
37.3889	4.01678	35.0619	3.70235	35.9482	4.02166	36.1987	3.71548	33.3833	4.02478	33.2172	3.71522	32.2402	4.0239	31.6868	3.71698	30.8601	4.02194	31.3349	3.72407	29.8949	4.03322	29.988	3.69734
37.809	4.01522	35.4559	3.70327	36.3521	4.0201	36.6054	3.71647	33.7584	4.02317	33.5904	3.71628	32.6025	4.0224	32.0428	3.71804	31.2068	4.02052	31.687	3.72519	30.2308	4.03174	30.325	3.69838
38.2291	4.01356	35.8498	3.70411	36.756	4.01842	37.0121	3.71744	34.1335	4.02166	33.9637	3.71724	32.9647	4.02078	32.3989	3.71909	31.5536	4.01909	32.0391	3.72613	30.5667	4.03006	30.6619	3.69941
38.6492	4.01216	36.2438	3.70509	37.16	4.01689	37.4188	3.71846	34.5086	4.02021	34.3369	3.71824	33.327	4.01936	32.7549	3.72009	31.9003	4.01751	32.3911	3.72733	30.9026	4.02852	30.9989	3.70047
39.0693	4.01056	36.6377	3.70596	37.5639	4.01538	37.8256	3.71948	34.8836	4.01865	34.7101	3.71934	33.6892	4.01788	33.1109	3.72109	32.247	4.01605	32.7432	3.7283	31.2385	4.02679	31.3358	3.70162
39.4894	4.00898	37.0317	3.70689	37.9678	4.01383	38.2323	3.72052	35.2587	4.01718	35.0834	3.72026	34.0515	4.01633	33.467	3.72203	32.5938	4.01466	33.0953	3.72932	31.5744	4.02543	31.6728	3.70266
39.9095	4.00742	37.4256	3.70789	38.3717	4.01236	38.639	3.72146	35.6338	4.01573	35.4566	3.72124	34.4137	4.01489	33.823	3.72307	32.9405	4.01315	33.4474	3.73038	31.9103	4.0238	32.0097	3.70377
40.3296	4.00591	37.8196	3.7087	38.7756	4.01088	39.0457	3.72253	36.0089	4.01413	35.8298	3.72228	34.776	4.0134	34.179	3.72406	33.2873	4.01163	33.7994	3.73138	32.2462	4.02204	32.3466	3.70493
40.7497	4.00437	38.2135	3.70957	39.1795	4.00934	39.4525	3.72352	36.384	4.0125	36.203	3.7233	35.1382	4.01196	34.535	3.72511	33.634	4.01025	34.1515	3.73244	32.5821	4.02061	32.6836	3.70601
41.1698	4.0027	38.6075	3.71058	39.5834	4.00776	39.8592	3.72444	36.7591	4.01112	36.5762	3.72432	35.5005	4.01045	34.8911	3.72601	33.9807	4.0087	34.5036	3.73339	32.918	4.01906	33.0205	3.70703
41.5899	4.00132	39.0014	3.71139	39.9873	4.00622	40.2659	3.7254	37.1342	4.00959	36.9495	3.72526	35.8627	4.00903	35.2471	3.72711	34.3275	4.00726	34.8556	3.73445	33.2539	4.01754	33.3575	3.70827
42.01	3.99968	39.3954	3.71235	40.3912	4.00477	40.6726	3.72644	37.5093	4.00814	37.3227	3.72625	36.2249	4.00744	35.6031	3.72798	34.6742	4.00577	35.2077	3.73536	33.5898	4.01596	33.6944	3.7094
42.43	3.99816	39.7893	3.71326	40.7951	4.00329	41.0793	3.72742	37.8843	4.00669	37.6959	3.72726	36.5872	4.00606	35.9592	3.72902	35.021	4.00439	35.5598	3.73643	33.9257	4.0144	34.0314	3.71034
42.8501	3.99665	40.1833	3.7141	41.199	4.00162	41.4861	3.72836	38.2594	4.00516	38.0691	3.72822	36.9494	4.00454	36.3152	3.73	35.3677	4.00288	35.9119	3.73735	34.2616	4.01293	34.3683	3.71138
43.2702	3.99521	40.5772	3.71508	41.603	4.00026	41.8928	3.72946	38.6345	4.00373	38.4423	3.72926	37.3117	4.00305	36.6712	3.73101	35.7144	4.00135	36.2639	3.73839	34.5975	4.01126	34.7052	3.71243
43.6903	3.99364	40.9712	3.71589	42.0069	3.99875	42.2995	3.73033	39.0096	4.00212	38.8156	3.73017	37.6739	4.00159	37.0272	3.73204	36.0612	4.00001	36.616	3.73941	34.9334	4.00977	35.0422	3.7136
44.1104	3.99225	41.3651	3.71687	42.4108	3.99729	42.7062	3.73124	39.3847	4.00078	39.1888	3.73122	38.0362	4.0002	37.3833	3.73309	36.4079	3.99857	36.9681	3.74046	35.2693	4.00812	35.3791	3.71457
44.5305	3.99071	41.7591	3.71779	42.8147	3.99571	43.1129	3.73232	39.7598	3.99928	39.562	3.73212	38.3984	3.99865	37.7393	3.73382	36.7547	3.99702	37.3201	3.74141	35.6052	4.00677	35.7161	3.71571
44.9506	3.98921	42.153	3.71881	43.2186	3.99419	43.5197	3.73328	40.1349	3.99781	39.9352	3.73309	38.7607	3.99726	38.0953	3.73475	37.1014	3.99578	37.6722	3.74238	35.9411	4.00507	36.053	3.7168
45.3707	3.98775	42.5469	3.71954	43.6225	3.99289	43.9264	3.73424	40.51	3.99623	40.3085	3.73402	39.1229	3.99578	38.4513	3.73577	37.4482	3.99414	38.0243	3.74328	36.277	4.00364	36.39	3.71777
45.7908	3.98625	42.9409	3.72047	44.0264	3.99147	44.3331	3.73513	40.8851	3.99479	40.6817	3.73505	39.4852	3.99424	38.8073	3.7367	37.7949	3.99278	38.3763	3.74427	36.6129	4.00201	36.7269	3.71897
46.2109	3.98473	43.3349	3.72125	44.4303	3.99001	44.7398	3.7362	41.2602	3.99337	41.0549	3.73589	39.8474	3.99286	39.1634	3.73778	38.1417	3.99146	38.7284	3.74531	36.9487	4.00056	37.0639	3.71985
46.631	3.9832	43.7288	3.72224	44.8342	3.98847	45.1466	3.73704	41.6353	3.99207	41.4281	3.73691	40.2097	3.99153	39.5194	3.7386	38.4884	3.99007	39.0805	3.74633	37.2846	3.99899	37.4008	3.72097
47.0511	3.98173	44.1227	3.72313	45.2381	3.98696	45.5533	3.738	42.0104	3.99056	41.8013	3.73788	40.5719	3.9901	39.8754	3.73955	38.8351	3.98857	39.4325	3.74732	37.6205	3.99757	37.7377	3.72221
47.4712	3.98016	44.5167	3.72396	45.642	3.98558	45.96	3.73905	42.3855	3.98906	42.1746	3.73878	40.9342	3.9887	40.2315	3.74064	39.1819	3.98734	39.7846	3.7482	37.9564	3.99593	38.0747	3.72315
47.8914	3.97862	44.9106	3.72485	46.0459	3.98402	46.3668	3.74002	42.7606	3.98771	42.5478	3.73977	41.2964	3.98722	40.5875	3.74146	39.5286	3.98571	40.1367	3.74914	38.2923	3.99445	38.4116	3.72409
48.3115	3.97705	45.3046	3.72578	46.4499	3.98257	46.7735	3.74099	43.1357	3.98617	42.921	3.74072	41.6587	3.98568	40.9435	3.74244	39.8754	3.98429	40.4888	3.75012	38.6282	3.99299	38.7486	3.72522
48.7315	3.97573	45.6985	3.7266	46.8538	3.98109	47.1802	3.74194	43.5108	3.98479	43.2942	3.7416	42.0209	3.98424	41.2996	3.74329	40.2221	3.98274	40.8408	3.75106	38.9641	3.99165	39.0855	3.72623
49.1516	3.97416	46.0925	3.72754	47.2577	3.97962	47.5869	3.74283	43.8859	3.9833	43.6675	3.74263	42.3832	3.98281	41.6556	3.74424	40.5689	3.98131	41.1929	3.75207	39.3	3.99013	39.4225	3.72733
49.5718	3.97261	46.4864	3.72833	47.6616	3.97806	47.9936	3.74374	44.261	3.98185	44.0407	3.74354	42.7454	3.98132	42.0116	3.74526	40.9156	3.97998	41.545	3.75289	39.6359	3.9886	39.7594	3.72826
49.9919	3.97106	46.8804	3.7293	48.0655	3.97663	48.4003	3.74471	44.6361	3.98037	44.4139	3.74457	43.1077	3.97989	42.3676	3.746	41.2624	3.97847	41.897	3.75391	39.9718	3.98707	40.0963	3.72935
50.4119	3.96971	47.2743	3.73013	48.4694	3.97515	48.8071	3.74562	45.0112	3.97893	44.7872	3.74543	43.4699	3.97835	42.7237	3.74703	41.6091	3.97696	42.2491	3.75494	40.3077	3.98557	40.4333	3.73025
50.8321	3.96788	47.6683	3.73103	48.8733	3.97361	49.2138	3.7466	45.3863	3.97736	45.1604	3.7463	43.8321	3.97702	43.0797	3.74799	41.9558	3.97559	42.6012	3.75585	40.6436	3.984	40.7702	3.73143
51.2522	3.96643	48.0622	3.73196	49.2772	3.97208	49.6205	3.74745	45.7614	3.97592	45.5336	3.74726	44.1944	3.97542	43.4358	3.74883	42.3026	3.97418	42.9532	3.75685	40.9795	3.98262	41.1072	3.73241
51.6723	3.96497	48.4562	3.73275	49.6811	3.97059	50.0272	3.74839	46.1365	3.97429	45.9069	3.74811	44.5566	3.97412	43.7918	3.74973	42.6493	3.97268	43.3053	3.75771	41.3153	3.98101	41.4441	3.73347
52.0924	3.9634	48.8501	3.7337	50.085	3.96912	50.4339	3.74945	46.5115	3.97285	46.2801	3.74907	44.9189	3.97252	44.1478	3.75073	42.9961	3.97123	43.6574	3.75866	41.6512	3.97956	41.7811	3.73445
52.5125	3.96188	49.2441	3.7345	50.4889	3.96758	50.8406	3.75039	46.8867	3.97148	46.6533	3.74992	45.2811	3.97115	44.5039	3.75172	43.3428	3.96975	44.0095	3.75966	41.9871	3.97802	42.118	3.73548
52.9325	3.96036	49.638	3.73543	50.8928	3.96605	51.2474	3.75132	47.2617	3.96995	47.0266	3.751	45.6434	3.96968	44.8599	3.7525	43.6896	3.96841	44.3615	3.76057	42.323	3.97654	42.4549	3.73647
53.3526	3.95891	50.0319	3.73632	51.2968	3.96462	51.6541	3.75222	47.6368	3.9684	47.3998	3.75186	46.0056	3.96821	45.2159	3.75343	44.0363	3.96681	44.7136	3.7615	42.6589	3.97495	42.7919	3.73749
53.7727	3.95728	50.4259	3.73712	51.7007	3.96311	52.0608	3.75314	48.0119	3.96693	47.773	3.75272	46.3679	3.96672	45.572	3.75436	44.3831	3.96535	45.0657	3.76242	42.9948	3.97351	43.1288	3.73851
54.1928	3.95567	50.8199	3.73809	52.1046	3.96151	52.4676	3.75402	48.387	3.96539	48.1462	3.75366	46.7301	3.9651	45.928	3.75536	44.7298	3.96383	45.4177	3.76338	43.3307	3.97188	43.4658	3.73949
54.6129	3.95402	51.2138	3.73881	52.5085	3.95999	52.8743	3.75488	48.7621	3.96393	48.5195	3.7547	47.0924	3.96376	46.284	3.75615	45.0765	3.9625	45.7698	3.7643	43.6666	3.97043	43.8027	3.74045
55.033	3.95248	51.6078	3.73974	52.9124	3.95834	53.281	3.75591	49.1372	3.96228	48.8927	3.75552	47.4546	3.96216	46.6401	3.75722	45.4233	3.96072	46.1219	3.76531	44.0025	3.96904	44.1397	3.74153
55.4531	3.95102	52.0017	3.74057	53.3163	3.95689	53.6877	3.75674	49.5123	3.96079	49.2659	3.75651	47.8169	3.96062	46.9961	3.75804	45.77	3.95936	46.4739	3.76618	44.3384	3.96755	44.4766	3.74252
55.8732	3.94941	52.3956	3.74138	53.7202	3.95534	54.0945	3.75763	49.8874	3.9593	49.6391	3.75735	48.1791	3.95922	47.3521	3.75887	46.1168	3.95787	46.826	3.7671	44.6743	3.96597	44.8135	3.7434
56.2933	3.94765	52.7896	3.74228	54.1241	3.95368	54.5012	3.75859	50.2625	3.95786	50.0124	3.75831	48.5413	3.95762	47.7082	3.75984	46.4635	3.95638	47.1781	3.76805	45.0102	3.96432	45.1505	3.74439
56.7134	3.94613	53.1835	3.74322	54.528	3.95224	54.9079	3.75947	50.6376	3.95625	50.3856	3.75908	48.9036	3.95617	48.0642	3.76078	46.8102	3.95494	47.5301	3.76891	45.346	3.96294	45.4874	3.74537
57.1335	3.94453	53.5774	3.74407	54.9319	3.95067	55.3147	3.76046	51.0127	3.9547	50.7588	3.76009	49.2658	3.9546	48.4202	3.76163	47.157	3.95329	47.8822	3.76987	45.682	3.96125	45.8244	3.74637
57.5536	3.94287	53.9714	3.74487	55.3358	3.94903	55.7214	3.76137	51.3878	3.9531	51.132	3.76111	49.6281	3.95315	48.7762	3.76249	47.5037	3.95182	48.2343	3.77077	46.0179	3.95977	46.1613	3.74742
57.9737	3.9413	54.3653	3.7457	55.7397	3.94746	56.1281	3.7624	51.7629	3.95156	51.5053	3.76195	49.9903	3.95162	49.1323	3.76354	47.8504	3.95013	48.5864	3.7718	46.3537	3.95814	46.4982	3.74843
58.3938	3.93949	54.7593	3.74658	56.1436	3.94583	56.5348	3.76324	52.138	3.95001	51.8785	3.7629	50.3526	3.95007	49.4883	3.76438	48.1972	3.94868	48.9384	3.77271	46.6896	3.95663	46.8351	3.74936
58.8139	3.93789	55.1532	3.74742	56.5475	3.94435	56.9416	3.76406	52.5131	3.94836	52.2517	3.76374	50.7148	3.94846	49.8443	3.76531	48.5439	3.94717	49.2905	3.77366	47.0255	3.95514	47.1721	3.75038
59.234	3.93635	55.5471	3.7483	56.9514	3.94265	57.3483	3.76491	52.8882	3.94689	52.6249	3.76469	51.0771	3.94701	50.2004	3.76614	48.8907	3.94561	49.6426	3.77468	47.3614	3.95356	47.509	3.7513
59.654	3.93471	55.9411	3.74904	57.3553	3.94115	57.755	3.76599	53.2633	3.94525	52.9982	3.76557	51.4393	3.94532	50.5564	3.76705	49.2374	3.9441	49.9946	3.77553	47.6973	3.95186	47.846	3.7524
60.0742	3.93308	56.335	3.75005	57.7592	3.93932	58.1617	3.76696	53.6384	3.94372	53.3714	3.76654	51.8016	3.94375	50.9124	3.76802	49.5841	3.9425	50.3467	3.77646	48.0332	3.95036	48.1829	3.75323
60.4942	3.93123	56.7289	3.75073	58.1631	3.93774	58.5685	3.76774	54.0135	3.94206	53.7446	3.7675	52.1638	3.94226	51.2684	3.76883	49.9309	3.94092	50.6988	3.77732	48.3691	3.94877	48.5198	3.75418
60.9143	3.92961	57.1229	3.75167	58.567	3.93611	58.9752	3.76874	54.3886	3.94036	54.1178	3.76836	52.5261	3.94064	51.6245	3.76981	50.2776	3.93935	51.0509	3.77842	48.705	3.94711	48.8568	3.75522
61.3344	3.92802	57.5168	3.75261	58.9709	3.93447	59.3819	3.76965	54.7636	3.93879	54.491	3.7693	52.8883	3.93901	51.9805	3.77073	50.6244	3.9378	51.4029	3.77929	49.0409	3.94557	49.1937	3.7561
61.7545	3.92617	57.9108	3.7534	59.3748	3.93281	59.7887	3.77065	55.1387	3.93723	54.8642	3.7702	53.2506	3.93739	52.3365	3.77158	50.9711	3.93608	51.755	3.78025	49.3768	3.94403	49.5306	3.75714
62.1746	3.92442	58.3047	3.7542	59.7787	3.93112	60.1954	3.77149	55.5138	3.93559	55.2375	3.77111	53.6128	3.93579	52.6925	3.77246	51.3179	3.93457	52.1071	3.78121	49.7127	3.94235	49.8676	3.75806
62.5947	3.92274	58.6986	3.75508	60.1826	3.92939	60.6021	3.7725	55.8889	3.93386	55.6107	3.77214	53.9751	3.93422	53.0486	3.7734	51.6646	3.933	52.4592	3.78213	50.0486	3.94067	50.2045	3.75909
63.0148	3.92102	59.0926	3.7559	60.5865	3.92774	61.0088	3.77334	56.264	3.9322	55.9839	3.77299	54.3373	3.9326	53.4046	3.77433	52.0113	3.93119	52.8112	3.78304	50.3845	3.9391	50.5415	3.75995
63.4349	3.91931	59.4865	3.75668	60.9905	3.92606	61.4156	3.77437	56.6391	3.93059	56.3571	3.77385	54.6996	3.93098	53.7606	3.7751	52.3581	3.92961	53.1633	3.78395	50.7204	3.93749	50.8784	3.76104
63.855	3.91756	59.8805	3.75761	61.3944	3.92434	61.8223	3.77539	57.0142	3.92894	56.7303	3.7748	55.0618	3.92929	54.1166	3.77614	52.7048	3.928	53.5154	3.78495	51.0563	3.93579	51.2154	3.76198
64.2751	3.91576	60.2744	3.75846	61.7983	3.92265	62.229	3.77624	57.3893	3.92727	57.1035	3.77576	55.4241	3.92767	54.4727	3.77703	53.0516	3.92637	53.8674	3.78593	51.3922	3.93408	51.5523	3.76291
64.6952	3.91395	60.6683	3.75924	62.2022	3.92084	62.6357	3.77709	57.7644	3.9255	57.4768	3.77664	55.7863	3.92608	54.8287	3.77793	53.3983	3.92465	54.2195	3.78692	51.7281	3.93248	51.8892	3.76393
65.1153	3.91227	61.0623	3.76011	62.6061	3.91913	63.0425	3.77805	58.1395	3.92379	57.85	3.77753	56.1486	3.92433	55.1847	3.77891	53.745	3.92301	54.5716	3.78781	52.064	3.93082	52.2262	3.76494
65.5354	3.9104	61.4562	3.7609	63.01	3.91732	63.4492	3.77905	58.5146	3.92215	58.2232	3.77851	56.5108	3.92274	55.5408	3.77972	54.0917	3.92129	54.9237	3.78872	52.3999	3.92905	52.5631	3.76585
65.9554	3.90867	61.8502	3.76188	63.4139	3.91562	63.8559	3.78006	58.8897	3.92035	58.5964	3.77943	56.873	3.92096	55.8968	3.78078	54.4385	3.91961	55.2757	3.78969	52.7358	3.92752	52.9001	3.76683
66.3756	3.90671	62.2441	3.76259	63.8178	3.91395	64.2626	3.78095	59.2648	3.91872	58.9696	3.78045	57.2353	3.91923	56.2528	3.78158	54.7852	3.91791	55.6278	3.79078	53.0717	3.92571	53.237	3.76786
66.7956	3.90501	62.6381	3.76358	64.2217	3.91211	64.6694	3.78187	59.6399	3.91697	59.3428	3.78123	57.5975	3.9175	56.6088	3.78258	55.132	3.91626	55.9799	3.79169	53.4076	3.924	53.574	3.76873
67.2157	3.90333	63.032	3.76438	64.6256	3.91048	65.0761	3.78288	60.015	3.91511	59.7161	3.78226	57.9598	3.91582	56.9649	3.78348	55.4787	3.91452	56.332	3.79264	53.7435	3.92227	53.9109	3.76969
67.6358	3.90134	63.426	3.76525	65.0295	3.90849	65.4828	3.78396	60.3901	3.9135	60.0893	3.78318	58.322	3.91421	57.3209	3.78434	55.8254	3.91285	56.684	3.79362	54.0794	3.92059	54.2478	3.77073
68.0559	3.89965	63.8199	3.7661	65.4334	3.9067	65.8896	3.78484	60.7652	3.91172	60.4625	3.78411	58.6843	3.91236	57.6769	3.78533	56.1722	3.91111	57.0361	3.79463	54.4153	3.91875	54.5848	3.77177
68.476	3.89773	64.2139	3.76696	65.8373	3.90492	66.2963	3.78578	61.1403	3.90992	60.8357	3.78508	59.0465	3.91069	58.033	3.78638	56.5189	3.9093	57.3882	3.7955	54.7512	3.91716	54.9217	3.77273
68.8961	3.89583	64.6078	3.7679	66.2412	3.90309	66.703	3.78684	61.5153	3.90812	61.209	3.78609	59.4088	3.90892	58.389	3.78726	56.8656	3.9076	57.7403	3.7966	55.0871	3.9153	55.2587	3.77366
69.3162	3.89415	65.0018	3.76871	66.6451	3.90123	67.1098	3.78767	61.8904	3.90642	61.5822	3.78708	59.771	3.90715	58.745	3.78819	57.2124	3.90584	58.0924	3.79767	55.423	3.91351	55.5956	3.7746
69.7363	3.8922	65.3957	3.76956	67.049	3.89949	67.5165	3.7887	62.2655	3.90461	61.9554	3.78798	60.1333	3.90544	59.1011	3.78926	57.5591	3.90397	58.4444	3.79854	55.7589	3.91177	55.9325	3.7756
70.1564	3.89023	65.7897	3.77045	67.4529	3.89774	67.9232	3.78976	62.6406	3.90276	62.3286	3.78897	60.4955	3.90359	59.4571	3.79006	57.9058	3.90226	58.7965	3.79954	56.0948	3.90999	56.2695	3.77669
70.5765	3.8885	66.1836	3.77135	67.8568	3.89578	68.3299	3.79079	63.0157	3.90093	62.7018	3.78986	60.8578	3.90196	59.8131	3.79114	58.2526	3.90056	59.1486	3.80068	56.4307	3.90823	56.6064	3.77759
70.9966	3.88664	66.5776	3.77212	68.2608	3.89395	68.7366	3.79169	63.3908	3.89908	63.075	3.79097	61.22	3.90008	60.1692	3.79213	58.5993	3.89862	59.5006	3.8017	56.7666	3.90639	56.9434	3.7786
71.4167	3.88471	66.9715	3.77297	68.6647	3.89213	69.1433	3.79276	63.7659	3.89727	63.4483	3.79196	61.5822	3.89831	60.5252	3.79293	58.9461	3.89687	59.8527	3.80266	57.1025	3.90451	57.2803	3.77968
71.8368	3.88285	67.3654	3.77381	69.0686	3.89018	69.5501	3.79372	64.141	3.89552	63.8215	3.79283	61.9445	3.89653	60.8812	3.79392	59.2928	3.89514	60.2048	3.80368	57.4384	3.90263	57.6172	3.78073
72.2569	3.88088	67.7594	3.77474	69.4725	3.88839	69.9568	3.79484	64.5161	3.89358	64.1947	3.79395	62.3067	3.8948	61.2373	3.79495	59.6395	3.89333	60.5568	3.80471	57.7743	3.90082	57.9542	3.78159
72.677	3.8791	68.1534	3.77562	69.8764	3.88654	70.3635	3.79581	64.8912	3.89176	64.5679	3.79489	62.669	3.8929	61.5933	3.79595	59.9863	3.89147	60.9089	3.80576	58.1102	3.89901	58.2911	3.7826
73.0971	3.8771	68.5473	3.77648	70.2803	3.88462	70.7703	3.79682	65.2663	3.89	64.9411	3.79594	63.0312	3.89107	61.9493	3.79692	60.333	3.88973	61.261	3.80672	58.4461	3.89719	58.6281	3.78366
73.5172	3.87521	68.9412	3.77739	70.6842	3.88286	71.177	3.79782	65.6414	3.88812	65.3143	3.79689	63.3935	3.88924	62.3054	3.79796	60.6798	3.88781	61.6131	3.80792	58.782	3.89536	58.965	3.78459
73.9373	3.8734	69.3352	3.7783	71.0881	3.88093	71.5837	3.79889	66.0164	3.88613	65.6876	3.7979	63.7557	3.88746	62.6614	3.79891	61.0265	3.88589	61.9651	3.80898	59.1179	3.89355	59.302	3.7857
74.3574	3.8714	69.7292	3.77913	71.492	3.87905	71.9904	3.79997	66.3915	3.88433	66.0608	3.79889	64.118	3.88568	63.0174	3.79998	61.3733	3.88413	62.3172	3.81007	59.4538	3.89172	59.6389	3.78676
74.7775	3.8694	70.1231	3.78	71.8959	3.87713	72.3972	3.80098	66.7666	3.88257	66.434	3.79993	64.4802	3.88372	63.3735	3.80096	61.72	3.88233	62.6692	3.81104	59.7897	3.88973	59.9759	3.78768
75.1976	3.86767	70.517	3.78097	72.2998	3.8752	72.8039	3.80197	67.1417	3.8806	66.8072	3.80112	64.8424	3.88197	63.7295	3.80192	62.0667	3.88043	63.0213	3.81219	60.1256	3.88788	60.3128	3.78878
75.6177	3.86573	70.911	3.78167	72.7037	3.87339	73.2106	3.80317	67.5168	3.87877	67.1804	3.80213	65.2047	3.88012	64.0855	3.80304	62.4135	3.87856	63.3734	3.81327	60.4615	3.88597	60.6498	3.78978
76.0378	3.86375	71.3049	3.78272	73.1077	3.87156	73.6173	3.80428	67.8919	3.87689	67.5536	3.8032	65.5669	3.87824	64.4416	3.80398	62.7602	3.87683	63.7255	3.8143	60.7974	3.88421	60.9867	3.79072
76.4579	3.86188	71.6989	3.78358	73.5116	3.86957	74.0241	3.8053	68.267	3.87507	67.9269	3.80429	65.9292	3.87653	64.7976	3.80506	63.107	3.87485	64.0775	3.81536	61.1333	3.88229	61.3237	3.79208
76.878	3.85998	72.0928	3.78468	73.9155	3.86771	74.4308	3.80638	68.6421	3.87317	68.3001	3.80529	66.2914	3.87464	65.1536	3.80608	63.4537	3.87304	64.4296	3.81645	61.4692	3.88037	61.6606	3.79289
77.2981	3.85805	72.4868	3.7854	74.3194	3.86581	74.8375	3.80746	69.0172	3.87136	68.6733	3.8063	66.6537	3.87268	65.5096	3.80715	63.8004	3.87123	64.7817	3.81752	61.8051	3.87853	61.9975	3.79395
77.7182	3.85614	72.8807	3.78626	74.7233	3.86394	75.2442	3.8087	69.3923	3.86951	69.0465	3.80736	67.0159	3.8709	65.8657	3.80821	64.1472	3.8693	65.1337	3.81878	62.141	3.87662	62.3345	3.795
78.1383	3.85428	73.2747	3.78713	75.1272	3.86191	75.6509	3.8098	69.7673	3.86747	69.4197	3.8085	67.3782	3.86903	66.2217	3.80936	64.4939	3.86746	65.4858	3.81996	62.4769	3.87472	62.6714	3.79626
78.5584	3.85242	73.6686	3.78808	75.5311	3.86006	76.0576	3.81093	70.1424	3.8656	69.7929	3.8096	67.7404	3.86708	66.5777	3.81038	64.8407	3.86566	65.8379	3.82101	62.8128	3.87282	63.0084	3.79725
78.9785	3.85052	74.0626	3.78911	75.935	3.85823	76.4643	3.81199	70.5175	3.86374	70.1662	3.81075	68.1027	3.86532	66.9338	3.81147	65.1874	3.86368	66.1899	3.82223	63.1487	3.87091	63.3454	3.79827
79.3986	3.8486	74.4565	3.79004	76.3389	3.85635	76.8711	3.81312	70.8926	3.86181	70.5394	3.81189	68.4649	3.8634	67.2898	3.81248	65.5341	3.8618	66.542	3.82331	63.4846	3.86894	63.6823	3.79929
79.8187	3.84674	74.8505	3.79096	76.7428	3.85453	77.2778	3.81437	71.2677	3.86007	70.9126	3.8129	68.8272	3.86161	67.6458	3.81366	65.8809	3.85991	66.8941	3.82447	63.8205	3.86697	64.0192	3.8004
80.2388	3.8448	75.2444	3.79193	77.1467	3.85265	77.6845	3.81552	71.6428	3.85797	71.2858	3.81402	69.1894	3.85968	68.0019	3.81453	66.2276	3.85802	67.2462	3.82559	64.1564	3.86515	64.3562	3.80158
80.6589	3.84288	75.6384	3.79283	77.5506	3.85077	78.0912	3.81677	72.0179	3.85618	71.659	3.81516	69.5517	3.85786	68.3579	3.81585	66.5744	3.85618	67.5982	3.8268	64.4922	3.86316	64.6932	3.80266
81.079	3.84107	76.0323	3.79381	77.9545	3.84887	78.4979	3.81788	72.393	3.85423	72.0323	3.81637	69.9139	3.85589	68.7139	3.81691	66.9211	3.85437	67.9503	3.82791	64.8281	3.86129	65.0301	3.80386
81.4991	3.83914	76.4263	3.79477	78.3584	3.84695	78.9047	3.81923	72.7681	3.85239	72.4055	3.81753	70.2762	3.85402	69.07	3.81809	67.2679	3.85243	68.3024	3.82901	65.164	3.85942	65.3671	3.80492
81.9192	3.83734	76.8202	3.79573	78.7623	3.84504	79.3114	3.82046	73.1432	3.85043	72.7787	3.81871	70.6384	3.85211	69.426	3.81923	67.6146	3.8506	68.6544	3.83033	65.4999	3.85756	65.704	3.80597
82.3393	3.83555	77.2142	3.79662	79.1662	3.84318	79.7181	3.82159	73.5183	3.84874	73.1519	3.8199	71.0007	3.85029	69.782	3.82047	67.9613	3.84879	69.0065	3.83156	65.8358	3.85558	66.0409	3.80732
82.7593	3.83371	77.6081	3.79769	79.5701	3.84137	80.1248	3.82289	73.8934	3.8467	73.5251	3.82127	71.3629	3.84831	70.138	3.8216	68.3081	3.84673	69.3586	3.83276	66.1717	3.85375	66.3779	3.80836
83.1795	3.83189	78.0021	3.79857	79.974	3.83947	80.5316	3.82421	74.2685	3.84491	73.8984	3.8225	71.7251	3.84664	70.4941	3.82276	68.6548	3.84493	69.7107	3.83407	66.5076	3.85184	66.7148	3.80947
83.5995	3.83009	78.396	3.79955	80.3779	3.8377	80.9383	3.82537	74.6436	3.84309	74.2716	3.82356	72.0874	3.84465	70.8501	3.82392	69.0016	3.84302	70.0627	3.83515	66.8435	3.84998	67.0518	3.81076
84.0196	3.82836	78.79	3.80063	80.7819	3.83586	81.345	3.82665	75.0187	3.84125	74.6448	3.82492	72.4497	3.84287	71.2061	3.82504	69.3483	3.84127	70.4148	3.83638	67.1794	3.84806	67.3887	3.81182
84.4397	3.82645	79.1839	3.80159	81.1857	3.83405	81.7518	3.82785	75.3938	3.83946	75.0181	3.82609	72.8119	3.84105	71.5622	3.82623	69.695	3.8394	70.7669	3.83755	67.5153	3.84616	67.7257	3.81294
84.8598	3.82453	79.5778	3.80262	81.5897	3.83214	82.1585	3.82923	75.7689	3.83751	75.3913	3.82734	73.1741	3.83915	71.9182	3.82768	70.0418	3.83754	71.1189	3.83878	67.8512	3.84427	68.0626	3.8143
85.2799	3.82278	79.9718	3.80356	81.9936	3.83029	82.5652	3.83054	76.144	3.83574	75.7645	3.82866	73.5364	3.83727	72.2742	3.82869	70.3885	3.83573	71.471	3.84005	68.1871	3.84233	68.3996	3.81542
85.7	3.82095	80.3657	3.80465	82.3975	3.82851	82.9719	3.83188	76.5191	3.83385	76.1377	3.82995	73.8986	3.83543	72.6303	3.82991	70.7353	3.83389	71.8231	3.84135	68.523	3.84054	68.7365	3.81667
86.1201	3.81924	80.7597	3.80566	82.8014	3.82668	83.3787	3.83315	76.8942	3.83207	76.511	3.8311	74.2609	3.83357	72.9863	3.83115	71.082	3.83215	72.1752	3.84262	68.8589	3.83857	69.0735	3.81788
86.5402	3.81737	81.1536	3.80658	83.2053	3.82498	83.7854	3.8345	77.2693	3.83024	76.8842	3.83239	74.6231	3.83176	73.3423	3.8324	71.4287	3.83036	72.5272	3.84397	69.1948	3.83683	69.4104	3.81923
86.9603	3.81561	81.5476	3.80778	83.6092	3.82312	84.1921	3.83593	77.6444	3.8284	77.2574	3.83362	74.9854	3.83	73.6984	3.83366	71.7755	3.82846	72.8793	3.84526	69.5307	3.83487	69.7473	3.82044
87.3804	3.81385	81.9415	3.80874	84.0131	3.82132	84.5988	3.83727	78.0195	3.8266	77.6306	3.83501	75.3476	3.82814	74.0544	3.83491	72.1222	3.82666	73.2314	3.84649	69.8666	3.83303	70.0843	3.82175
87.8005	3.8121	82.3355	3.80988	84.417	3.81956	85.0056	3.83868	78.3946	3.82484	78.0038	3.83638	75.7099	3.82629	74.4104	3.83621	72.469	3.82488	73.5834	3.84791	70.2025	3.83114	70.4212	3.823
88.2206	3.81043	82.7294	3.81084	84.8209	3.81773	85.4123	3.84008	78.7697	3.82296	78.3771	3.83777	76.0721	3.82451	74.7665	3.83735	72.8157	3.82305	73.9355	3.84916	70.5384	3.82936	70.7582	3.82429
88.6407	3.80889	83.1234	3.81211	85.2248	3.81607	85.8191	3.8414	79.1448	3.82123	78.7503	3.83896	76.4344	3.82267	75.1225	3.83862	73.1624	3.82132	74.2876	3.85043	70.8743	3.82747	71.0951	3.82559
89.0608	3.80702	83.5173	3.8131	85.6287	3.81422	86.2258	3.84282	79.5199	3.81952	79.1235	3.84047	76.7966	3.82092	75.4785	3.83998	73.5092	3.81961	74.6396	3.85179	71.2102	3.82566	71.4321	3.82686
89.4809	3.80536	83.9113	3.81418	86.0326	3.81254	86.6325	3.84428	79.8949	3.81761	79.4967	3.84178	77.1589	3.81913	75.8345	3.84123	73.8559	3.8178	74.9917	3.85312	71.5461	3.82375	71.769	3.82814
89.901	3.80368	84.3052	3.81531	86.4365	3.81083	87.0392	3.84567	80.27	3.81587	79.87	3.84317	77.5211	3.81722	76.1906	3.84259	74.2027	3.81589	75.3438	3.85445	71.882	3.82196	72.1059	3.82946
90.3211	3.80213	84.6992	3.81634	86.8404	3.8092	87.446	3.84722	80.6451	3.81416	80.2432	3.8445	77.8833	3.81546	76.5466	3.84393	74.5494	3.81418	75.6958	3.85587	72.2179	3.82025	72.4429	3.83077
90.7412	3.80052	85.0931	3.81755	87.2443	3.80749	87.8527	3.84862	81.0202	3.81239	80.6164	3.84602	78.2456	3.81379	76.9026	3.84526	74.8961	3.81248	76.0479	3.8572	72.5538	3.81839	72.7798	3.8321
91.1613	3.79889	85.487	3.81855	87.6483	3.8059	88.2594	3.85008	81.3953	3.81082	80.9896	3.84739	78.6078	3.81212	77.2587	3.84672	75.2429	3.81079	76.4	3.85857	72.8897	3.81658	73.1168	3.83351
91.5814	3.79731	85.881	3.81987	88.0522	3.80425	88.6662	3.85154	81.7704	3.80905	81.3628	3.84897	78.9701	3.81038	77.6147	3.84802	75.5896	3.80905	76.752	3.85991	73.2256	3.81482	73.4537	3.83482
92.0015	3.79572	86.2749	3.82101	88.4561	3.80259	89.0729	3.85318	82.1455	3.80743	81.7361	3.85032	79.3324	3.80864	77.9707	3.84938	75.9363	3.8074	77.1041	3.86128	73.5615	3.81305	73.7907	3.83618
92.4216	3.79417	86.6689	3.82232	88.86	3.80087	89.4796	3.85464	82.5206	3.80576	82.1093	3.85178	79.6946	3.80691	78.3268	3.85072	76.2831	3.80579	77.4561	3.86283	73.8974	3.8113	74.1276	3.83759
92.8417	3.79261	87.0628	3.82343	89.2639	3.79938	89.8863	3.85616	82.8957	3.80408	82.4825	3.85323	80.0568	3.80535	78.6828	3.85218	76.6298	3.80409	77.8082	3.86415	74.2333	3.80957	74.4646	3.83893
93.2618	3.79108	87.4568	3.82461	89.6678	3.79791	90.2931	3.85783	83.2708	3.80252	82.8558	3.85469	80.4191	3.80358	79.0388	3.85355	76.9765	3.8025	78.1603	3.86558	74.5692	3.80791	74.8015	3.84041
93.6819	3.78961	87.8507	3.82572	90.0717	3.79621	90.6998	3.85931	83.6458	3.80084	83.229	3.85619	80.7814	3.80198	79.3949	3.85497	77.3233	3.80091	78.5123	3.86707	74.9051	3.80625	75.1385	3.84183
94.102	3.78807	88.2447	3.82704	90.4756	3.79469	91.1065	3.86087	84.0209	3.79927	83.6022	3.85759	81.1436	3.80032	79.7509	3.85641	77.67	3.79914	78.8644	3.86847	75.241	3.80456	75.4754	3.84323
94.5221	3.78651	88.6386	3.82822	90.8795	3.79314	91.5133	3.86251	84.396	3.79783	83.9754	3.85923	81.5058	3.79869	80.1069	3.85786	78.0167	3.79761	79.2165	3.86993	75.5769	3.80292	75.8124	3.84463
94.9422	3.78517	89.0326	3.82945	91.2834	3.79172	91.92	3.86408	84.7711	3.79616	84.3487	3.86068	81.8681	3.79713	80.463	3.85933	78.3635	3.79614	79.5685	3.87141	75.9128	3.80124	76.1493	3.84624
95.3623	3.78355	89.4265	3.83069	91.6873	3.79014	92.3267	3.86577	85.1462	3.7947	84.7219	3.86232	82.2303	3.79548	80.819	3.86076	78.7102	3.79452	79.9206	3.87287	76.2487	3.79954	76.4863	3.84761
95.7824	3.78215	89.8205	3.83197	92.0912	3.78867	92.7335	3.86728	85.5213	3.79304	85.0951	3.86372	82.5926	3.7939	81.175	3.86219	79.0569	3.79285	80.2727	3.87438	76.5846	3.79799	76.8232	3.84904
96.2024	3.78082	90.2144	3.83322	92.4951	3.78726	93.1402	3.86896	85.8964	3.79152	85.4683	3.86546	82.9548	3.79244	81.531	3.86362	79.4037	3.79139	80.6247	3.87588	76.9205	3.79648	77.1602	3.85051
96.6225	3.77936	90.6084	3.83454	92.8991	3.78577	93.5469	3.87051	86.2715	3.78996	85.8415	3.86701	83.3171	3.79073	81.8871	3.86524	79.7504	3.78998	80.9768	3.87738	77.2564	3.79481	77.4971	3.8521
97.0426	3.77803	91.0023	3.83575	93.303	3.7843	93.9536	3.87213	86.6466	3.78854	86.2148	3.86858	83.6793	3.78928	82.2431	3.86668	80.0971	3.78834	81.3289	3.8789	77.5923	3.79326	77.8341	3.85348
97.4627	3.77654	91.3963	3.83715	93.7069	3.78272	94.3604	3.87381	87.0217	3.78705	86.588	3.87009	84.0416	3.7878	82.5991	3.86813	80.4439	3.78684	81.6809	3.8803	77.9282	3.79165	78.171	3.85507
97.8828	3.77513	91.7902	3.83841	94.1108	3.78142	94.7671	3.87554	87.3968	3.78564	86.9612	3.8717	84.4038	3.78614	82.9552	3.86962	80.7906	3.78536	82.033	3.88192	78.2641	3.79026	78.508	3.85646
98.3029	3.77378	92.1842	3.83983	94.5147	3.77992	95.1738	3.87709	87.7719	3.78408	87.3344	3.87348	84.766	3.78469	83.3112	3.8711	81.1373	3.78399	82.3851	3.88331	78.6	3.78863	78.8449	3.85795
98.723	3.77243	92.5781	3.8411	94.9186	3.77854	95.5806	3.8789	88.147	3.78261	87.7076	3.87497	85.1283	3.78328	83.6672	3.87275	81.4841	3.78237	82.7371	3.88478	78.9359	3.78714	79.1819	3.85959
99.1431	3.77107	92.972	3.84234	95.3225	3.77723	95.9873	3.88058	88.522	3.78131	88.0808	3.87659	85.4905	3.78187	84.0232	3.87412	81.8308	3.78096	83.0892	3.88638	79.2718	3.78565	79.5188	3.8611
99.5632	3.76973	93.366	3.84379	95.7264	3.77587	96.394	3.88219	88.8971	3.77992	88.4541	3.87822	85.8528	3.78038	84.3793	3.87586	82.1776	3.77965	83.4413	3.88799	79.6077	3.78412	79.8558	3.86276
99.9833	3.76836	93.7599	3.84506	96.1303	3.7745	96.8007	3.88395	89.2722	3.77844	88.8273	3.87988	86.215	3.77881	84.7353	3.87733	82.5243	3.77821	83.7934	3.8895	79.9436	3.78267	80.1927	3.86427
100.403	3.7671	94.1539	3.84652	96.5342	3.77316	97.2075	3.88563	89.6473	3.77699	89.2005	3.88168	86.5773	3.7774	85.0914	3.87888	82.871	3.77659	84.1454	3.8911	80.2794	3.78136	80.5297	3.86586
100.824	3.76586	94.5478	3.84791	96.9382	3.77177	97.6142	3.88725	90.0224	3.7758	89.5737	3.8832	86.9395	3.77613	85.4474	3.88042	83.2178	3.77534	84.4975	3.89264	80.6154	3.77979	80.8666	3.86743
101.244	3.76459	94.9417	3.8494	97.3421	3.77059	98.0209	3.88916	90.3975	3.77442	89.9469	3.88487	87.3018	3.77456	85.8034	3.88195	83.5645	3.77392	84.8495	3.89402	80.9513	3.7784	81.2035	3.8691
101.664	3.76332	95.3357	3.85078	97.746	3.76918	98.4276	3.89078	90.7726	3.77309	90.3201	3.88648	87.664	3.7732	86.1594	3.88366	83.9113	3.77266	85.2016	3.89575	81.2872	3.77687	81.5405	3.8707
102.084	3.76215	95.7296	3.8522	98.1499	3.76783	98.8344	3.89246	91.1477	3.77162	90.6934	3.88827	88.0263	3.77191	86.5155	3.88517	84.258	3.77125	85.5537	3.89721	81.6231	3.77562	81.8774	3.87227
102.504	3.7608	96.1236	3.85369	98.5538	3.76654	99.2411	3.89431	91.5228	3.77034	91.0666	3.88992	88.3885	3.77047	86.8715	3.88678	84.6047	3.76983	85.9058	3.8988	81.959	3.77416	82.2144	3.87387
102.924	3.75964	96.5175	3.85512	98.9577	3.76531	99.6478	3.896	91.8979	3.76904	91.4398	3.89159	88.7507	3.76915	87.2275	3.88842	84.9515	3.76861	86.2578	3.90041	82.2949	3.77281	82.5513	3.87555
103.344	3.75845	96.9115	3.85648	99.3616	3.76404	100.055	3.89777	92.2729	3.76764	91.813	3.8933	89.113	3.76784	87.5835	3.89005	85.2982	3.76719	86.6099	3.90188	82.6308	3.77142	82.8883	3.87715
103.764	3.75719	97.3054	3.85814	99.7655	3.76288	100.461	3.8995	92.648	3.7664	92.1862	3.89504	89.4753	3.76642	87.9396	3.89166	85.645	3.76596	86.962	3.90358	82.9667	3.77013	83.2252	3.87885
104.184	3.75594	97.6994	3.85964	100.169	3.76156	100.868	3.90126	93.0231	3.76512	92.5594	3.89668	89.8375	3.76517	88.2956	3.89316	85.9917	3.76476	87.314	3.90512	83.3025	3.76874	83.5622	3.88054
104.604	3.75473	98.0933	3.86114	100.573	3.76036	101.275	3.90304	93.3982	3.7638	92.9327	3.89832	90.1997	3.76377	88.6516	3.89488	86.3384	3.76333	87.6661	3.9068	83.6385	3.76755	83.8991	3.88216
105.024	3.75374	98.4873	3.86275	100.977	3.7592	101.682	3.90484	93.7733	3.7626	93.3059	3.90017	90.562	3.76259	89.0076	3.89653	86.6852	3.76215	88.0182	3.90831	83.9744	3.7662	84.2361	3.88392
105.445	3.75242	98.8812	3.86419	101.381	3.75791	102.088	3.90653	94.1484	3.76132	93.6791	3.90188	90.9242	3.76119	89.3637	3.89815	87.0319	3.7609	88.3703	3.90984	84.3103	3.76496	84.573	3.88541
105.865	3.75124	99.2752	3.86573	101.785	3.75677	102.495	3.9084	94.5235	3.76005	94.0523	3.90368	91.2865	3.75989	89.7197	3.89964	87.3787	3.75964	88.7223	3.91163	84.6462	3.76366	84.91	3.8872
106.285	3.75005	99.6691	3.86724	102.189	3.75548	102.902	3.9101	94.8986	3.75883	94.4255	3.90538	91.6487	3.75866	90.0757	3.9014	87.7254	3.7583	89.0744	3.91319	84.9821	3.76228	85.2469	3.88878
106.705	3.74905	100.063	3.86888	102.593	3.75446	103.308	3.91187	95.2737	3.75767	94.7987	3.90712	92.0109	3.75736	90.4317	3.90296	88.0722	3.75719	89.4265	3.91473	85.318	3.76111	85.5839	3.89043
107.125	3.74786	100.457	3.87045	102.997	3.75328	103.715	3.91367	95.6488	3.75649	95.1719	3.90877	92.3732	3.75617	90.7877	3.90464	88.4189	3.75584	89.7785	3.91619	85.6539	3.75986	85.9208	3.89222
107.545	3.7467	100.851	3.87207	103.401	3.75207	104.122	3.91535	96.0238	3.75526	95.5451	3.91057	92.7354	3.75495	91.1438	3.90646	88.7656	3.75463	90.1306	3.9179	85.9898	3.75854	86.2578	3.89384
107.965	3.74549	101.245	3.87351	103.805	3.75091	104.529	3.91713	96.3989	3.75413	95.9184	3.91229	93.0977	3.75377	91.4998	3.90802	89.1124	3.75344	90.4826	3.91954	86.3257	3.75734	86.5947	3.89557
108.385	3.74443	101.639	3.87518	104.208	3.74978	104.935	3.91904	96.774	3.75288	96.2916	3.91405	93.4599	3.75259	91.8558	3.90973	89.4591	3.75236	90.8347	3.92128	86.6616	3.7561	86.9317	3.89724
108.805	3.74331	102.033	3.87678	104.612	3.74869	105.342	3.92067	97.1491	3.75171	96.6648	3.91582	93.8222	3.75137	92.2118	3.91141	89.8059	3.75112	91.1868	3.92279	86.9975	3.75488	87.2686	3.89903
109.225	3.74219	102.427	3.87846	105.016	3.74742	105.749	3.92251	97.5242	3.75055	97.038	3.91747	94.1844	3.75009	92.5679	3.913	90.1526	3.75	91.5388	3.92434	87.3334	3.75377	87.6056	3.90072
109.646	3.74118	102.821	3.88012	105.42	3.74638	106.156	3.9241	97.8993	3.74938	97.4112	3.91925	94.5467	3.74898	92.9239	3.91467	90.4993	3.7487	91.8909	3.926	87.6693	3.75258	87.9425	3.90237
110.066	3.73999	103.215	3.88182	105.824	3.74528	106.562	3.92595	98.2744	3.74827	97.7844	3.92091	94.9089	3.74772	93.2799	3.91635	90.8461	3.74764	92.243	3.92757	88.0052	3.7514	88.2795	3.90411
110.486	3.73891	103.609	3.88347	106.228	3.74407	106.969	3.92783	98.6495	3.74705	98.1577	3.92265	95.2712	3.74664	93.6359	3.91797	91.1928	3.74644	92.595	3.92909	88.3411	3.75021	88.6164	3.90589
110.906	3.73787	104.003	3.88505	106.632	3.74303	107.376	3.92953	99.0246	3.74593	98.5309	3.92443	95.6334	3.74541	93.992	3.91969	91.5396	3.7453	92.9471	3.93072	88.677	3.74907	88.9533	3.90752
111.326	3.73673	104.396	3.88669	107.036	3.74201	107.783	3.9313	99.3996	3.74489	98.9041	3.92615	95.9957	3.74424	94.348	3.92121	91.8863	3.74419	93.2992	3.93243	89.0129	3.74794	89.2903	3.90931
111.746	3.73575	104.79	3.88832	107.44	3.74091	108.189	3.93305	99.7747	3.7437	99.2773	3.9279	96.3579	3.74307	94.704	3.9229	92.233	3.74301	93.6512	3.93394	89.3488	3.74686	89.6272	3.91092
112.166	3.73458	105.184	3.89001	107.844	3.73981	108.596	3.93477	100.15	3.74263	99.6505	3.92953	96.7202	3.74191	95.06	3.92466	92.5798	3.74193	94.0033	3.93557	89.6847	3.74566	89.9642	3.91275
112.586	3.73353	105.578	3.89177	108.248	3.73869	109.003	3.93655	100.525	3.74141	100.024	3.93125	97.0824	3.74076	95.416	3.9263	92.9265	3.74068	94.3554	3.93722	90.0206	3.7445	90.3011	3.91449
113.006	3.7326	105.972	3.89353	108.651	3.73761	109.41	3.93821	100.9	3.74041	100.397	3.93306	97.4447	3.7397	95.7721	3.928	93.2732	3.73959	94.7074	3.93881	90.3565	3.74337	90.6381	3.91609
113.426	3.7314	106.366	3.89521	109.055	3.73655	109.816	3.93987	101.275	3.73928	100.77	3.93488	97.8069	3.73842	96.1281	3.92952	93.62	3.73854	95.0595	3.94031	90.6924	3.74221	90.975	3.91785
113.846	3.73037	106.76	3.89685	109.459	3.73548	110.223	3.94168	101.65	3.73817	101.143	3.93656	98.1692	3.73743	96.4841	3.93115	93.9667	3.73748	95.4115	3.94196	91.0283	3.74106	91.312	3.91958
114.267	3.72934	107.154	3.89842	109.863	3.73443	110.63	3.94354	102.025	3.73709	101.517	3.93825	98.5314	3.73627	96.8402	3.93283	94.3135	3.73644	95.7636	3.94357	91.3642	3.74012	91.6489	3.92127
114.687	3.72839	107.548	3.90029	110.267	3.73338	111.036	3.94528	102.4	3.73598	101.89	3.93996	98.8937	3.73518	97.1962	3.93463	94.6602	3.73522	96.1157	3.94504	91.7001	3.73893	91.9859	3.92292
115.107	3.72732	107.942	3.90196	110.671	3.73233	111.443	3.94702	102.775	3.73492	102.263	3.94168	99.2559	3.73396	97.5522	3.93623	95.0069	3.73419	96.4677	3.94669	92.036	3.73788	92.3228	3.92466
115.527	3.72615	108.336	3.90356	111.075	3.73124	111.85	3.94864	103.151	3.73381	102.636	3.94337	99.6182	3.73289	97.9082	3.93774	95.3537	3.73304	96.8198	3.94833	92.3719	3.73674	92.6598	3.92635
115.947	3.72508	108.73	3.90539	111.479	3.73026	112.257	3.95032	103.526	3.73284	103.01	3.94509	99.9804	3.7318	98.2643	3.93945	95.7004	3.73211	97.1719	3.94993	92.7078	3.73565	92.9967	3.92807
116.367	3.72416	109.124	3.90707	111.883	3.72909	112.663	3.95206	103.901	3.73167	103.383	3.9468	100.343	3.73073	98.6203	3.94129	96.0471	3.73097	97.5239	3.95147	93.0437	3.73467	93.3336	3.92969
116.787	3.72302	109.518	3.90879	112.287	3.72803	113.07	3.95377	104.276	3.73063	103.756	3.94845	100.705	3.72966	98.9763	3.94291	96.3939	3.72992	97.876	3.95299	93.3796	3.73351	93.6706	3.93144
117.207	3.72194	109.912	3.91051	112.691	3.7271	113.477	3.95545	104.651	3.72955	104.129	3.95002	101.067	3.72866	99.3324	3.94447	96.7406	3.72882	98.228	3.95469	93.7155	3.73266	94.0075	3.9332
117.627	3.72101	110.306	3.91217	113.094	3.72592	113.883	3.9572	105.026	3.72847	104.502	3.95191	101.429	3.7274	99.6884	3.94599	97.0873	3.72769	98.5801	3.9562	94.0514	3.73138	94.3444	3.93479
118.047	3.72004	110.7	3.9139	113.498	3.72491	114.29	3.95896	105.401	3.72741	104.876	3.95351	101.792	3.72635	100.044	3.94774	97.4341	3.72665	98.9322	3.95791	94.3873	3.73028	94.6814	3.93651
118.468	3.71891	111.094	3.91578	113.902	3.72393	114.697	3.96057	105.776	3.72631	105.249	3.95524	102.154	3.72534	100.4	3.94948	97.7808	3.7256	99.2842	3.95932	94.7232	3.72943	95.0183	3.9382
118.888	3.71788	111.488	3.91748	114.306	3.72284	115.104	3.96214	106.151	3.72534	105.622	3.95692	102.516	3.72427	100.757	3.95097	98.1275	3.72458	99.6363	3.96089	95.0591	3.72823	95.3553	3.93988
119.308	3.7169	111.882	3.9191	114.71	3.72188	115.51	3.96394	106.526	3.72426	105.995	3.95848	102.878	3.72318	101.113	3.95267	98.4743	3.72344	99.9883	3.96247	95.395	3.72736	95.6922	3.94156
119.728	3.7158	112.276	3.92093	115.114	3.72085	115.917	3.96564	106.901	3.72321	106.368	3.96028	103.241	3.72203	101.469	3.95423	98.821	3.72254	100.34	3.96402	95.7309	3.72611	96.0292	3.94326
120.148	3.71484	112.669	3.92266	115.518	3.71978	116.324	3.9672	107.277	3.72214	106.742	3.96186	103.603	3.72091	101.825	3.95577	99.1678	3.72139	100.692	3.96566	96.0668	3.72515	96.3661	3.94495
120.568	3.71373	113.063	3.92422	115.922	3.71876	116.731	3.96901	107.652	3.72108	107.115	3.96353	103.965	3.71993	102.181	3.95756	99.5145	3.72029	101.045	3.96707	96.4027	3.72414	96.7031	3.94668
120.988	3.71273	113.457	3.92608	116.326	3.7178	117.137	3.9705	108.027	3.71999	107.488	3.96515	104.327	3.71902	102.537	3.95907	99.8612	3.71937	101.397	3.96877	96.7386	3.7231	97.04	3.94834
121.408	3.71165	113.851	3.92776	116.73	3.71665	117.544	3.97214	108.402	3.71908	107.861	3.96682	104.69	3.71778	102.893	3.96062	100.208	3.71831	101.749	3.97021	97.0745	3.72202	97.377	3.94998
121.828	3.71065	114.245	3.9294	117.134	3.71565	117.951	3.9738	108.777	3.71794	108.235	3.96847	105.052	3.71674	103.249	3.9623	100.555	3.71725	102.101	3.97178	97.4104	3.72102	97.7139	3.95158
122.248	3.70973	114.639	3.93116	117.537	3.71463	118.357	3.97532	109.152	3.71693	108.608	3.9701	105.414	3.71569	103.605	3.96388	100.901	3.71615	102.453	3.97325	97.7463	3.71993	98.0508	3.95312
122.669	3.70863	115.033	3.9329	117.941	3.71353	118.764	3.97705	109.527	3.71601	108.981	3.97172	105.776	3.71474	103.961	3.96552	101.248	3.71512	102.805	3.97481	98.0822	3.71892	98.3878	3.95485
123.089	3.70759	115.427	3.93452	118.345	3.71256	119.171	3.97865	109.902	3.71479	109.354	3.97324	106.139	3.71361	104.317	3.96707	101.595	3.71403	103.157	3.97632	98.4181	3.71803	98.7247	3.95645
123.509	3.70663	115.821	3.93618	118.749	3.71148	119.578	3.98021	110.277	3.71386	109.727	3.97481	106.501	3.71249	104.673	3.96871	101.942	3.71307	103.509	3.97775	98.754	3.71696	99.0617	3.95808
123.929	3.70558	116.215	3.93799	119.153	3.71055	119.984	3.98189	110.652	3.71278	110.101	3.97651	106.863	3.71139	105.029	3.97028	102.288	3.71206	103.861	3.97937	99.0899	3.71591	99.3986	3.9597
124.349	3.70449	116.609	3.93967	119.557	3.70963	120.391	3.98339	111.027	3.71183	110.474	3.9781	107.226	3.71052	105.385	3.97185	102.635	3.71101	104.213	3.98087	99.4258	3.7149	99.7356	3.96135
124.769	3.70335	117.003	3.94137	119.961	3.70847	120.798	3.98496	111.403	3.71074	110.847	3.97962	107.588	3.70947	105.741	3.97339	102.982	3.70993	104.565	3.98239	99.7617	3.71387	100.073	3.96297
125.189	3.70251	117.397	3.94299	120.365	3.70738	121.204	3.9867	111.778	3.70967	111.22	3.98115	107.95	3.70833	106.097	3.97492	103.329	3.70892	104.917	3.98379	100.098	3.71283	100.409	3.96456
125.609	3.70128	117.791	3.94464	120.769	3.70638	121.611	3.9882	112.153	3.70864	111.593	3.98267	108.312	3.7073	106.453	3.97653	103.675	3.70795	105.269	3.98541	100.433	3.71192	100.746	3.96615
126.029	3.70027	118.185	3.94641	121.173	3.70547	122.018	3.9898	112.528	3.70764	111.967	3.98438	108.674	3.70624	106.809	3.97804	104.022	3.70675	105.621	3.98692	100.769	3.71087	101.083	3.96779
126.449	3.69908	118.579	3.94808	121.576	3.70426	122.425	3.99148	112.903	3.7065	112.34	3.98601	109.037	3.70512	107.165	3.9797	104.369	3.70577	105.973	3.98833	101.105	3.70989	101.42	3.96943
126.87	3.69824	118.973	3.94977	121.98	3.70329	122.831	3.99292	113.278	3.70546	112.713	3.98771	109.399	3.70419	107.521	3.9812	104.716	3.70482	106.325	3.98979	101.441	3.70876	101.757	3.97101
127.29	3.69708	119.367	3.95144	122.384	3.70218	123.238	3.99435	113.653	3.70443	113.086	3.98915	109.761	3.70308	107.877	3.98271	105.062	3.70365	106.678	3.9914	101.777	3.70774	102.094	3.97253
127.71	3.69611	119.761	3.953	122.788	3.70119	123.645	3.99589	114.028	3.70342	113.46	3.99069	110.124	3.70203	108.233	3.98443	105.409	3.70258	107.03	3.99281	102.113	3.70685	102.431	3.97417
128.13	3.6949	120.155	3.95477	123.192	3.70015	124.052	3.99751	114.403	3.7024	113.833	3.99222	110.486	3.70097	108.589	3.98589	105.756	3.70159	107.382	3.99419	102.449	3.70578	102.768	3.9757
128.55	3.69383	120.549	3.95639	123.596	3.69912	124.458	3.999	114.778	3.70127	114.206	3.99361	110.848	3.6999	108.945	3.98742	106.103	3.70058	107.734	3.9958	102.785	3.7047	103.105	3.97721
128.97	3.69283	120.942	3.95795	124	3.69811	124.865	4.0006	115.153	3.70023	114.579	3.99525	111.21	3.69881	109.301	3.98886	106.449	3.69948	108.086	3.99719	103.121	3.70376	103.442	3.97871
129.39	3.69174	121.336	3.95971	124.404	3.69701	125.272	4.00215	115.529	3.6992	114.952	3.99677	111.573	3.69777	109.657	3.99051	106.796	3.69849	108.438	3.99877	103.457	3.7027	103.779	3.98041
129.81	3.69067	121.73	3.96127	124.808	3.69582	125.679	4.00372	115.904	3.69807	115.326	3.99829	111.935	3.69674	110.013	3.99195	107.143	3.69749	108.79	4.00019	103.793	3.70172	104.116	3.98183
130.23	3.68961	122.124	3.96293	125.212	3.69487	126.085	4.00525	116.279	3.69711	115.699	3.99975	112.297	3.69553	110.369	3.99329	107.489	3.69647	109.142	4.00163	104.128	3.70065	104.453	3.98338
130.65	3.68847	122.518	3.96468	125.616	3.69382	126.492	4.00679	116.654	3.69609	116.072	4.00136	112.659	3.69463	110.725	3.99486	107.836	3.69534	109.494	4.00311	104.464	3.69963	104.79	3.98501
131.07	3.6875	122.912	3.96621	126.019	3.69268	126.899	4.00831	117.029	3.69495	116.445	4.00292	113.022	3.69356	111.081	3.99641	108.183	3.69424	109.846	4.00463	104.8	3.69868	105.127	3.98652
131.491	3.68643	123.306	3.96775	126.423	3.69165	127.305	4.00986	117.404	3.6939	116.819	4.00448	113.384	3.69243	111.437	3.998	108.53	3.69316	110.198	4.00608	105.136	3.69757	105.464	3.98806
131.911	3.68521	123.7	3.96938	126.827	3.69057	127.712	4.01144	117.779	3.69285	117.192	4.00599	113.746	3.69126	111.793	3.99952	108.876	3.69206	110.55	4.00767	105.472	3.69657	105.801	3.98952
132.331	3.68413	124.094	3.97111	127.231	3.6895	128.119	4.01298	118.154	3.69173	117.565	4.00749	114.108	3.6903	112.149	4.00098	109.223	3.69109	110.902	4.00905	105.808	3.69546	106.138	3.9911
132.751	3.68309	124.488	3.97248	127.635	3.68842	128.526	4.01455	118.529	3.69073	117.938	4.00904	114.471	3.68918	112.505	4.00241	109.57	3.6899	111.254	4.01046	106.144	3.69458	106.474	3.99253
133.171	3.68183	124.882	3.97414	128.039	3.68726	128.932	4.01608	118.904	3.68961	118.311	4.01057	114.833	3.68813	112.861	4.00403	109.917	3.68897	111.606	4.012	106.48	3.69354	106.811	3.994
133.591	3.68085	125.276	3.97574	128.443	3.68622	129.339	4.01763	119.279	3.6886	118.685	4.01215	115.195	3.68702	113.218	4.0055	110.263	3.68784	111.958	4.01339	106.816	3.6924	107.148	3.99551
134.011	3.67973	125.67	3.97732	128.847	3.6851	129.746	4.0192	119.655	3.68745	119.058	4.01372	115.557	3.68601	113.574	4.00703	110.61	3.68669	112.311	4.01485	107.152	3.69142	107.485	3.99709
134.431	3.6785	126.064	3.97882	129.251	3.68407	130.152	4.02071	120.03	3.68644	119.431	4.01513	115.92	3.68483	113.93	4.00861	110.957	3.68577	112.663	4.01633	107.487	3.69037	107.822	3.9986
134.851	3.67735	126.458	3.98056	129.655	3.68297	130.559	4.02232	120.405	3.68541	119.804	4.01675	116.282	3.68384	114.286	4.01013	111.304	3.68457	113.015	4.01794	107.823	3.68932	108.159	4.00003
135.271	3.67631	126.852	3.98211	130.058	3.68179	130.966	4.02396	120.78	3.68414	120.178	4.01824	116.644	3.68268	114.642	4.01161	111.65	3.68357	113.367	4.01929	108.159	3.68824	108.496	4.00161
135.691	3.6752	127.246	3.98371	130.462	3.68073	131.373	4.02541	121.155	3.68318	120.551	4.0198	117.006	3.68153	114.998	4.01312	111.997	3.68241	113.719	4.02089	108.495	3.6872	108.833	4.00307
136.112	3.67407	127.64	3.98518	130.866	3.67954	131.779	4.02703	121.53	3.68202	120.924	4.02132	117.369	3.68039	115.354	4.01461	112.344	3.68127	114.071	4.02233	108.831	3.6862	109.17	4.00454
136.532	3.67298	128.034	3.98676	131.27	3.67841	132.186	4.02851	121.905	3.6809	121.297	4.02282	117.731	3.6793	115.71	4.01605	112.69	3.6802	114.423	4.02372	109.167	3.68513	109.507	4.00615
136.952	3.67169	128.428	3.98831	131.674	3.67742	132.593	4.03008	122.28	3.67981	121.67	4.02441	118.093	3.67828	116.066	4.01755	113.037	3.67903	114.775	4.02536	109.503	3.6841	109.844	4.00761
137.372	3.67048	128.821	3.98989	132.078	3.67615	133	4.03168	122.655	3.6786	122.044	4.02598	118.455	3.67711	116.422	4.01917	113.384	3.67804	115.127	4.02681	109.839	3.68304	110.181	4.00909
137.792	3.66934	129.215	3.99134	132.482	3.67505	133.406	4.03321	123.03	3.67754	122.417	4.0274	118.818	3.67579	116.778	4.02053	113.731	3.67689	115.479	4.02834	110.175	3.68191	110.518	4.0105
138.212	3.66817	129.609	3.99287	132.886	3.67399	133.813	4.03489	123.406	3.67646	122.79	4.02913	119.18	3.67482	117.134	4.02223	114.077	3.67573	115.831	4.02979	110.511	3.68086	110.855	4.01208
138.632	3.66701	130.003	3.99432	133.29	3.67278	134.22	4.03647	123.781	3.67524	123.163	4.03073	119.542	3.67362	117.49	4.02367	114.424	3.67457	116.183	4.03136	110.846	3.67978	111.192	4.01355
139.052	3.66587	130.397	3.99582	133.694	3.67173	134.626	4.03801	124.156	3.67411	123.537	4.03218	119.904	3.67257	117.846	4.02522	114.771	3.67343	116.535	4.03282	111.182	3.67869	111.529	4.01507
139.472	3.66462	130.791	3.99729	134.098	3.67044	135.033	4.0396	124.531	3.67307	123.91	4.03372	120.267	3.67144	118.202	4.0267	115.118	3.67231	116.887	4.03431	111.518	3.67761	111.866	4.01655
139.892	3.66337	131.185	3.99891	134.501	3.66929	135.44	4.04136	124.906	3.67186	124.283	4.03536	120.629	3.67021	118.558	4.02831	115.464	3.67121	117.239	4.0359	111.854	3.6765	112.203	4.01792
140.313	3.66224	131.579	4.00033	134.905	3.6681	135.847	4.04279	125.281	3.67065	124.656	4.0369	120.991	3.66913	118.914	4.02984	115.811	3.67003	117.591	4.03737	112.19	3.67544	112.54	4.01947
140.733	3.66096	131.973	4.00194	135.309	3.66693	136.253	4.04464	125.656	3.66956	125.029	4.03849	121.353	3.66784	119.27	4.03132	116.158	3.66882	117.943	4.03893	112.526	3.67438	112.876	4.02102
141.153	3.65973	132.367	4.00346	135.713	3.66571	136.66	4.0461	126.031	3.66843	125.403	4.04005	121.716	3.66685	119.626	4.03284	116.505	3.66767	118.296	4.04051	112.862	3.67332	113.213	4.02246
141.573	3.6585	132.761	4.00492	136.117	3.66453	137.067	4.04773	126.406	3.66726	125.776	4.04172	122.078	3.6656	119.982	4.03449	116.851	3.66662	118.648	4.04206	113.198	3.67219	113.55	4.02406
141.993	3.65727	133.155	4.00636	136.521	3.6634	137.473	4.04944	126.781	3.66605	126.149	4.04332	122.44	3.6644	120.338	4.03602	117.198	3.66545	119	4.04351	113.534	3.67103	113.887	4.02565
142.413	3.65609	133.549	4.00784	136.925	3.66218	137.88	4.05112	127.157	3.66487	126.522	4.04484	122.802	3.66322	120.694	4.03752	117.545	3.66426	119.352	4.04516	113.87	3.66997	114.224	4.02706
142.833	3.65478	133.943	4.00949	137.329	3.6609	138.287	4.05282	127.532	3.66377	126.895	4.04656	123.165	3.66219	121.05	4.03914	117.892	3.66311	119.704	4.04673	114.205	3.66891	114.561	4.02873
143.253	3.65362	134.337	4.01083	137.733	3.65966	138.694	4.0545	127.907	3.66252	127.269	4.0482	123.527	3.6608	121.406	4.0407	118.238	3.66192	120.056	4.04839	114.541	3.66766	114.898	4.03014
143.673	3.65232	134.731	4.0125	138.137	3.65844	139.1	4.05621	128.282	3.66132	127.642	4.04987	123.889	3.65958	121.762	4.04216	118.585	3.66074	120.408	4.05009	114.877	3.66663	115.235	4.03166
144.093	3.65109	135.125	4.01394	138.541	3.65717	139.507	4.05799	128.657	3.66008	128.015	4.0515	124.251	3.65846	122.118	4.04385	118.932	3.65955	120.76	4.05164	115.213	3.66559	115.572	4.0333
144.513	3.64988	135.519	4.01543	138.944	3.65603	139.914	4.05956	129.032	3.65894	128.388	4.05308	124.614	3.6573	122.474	4.04542	119.278	3.65828	121.112	4.05321	115.549	3.66434	115.909	4.03478
144.934	3.64857	135.913	4.01694	139.348	3.65476	140.32	4.06138	129.407	3.65765	128.762	4.0549	124.976	3.65598	122.83	4.04709	119.625	3.65713	121.464	4.05487	115.885	3.66328	116.246	4.03629
145.354	3.64715	136.306	4.01833	139.752	3.65352	140.727	4.06323	129.782	3.65643	129.135	4.05648	125.338	3.65467	123.186	4.04852	119.972	3.65583	121.816	4.05656	116.221	3.66197	116.583	4.03793
145.774	3.64594	136.7	4.02002	140.156	3.65208	141.134	4.06481	130.157	3.65521	129.508	4.05822	125.7	3.65357	123.542	4.05032	120.319	3.6547	122.168	4.05816	116.557	3.66089	116.92	4.03936
146.194	3.64476	137.094	4.02155	140.56	3.65094	141.541	4.06672	130.532	3.654	129.881	4.0599	126.063	3.65235	123.898	4.05196	120.665	3.65353	122.52	4.05973	116.893	3.65982	117.257	4.04103
146.614	3.64341	137.488	4.02296	140.964	3.64968	141.947	4.0686	130.907	3.6527	130.254	4.06168	126.425	3.65117	124.254	4.05366	121.012	3.65217	122.872	4.06157	117.229	3.65859	117.594	4.04258
147.034	3.64213	137.882	4.02446	141.368	3.64834	142.354	4.07022	131.283	3.65145	130.628	4.06348	126.787	3.64988	124.61	4.05531	121.359	3.65102	123.224	4.06322	117.564	3.65745	117.931	4.04415
147.454	3.64084	138.276	4.02602	141.772	3.64706	142.761	4.07205	131.658	3.65019	131.001	4.06516	127.149	3.64853	124.966	4.05684	121.706	3.64975	123.576	4.0649	117.9	3.65622	118.268	4.04575
147.874	3.63952	138.67	4.02765	142.176	3.6458	143.167	4.07407	132.033	3.64888	131.374	4.06701	127.512	3.6473	125.322	4.05854	122.052	3.6485	123.928	4.06662	118.236	3.65501	118.605	4.04743
148.294	3.63817	139.064	4.02901	142.58	3.64459	143.574	4.07582	132.408	3.6477	131.747	4.06881	127.874	3.646	125.678	4.06026	122.399	3.64735	124.281	4.06844	118.572	3.65398	118.942	4.04909
148.714	3.63674	139.458	4.03051	142.983	3.6433	143.981	4.07763	132.783	3.64643	132.121	4.07054	128.236	3.6449	126.034	4.06198	122.746	3.64605	124.633	4.07016	118.908	3.65276	119.278	4.05068
149.135	3.63545	139.852	4.0321	143.387	3.64197	144.388	4.07966	133.158	3.64527	132.494	4.07231	128.598	3.6436	126.391	4.06375	123.093	3.64488	124.985	4.07188	119.244	3.65148	119.615	4.05228
149.555	3.6341	140.246	4.03356	143.791	3.64064	144.794	4.08153	133.533	3.64402	132.867	4.07421	128.961	3.64239	126.747	4.06541	123.439	3.64368	125.337	4.0736	119.58	3.65039	119.952	4.05395
149.975	3.63272	140.64	4.03516	144.195	3.6394	145.201	4.08335	133.908	3.64281	133.24	4.07595	129.323	3.64102	127.103	4.0672	123.786	3.64243	125.689	4.07543	119.916	3.64907	120.289	4.05559
150.395	3.63141	141.034	4.0367	144.599	3.63801	145.608	4.08525	134.283	3.64148	133.613	4.07785	129.685	3.63982	127.459	4.06902	124.133	3.64107	126.041	4.07718	120.252	3.64788	120.626	4.05727
150.815	3.62994	141.428	4.03827	145.003	3.63659	146.015	4.08722	134.658	3.64014	133.987	4.07993	130.047	3.63848	127.815	4.07071	124.48	3.63992	126.393	4.07902	120.588	3.64675	120.963	4.05894
151.235	3.62862	141.822	4.03984	145.407	3.63527	146.421	4.08919	135.033	3.63885	134.36	4.08166	130.41	3.6372	128.171	4.07256	124.826	3.63859	126.745	4.08099	120.923	3.64561	121.3	4.06058
151.655	3.62717	142.216	4.04142	145.811	3.63392	146.828	4.09108	135.409	3.63747	134.733	4.08359	130.772	3.63577	128.527	4.07438	125.173	3.63731	127.097	4.08274	121.259	3.64458	121.637	4.06234
152.075	3.62573	142.61	4.04301	146.215	3.63251	147.235	4.09314	135.784	3.63619	135.106	4.08548	131.134	3.63453	128.883	4.07619	125.52	3.636	127.449	4.08455	121.595	3.64323	121.974	4.06403
152.495	3.62443	143.004	4.04454	146.619	3.63117	147.641	4.09519	136.159	3.63483	135.48	4.08744	131.496	3.6333	129.239	4.07797	125.866	3.63473	127.801	4.08651	121.931	3.64206	122.311	4.06587
152.915	3.62306	143.398	4.04618	147.023	3.62981	148.048	4.09708	136.534	3.63356	135.853	4.0893	131.859	3.6319	129.595	4.07988	126.213	3.6334	128.153	4.08834	122.267	3.64077	122.648	4.06757
153.335	3.62162	143.791	4.04778	147.426	3.62834	148.455	4.0991	136.909	3.6321	136.226	4.09129	132.221	3.63046	129.951	4.08163	126.56	3.6321	128.505	4.09028	122.603	3.63948	122.985	4.06936
153.756	3.62017	144.185	4.04936	147.83	3.62711	148.862	4.10127	137.284	3.63073	136.599	4.09322	132.583	3.62925	130.307	4.0836	126.907	3.63071	128.857	4.09219	122.939	3.63828	123.322	4.0711
154.176	3.61878	144.579	4.05091	148.234	3.62568	149.268	4.10309	137.659	3.62944	136.972	4.09517	132.945	3.62785	130.663	4.0855	127.253	3.6295	129.209	4.09423	123.275	3.63697	123.659	4.07278
154.596	3.61729	144.973	4.05265	148.638	3.62424	149.675	4.10523	138.034	3.62814	137.346	4.09722	133.308	3.62658	131.019	4.08735	127.6	3.62809	129.561	4.09605	123.611	3.63577	123.996	4.07461
155.016	3.61598	145.367	4.05425	149.042	3.62293	150.082	4.10724	138.409	3.6268	137.719	4.0991	133.67	3.62509	131.375	4.08929	127.947	3.62689	129.913	4.09804	123.947	3.6345	124.333	4.07658
155.436	3.61443	145.761	4.05589	149.446	3.62146	150.488	4.10932	138.784	3.62547	138.092	4.10125	134.032	3.62383	131.731	4.09113	128.294	3.62545	130.265	4.09997	124.282	3.63336	124.67	4.07823
155.856	3.613	146.155	4.05761	149.85	3.62	150.895	4.11144	139.16	3.62407	138.465	4.10316	134.394	3.62253	132.087	4.09316	128.64	3.62418	130.618	4.10182	124.618	3.63199	125.007	4.08017
156.276	3.61159	146.549	4.05921	150.254	3.6187	151.302	4.11349	139.535	3.62266	138.839	4.1053	134.757	3.62117	132.443	4.0951	128.987	3.62289	130.97	4.10395	124.954	3.63077	125.343	4.08202
156.696	3.61017	146.943	4.06098	150.658	3.61716	151.709	4.1156	139.91	3.62123	139.212	4.10728	135.119	3.6197	132.799	4.09694	129.334	3.62153	131.322	4.10589	125.29	3.62954	125.68	4.08388
157.116	3.60858	147.337	4.06257	151.062	3.61582	152.115	4.1176	140.285	3.6199	139.585	4.10947	135.481	3.61842	133.155	4.09903	129.681	3.62016	131.674	4.10803	125.626	3.62826	126.017	4.08575
157.536	3.60704	147.731	4.06435	151.465	3.61435	152.522	4.11978	140.66	3.61847	139.958	4.11149	135.843	3.61693	133.511	4.10104	130.027	3.61885	132.026	4.10985	125.962	3.62696	126.354	4.08777
157.957	3.60566	148.125	4.06603	151.869	3.61285	152.929	4.12194	141.035	3.61704	140.332	4.11351	136.206	3.61559	133.867	4.10294	130.374	3.6175	132.378	4.11201	126.298	3.62571	126.691	4.0895
158.377	3.60413	148.519	4.06782	152.273	3.61135	153.335	4.12399	141.41	3.61572	140.705	4.11563	136.568	3.61406	134.223	4.10496	130.721	3.61613	132.73	4.11404	126.634	3.62449	127.028	4.09132
158.797	3.60262	148.913	4.06956	152.677	3.61	153.742	4.12609	141.785	3.61424	141.078	4.11762	136.93	3.61266	134.579	4.10709	131.068	3.61482	133.082	4.1161	126.97	3.62315	127.365	4.09341
159.217	3.60114	149.307	4.0713	153.081	3.6085	154.149	4.12835	142.16	3.61291	141.451	4.11972	137.292	3.61135	134.935	4.10899	131.414	3.61343	133.434	4.11819	127.305	3.62187	127.702	4.09536
159.637	3.59958	149.701	4.07317	153.485	3.60701	154.556	4.13039	142.535	3.6115	141.824	4.1217	137.655	3.60989	135.291	4.11115	131.761	3.61211	133.786	4.12034	127.641	3.62054	128.039	4.09734
160.057	3.59802	150.095	4.07486	153.889	3.60551	154.962	4.13242	142.91	3.61002	142.198	4.12397	138.017	3.60841	135.647	4.11311	132.108	3.61067	134.138	4.1224	127.977	3.6192	128.376	4.09924
160.477	3.59652	150.489	4.07665	154.293	3.60395	155.369	4.13463	143.286	3.6086	142.571	4.1261	138.379	3.60705	136.003	4.1152	132.454	3.60932	134.49	4.12441	128.313	3.61806	128.713	4.1014
160.897	3.59497	150.883	4.07852	154.697	3.60249	155.776	4.13689	143.661	3.60708	142.944	4.1283	138.741	3.60557	136.359	4.11727	132.801	3.60791	134.842	4.12653	128.649	3.6167	129.05	4.10334
161.317	3.59338	151.277	4.08037	155.101	3.60103	156.183	4.1388	144.036	3.60572	143.317	4.13025	139.104	3.60403	136.715	4.11931	133.148	3.60642	135.194	4.12877	128.985	3.61542	129.387	4.10528
161.737	3.59178	151.67	4.08231	155.505	3.59957	156.589	4.14097	144.411	3.6042	143.691	4.13246	139.466	3.60264	137.072	4.12133	133.495	3.60513	135.546	4.1307	129.321	3.61413	129.724	4.10736
162.157	3.59019	152.064	4.08399	155.908	3.59795	156.996	4.14316	144.786	3.60276	144.064	4.13458	139.828	3.60119	137.428	4.12362	133.841	3.60369	135.898	4.13276	129.657	3.61281	130.061	4.10938
162.578	3.58869	152.458	4.08586	156.312	3.59639	157.403	4.14526	145.161	3.60137	144.437	4.13673	140.19	3.59982	137.784	4.12554	134.188	3.60231	136.25	4.13496	129.993	3.61154	130.398	4.1114
162.998	3.58691	152.852	4.08778	156.716	3.59482	157.809	4.14733	145.536	3.5999	144.81	4.13885	140.553	3.59833	138.14	4.12775	134.535	3.60094	136.602	4.13706	130.329	3.61025	130.735	4.11341
163.418	3.58521	153.246	4.08964	157.12	3.59329	158.216	4.14945	145.911	3.5984	145.183	4.14096	140.915	3.59678	138.496	4.1298	134.882	3.59953	136.954	4.13927	130.664	3.60888	131.072	4.11544
163.838	3.58362	153.64	4.09153	157.524	3.59169	158.623	4.15158	146.286	3.59694	145.557	4.14299	141.277	3.59525	138.852	4.13197	135.228	3.59804	137.307	4.14131	131	3.60757	131.408	4.11763
164.258	3.58191	154.034	4.09352	157.928	3.59023	159.03	4.15371	146.661	3.59544	145.93	4.1452	141.639	3.59381	139.208	4.13412	135.575	3.59658	137.659	4.1435	131.336	3.60626	131.745	4.11966
164.678	3.58029	154.428	4.09545	158.332	3.58852	159.436	4.15574	147.036	3.59388	146.303	4.14735	142.002	3.59218	139.564	4.13625	135.922	3.59515	138.011	4.14554	131.672	3.6049	132.082	4.12163
165.098	3.57861	154.822	4.09733	158.736	3.58692	159.843	4.15786	147.412	3.59235	146.676	4.14942	142.364	3.59067	139.92	4.13829	136.269	3.59372	138.363	4.14763	132.008	3.60358	132.419	4.12379
165.518	3.57682	155.216	4.09936	159.14	3.58531	160.25	4.16001	147.787	3.59073	147.05	4.1515	142.726	3.58899	140.276	4.14054	136.615	3.59226	138.715	4.14984	132.344	3.60222	132.756	4.1259
165.938	3.57515	155.61	4.10135	159.544	3.58358	160.656	4.16204	148.162	3.58918	147.423	4.15359	143.088	3.58761	140.632	4.1426	136.962	3.59074	139.067	4.152	132.68	3.60085	133.093	4.12801
166.358	3.57321	156.004	4.10327	159.948	3.58193	161.063	4.16408	148.537	3.58765	147.796	4.15566	143.451	3.58595	140.988	4.14479	137.309	3.5893	139.419	4.15415	133.016	3.59956	133.43	4.13007
166.778	3.57141	156.398	4.10536	160.351	3.58022	161.47	4.16603	148.912	3.58616	148.169	4.15777	143.813	3.58428	141.344	4.1468	137.655	3.58782	139.771	4.15626	133.352	3.59815	133.767	4.13213
167.199	3.56959	156.792	4.10737	160.755	3.57846	161.877	4.16809	149.287	3.58446	148.542	4.16001	144.175	3.58276	141.7	4.14902	138.002	3.58628	140.123	4.15828	133.688	3.59678	134.104	4.13424
167.619	3.56772	157.186	4.1093	161.159	3.5767	162.283	4.17002	149.662	3.58282	148.916	4.16196	144.537	3.58099	142.056	4.15112	138.349	3.58482	140.475	4.16045	134.023	3.59538	134.441	4.13637
168.039	3.56589	157.58	4.11131	161.563	3.57495	162.69	4.17199	150.037	3.58114	149.289	4.16404	144.9	3.57936	142.412	4.15323	138.696	3.58324	140.827	4.1626	134.359	3.59403	134.778	4.1386
168.459	3.56395	157.974	4.11335	161.967	3.57314	163.097	4.17398	150.412	3.57949	149.662	4.16608	145.262	3.57774	142.768	4.15551	139.042	3.58178	141.179	4.16462	134.695	3.59268	135.115	4.14068
168.879	3.56195	158.368	4.11542	162.371	3.57134	163.504	4.17599	150.787	3.57785	150.035	4.16798	145.624	3.57607	143.124	4.15736	139.389	3.58011	141.531	4.16649	135.031	3.59127	135.452	4.14272
169.299	3.5599	158.762	4.11752	162.775	3.5696	163.91	4.17785	151.162	3.57621	150.409	4.16998	145.986	3.57435	143.48	4.15962	139.736	3.57855	141.883	4.16872	135.367	3.58985	135.789	4.14487
169.719	3.55792	159.156	4.11948	163.179	3.56761	164.317	4.17975	151.538	3.57444	150.782	4.17195	146.349	3.57257	143.836	4.16165	140.083	3.57704	142.235	4.17063	135.703	3.5883	136.126	4.14694
170.139	3.5559	159.55	4.12146	163.583	3.56577	164.724	4.18168	151.913	3.5727	151.155	4.17392	146.711	3.57078	144.192	4.16377	140.429	3.57536	142.587	4.1728	136.039	3.58688	136.463	4.14896
170.559	3.55367	159.943	4.1236	163.987	3.56382	165.13	4.18338	152.288	3.5708	151.528	4.17596	147.073	3.56903	144.548	4.16582	140.776	3.57372	142.939	4.1749	136.375	3.58555	136.8	4.15117
170.979	3.55135	160.337	4.1257	164.39	3.56185	165.537	4.18536	152.663	3.56905	151.901	4.17777	147.435	3.56714	144.904	4.16774	141.123	3.572	143.291	4.17699	136.711	3.58407	137.137	4.1532
171.399	3.54924	160.731	4.12772	164.794	3.55969	165.944	4.18697	153.038	3.56731	152.275	4.17974	147.798	3.56521	145.26	4.16981	141.47	3.57039	143.643	4.17897	137.047	3.58255	137.474	4.1554
171.82	3.54696	161.125	4.12986	165.198	3.55776	166.351	4.18865	153.413	3.56544	152.648	4.18169	148.16	3.56331	145.616	4.17186	141.816	3.56868	143.996	4.18092	137.382	3.58108	137.81	4.15746
172.24	3.54445	161.519	4.13181	165.602	3.55562	166.757	4.19023	153.788	3.56353	153.021	4.18345	148.522	3.56145	145.972	4.17404	142.163	3.56694	144.348	4.18288	137.718	3.57959	138.147	4.15952
172.66	3.54209	161.913	4.13397	166.006	3.55339	167.164	4.19197	154.163	3.56155	153.394	4.18529	148.884	3.55945	146.328	4.17589	142.51	3.56523	144.7	4.18467	138.054	3.57812	138.484	4.16166
173.08	3.53956	162.307	4.13597	166.41	3.55112	167.571	4.19334	154.538	3.5595	153.768	4.18694	149.247	3.55739	146.684	4.1779	142.856	3.56338	145.052	4.18669	138.39	3.57658	138.821	4.16377
173.5	3.53713	162.701	4.13818	166.814	3.54891	167.977	4.19499	154.913	3.5576	154.141	4.1886	149.609	3.55539	147.04	4.17981	143.203	3.56155	145.404	4.18857	138.726	3.57515	139.158	4.16575
173.92	3.5345	163.095	4.1402	167.218	3.54667	168.384	4.19651	155.289	3.55551	154.514	4.19028	149.971	3.5533	147.396	4.18172	143.55	3.5598	145.756	4.19016	139.062	3.57353	139.495	4.1677
174.34	3.53172	163.489	4.14226	167.622	3.54424	168.791	4.19778	155.664	3.55346	154.887	4.1918	150.333	3.551	147.753	4.18354	143.897	3.55799	146.108	4.19194	139.398	3.57195	139.832	4.16976
174.76	3.52903	163.883	4.14435	168.026	3.54193	169.198	4.1993	156.039	3.55135	155.261	4.19342	150.696	3.54873	148.109	4.18554	144.243	3.55603	146.46	4.1939	139.734	3.57026	140.169	4.17181
175.18	3.52613	164.277	4.14638	168.43	3.53947	169.604	4.20062	156.414	3.54908	155.634	4.19513	151.058	3.54659	148.465	4.18719	144.59	3.55409	146.812	4.1955	140.07	3.56862	140.506	4.17365
175.6	3.52316	164.671	4.14836	168.834	3.53685	170.011	4.20206	156.789	3.54684	156.007	4.19649	151.42	3.54421	148.821	4.18895	144.937	3.55217	147.164	4.19708	140.406	3.56704	140.843	4.1757
176.02	3.52009	165.065	4.15047	169.237	3.53435	170.418	4.20342	157.164	3.54453	156.38	4.19802	151.782	3.54183	149.177	4.19075	145.284	3.54999	147.516	4.19868	140.741	3.56534	141.18	4.17761
176.441	3.51679	165.459	4.15253	169.641	3.53154	170.825	4.20467	157.539	3.54233	156.753	4.19946	152.145	3.53955	149.533	4.19243	145.63	3.54797	147.868	4.20037	141.077	3.56353	141.517	4.17964
176.861	3.51358	165.853	4.15466	170.045	3.52873	171.231	4.20603	157.914	3.53991	157.127	4.20084	152.507	3.53706	149.889	4.19402	145.977	3.54591	148.22	4.20192	141.413	3.56185	141.854	4.1816
177.281	3.51022	166.247	4.15663	170.449	3.52586	171.638	4.20737	158.289	3.53747	157.5	4.2021	152.869	3.5344	150.245	4.1957	146.324	3.54387	148.572	4.20344	141.749	3.56005	142.191	4.18341
177.701	3.50669	166.641	4.15866	170.853	3.52296	172.045	4.20866	158.664	3.53477	157.873	4.20355	153.231	3.5317	150.601	4.19716	146.671	3.54179	148.924	4.2049	142.085	3.55828	142.528	4.18529
178.121	3.503	167.035	4.16081	171.257	3.51977	172.451	4.21011	159.039	3.53213	158.246	4.2049	153.594	3.52907	150.957	4.19876	147.017	3.53949	149.276	4.2065	142.421	3.55642	142.865	4.18714
178.541	3.49911	167.428	4.16268	171.661	3.51653	172.858	4.21148	159.414	3.5294	158.619	4.20616	153.956	3.52624	151.313	4.20016	147.364	3.53722	149.628	4.20795	142.757	3.55459	143.202	4.18891
178.961	3.49513	167.822	4.16478	172.065	3.5133	173.265	4.21286	159.79	3.52664	158.993	4.20752	154.318	3.52348	151.669	4.20167	147.711	3.5349	149.98	4.20951	143.093	3.55267	143.539	4.19062
179.381	3.49106	168.216	4.16661	172.469	3.50982	173.672	4.21429	160.165	3.52368	159.366	4.20889	154.68	3.52047	152.025	4.20307	148.058	3.53242	150.333	4.21091	143.429	3.55081	143.876	4.19252
179.801	3.48656	168.61	4.16859	172.873	3.50614	174.078	4.21578	160.54	3.5208	159.739	4.2102	155.043	3.51712	152.381	4.20459	148.404	3.52986	150.685	4.21249	143.765	3.5488	144.212	4.19412
180.221	3.48216	169.004	4.17058	173.276	3.50251	174.485	4.21727	160.915	3.51767	160.112	4.21169	155.405	3.514	152.737	4.2059	148.751	3.52743	151.037	4.21413	144.1	3.54691	144.549	4.19579
180.641	3.47727	169.398	4.17247	173.68	3.49865	174.892	4.21868	161.29	3.51449	160.486	4.213	155.767	3.51056	153.093	4.20723	149.098	3.52479	151.389	4.21563	144.436	3.54478	144.886	4.19733
181.062	3.47238	169.792	4.17446	174.084	3.49458	175.299	4.22036	161.665	3.51134	160.859	4.21452	156.129	3.50724	153.449	4.20863	149.444	3.5222	151.741	4.21723	144.772	3.54269	145.223	4.19889
181.482	3.46712	170.186	4.17624	174.488	3.4904	175.705	4.22207	162.04	3.50789	161.232	4.216	156.492	3.5036	153.805	4.21016	149.791	3.51927	152.093	4.21878	145.108	3.54048	145.56	4.20038
181.902	3.46166	170.58	4.17826	174.892	3.48584	176.112	4.22382	162.415	3.5042	161.605	4.21758	156.854	3.49995	154.161	4.21152	150.138	3.5165	152.445	4.22052	145.444	3.53826	145.897	4.20199
182.322	3.45591	170.974	4.18007	175.296	3.48123	176.519	4.22565	162.79	3.5005	161.978	4.2192	157.216	3.49601	154.517	4.21296	150.485	3.51356	152.797	4.22228	145.78	3.53593	146.234	4.20344
182.742	3.44974	171.368	4.18182	175.7	3.47634	176.925	4.22743	163.165	3.49661	162.352	4.2209	157.578	3.49207	154.873	4.21448	150.831	3.51058	153.149	4.22404	146.116	3.53366	146.571	4.2049
183.162	3.44325	171.762	4.18363	176.104	3.47107	177.332	4.22943	163.54	3.49267	162.725	4.22251	157.941	3.48795	155.229	4.21591	151.178	3.50755	153.501	4.22587	146.452	3.53129	146.908	4.20625
183.582	3.43653	172.156	4.1854	176.508	3.46562	177.739	4.23146	163.916	3.48844	163.098	4.22412	158.303	3.48352	155.585	4.21754	151.525	3.50432	153.853	4.22781	146.788	3.52879	147.245	4.20783
184.002	3.42916	172.55	4.18705	176.912	3.46009	178.146	4.23347	164.291	3.48392	163.471	4.22612	158.665	3.47899	155.941	4.21905	151.872	3.50079	154.205	4.22954	147.123	3.52623	147.582	4.20925
184.422	3.42146	172.944	4.18878	177.316	3.45377	178.552	4.23579	164.666	3.47922	163.845	4.22784	159.027	3.4744	156.297	4.22071	152.218	3.49748	154.557	4.23165	147.459	3.52358	147.919	4.21063
184.842	3.4132	173.338	4.19035	177.72	3.44745	178.959	4.23816	165.041	3.4743	164.218	4.22981	159.39	3.46942	156.653	4.22236	152.565	3.49382	154.909	4.23373	147.795	3.52075	148.256	4.21213
185.263	3.40468	173.732	4.19192	178.123	3.44055	179.366	4.24052	165.416	3.46918	164.591	4.23188	159.752	3.46418	157.01	4.22413	152.912	3.49007	155.261	4.23596	148.131	3.518	148.593	4.21347
185.683	3.39539	174.125	4.1936	178.527	3.43337	179.772	4.24305	165.791	3.46376	164.964	4.23407	160.114	3.45877	157.366	4.22602	153.259	3.48623	155.613	4.23813	148.467	3.51509	148.93	4.21515
186.103	3.38553	174.519	4.19491	178.931	3.4257	180.179	4.24572	166.166	3.45809	165.338	4.23617	160.476	3.453	157.722	4.22781	153.605	3.48229	155.965	4.24038	148.803	3.51213	149.267	4.21658
186.523	3.37507	174.913	4.1965	179.335	3.41749	180.586	4.24847	166.541	3.45203	165.711	4.23855	160.839	3.44699	158.078	4.22974	153.952	3.47809	156.317	4.24283	149.139	3.50893	149.604	4.21815
186.943	3.36401	175.307	4.19794	179.739	3.40899	180.993	4.25147	166.916	3.44583	166.084	4.24099	161.201	3.44064	158.434	4.23166	154.299	3.47368	156.67	4.24532	149.475	3.50571	149.941	4.21975
187.363	3.35243	175.701	4.19931	180.143	3.39989	181.399	4.25459	167.291	3.43904	166.457	4.24348	161.563	3.43411	158.79	4.23366	154.646	3.46919	157.022	4.24807	149.811	3.50232	150.277	4.22139
187.783	3.33991	176.095	4.20067	180.547	3.39053	181.806	4.25768	167.666	3.4317	166.83	4.2461	161.925	3.42714	159.146	4.2358	154.992	3.46439	157.374	4.25064	150.147	3.49889	150.614	4.22296
188.203	3.32685	176.489	4.20205	180.951	3.38021	182.213	4.26106	168.042	3.42425	167.204	4.24881	162.288	3.41987	159.502	4.23814	155.339	3.4595	157.726	4.2535	150.482	3.49537	150.951	4.22469
188.623	3.31333	176.883	4.20337	181.355	3.3695	182.619	4.26449	168.417	3.41629	167.577	4.25157	162.65	3.4123	159.858	4.24032	155.686	3.45433	158.078	4.2563	150.818	3.49154	151.288	4.2264
189.043	3.29917	177.277	4.2046	181.759	3.3582	183.026	4.26819	168.792	3.40793	167.95	4.25471	163.012	3.40423	160.214	4.24275	156.032	3.44902	158.43	4.25924	151.154	3.48758	151.625	4.22819
189.464	3.28429	177.671	4.20595	182.162	3.34608	183.433	4.27201	169.167	3.39918	168.323	4.25775	163.374	3.39555	160.57	4.24526	156.379	3.4433	158.782	4.26237	151.49	3.48351	151.962	4.23018
189.884	3.26851	178.065	4.20715	182.566	3.3336	183.84	4.27589	169.542	3.38983	168.696	4.2611	163.737	3.38655	160.926	4.24785	156.726	3.43744	159.134	4.26559	151.826	3.47911	152.299	4.2319
190.304	3.25127	178.459	4.20842	182.97	3.32002	184.246	4.28007	169.917	3.37999	169.07	4.26446	164.099	3.3772	161.282	4.25064	157.073	3.43138	159.486	4.26898	152.162	3.4747	152.636	4.23393
190.724	3.23336	178.853	4.2098	183.374	3.30574	184.653	4.28426	170.292	3.36972	169.443	4.26807	164.461	3.36738	161.638	4.25341	157.419	3.4249	159.838	4.27252	152.498	3.47008	152.973	4.23591
191.144	3.214	179.247	4.21105	183.778	3.29086	185.06	4.28873	170.667	3.35877	169.816	4.27161	164.823	3.357	161.994	4.25628	157.766	3.41835	160.19	4.27605	152.834	3.46523	153.31	4.23796
191.564	3.19356	179.641	4.2124	184.182	3.2751	185.467	4.29346	171.042	3.34719	170.189	4.27546	165.186	3.34591	162.35	4.2593	158.113	3.41116	160.542	4.27977	153.17	3.46017	153.647	4.24012
191.984	3.1716	180.035	4.21372	184.586	3.25843	185.873	4.29813	171.417	3.33487	170.563	4.2794	165.548	3.33402	162.706	4.26245	158.46	3.40382	160.894	4.28367	153.506	3.45465	153.984	4.24241
192.404	3.14732	180.429	4.21523	184.99	3.24069	186.28	4.30311	171.792	3.32152	170.936	4.28365	165.91	3.32139	163.062	4.26574	158.806	3.39613	161.246	4.28757	153.841	3.44894	154.321	4.24476
192.824	3.12124	180.823	4.2167	185.394	3.22137	186.687	4.30832	172.168	3.30769	171.309	4.28794	166.272	3.30814	163.418	4.26923	159.153	3.38819	161.598	4.29162	154.177	3.44306	154.658	4.24705
193.244	3.09311	181.216	4.21824	185.798	3.20059	187.093	4.31379	172.543	3.2933	171.682	4.2924	166.635	3.29404	163.774	4.27279	159.5	3.37956	161.95	4.29593	154.513	3.43699	154.995	4.24955
193.664	3.06179	181.61	4.21961	186.201	3.17837	187.5	4.31916	172.918	3.27764	172.055	4.29701	166.997	3.27906	164.13	4.27638	159.847	3.37074	162.302	4.30024	154.849	3.4303	155.332	4.2522
194.084	3.02877	182.004	4.22121	186.605	3.15457	187.907	4.32491	173.293	3.261	172.429	4.30177	167.359	3.26293	164.486	4.28026	160.193	3.36145	162.655	4.30475	155.185	3.42364	155.669	4.25465
194.505	2.9933	182.398	4.22274	187.009	3.12833	188.314	4.3308	173.668	3.24347	172.802	4.30684	167.721	3.24589	164.842	4.28421	160.54	3.35181	163.007	4.30933	155.521	3.41643	156.005	4.25751
194.925	2.9549	182.792	4.22445	187.413	3.09895	188.72	4.33683	174.043	3.22469	173.175	4.31182	168.084	3.22784	165.198	4.2883	160.887	3.34157	163.359	4.31416	155.857	3.40882	156.342	4.2603
195.345	2.91514	183.186	4.22632	187.817	3.06726	189.127	4.34286	174.418	3.2042	173.548	4.31707	168.446	3.2082	165.554	4.29258	161.234	3.33092	163.711	4.3189	156.193	3.40104	156.679	4.26339
195.765	2.87211	183.58	4.22816	188.221	3.03345	189.534	4.34933	174.793	3.18229	173.921	4.32255	168.808	3.187	165.91	4.29701	161.58	3.31947	164.063	4.32399	156.529	3.39288	157.016	4.26619
196.185	2.82774	183.974	4.23005	188.625	2.99732	189.94	4.35591	175.168	3.15811	174.295	4.32812	169.17	3.16402	166.266	4.30141	161.927	3.30726	164.415	4.32921	156.865	3.3842	157.353	4.2693
196.432	2.8002	184.368	4.23192	189.029	2.9587	190.347	4.36258	175.543	3.13212	174.668	4.3339	169.533	3.13938	166.622	4.30616	162.274	3.29471	164.767	4.33438	157.2	3.37505	157.69	4.27259
--	--	184.762	4.23404	189.433	2.91853	190.754	4.36952	175.918	3.10343	175.041	4.3398	169.895	3.11224	166.978	4.3109	162.62	3.28093	165.119	4.33971	157.536	3.36543	158.027	4.27579
--	--	185.156	4.23623	189.837	2.87673	191.161	4.37658	176.293	3.07214	175.414	4.34584	170.257	3.08331	167.335	4.31588	162.967	3.26637	165.471	4.34525	157.872	3.35558	158.364	4.27927
--	--	185.55	4.23846	190.241	2.8308	191.567	4.3837	176.669	3.03865	175.788	4.35211	170.619	3.05211	167.691	4.32106	163.314	3.25084	165.823	4.35092	158.208	3.34507	158.701	4.28276
--	--	185.944	4.24088	190.504	2.80019	191.974	4.3911	177.044	3.00243	176.161	4.35861	170.982	3.01778	168.047	4.32627	163.661	3.23465	166.175	4.3567	158.544	3.33404	159.038	4.28644
--	--	186.338	4.24339	--	--	192.381	4.39857	177.419	2.96399	176.534	4.3652	171.344	2.98059	168.403	4.33173	164.007	3.21719	166.527	4.36266	158.88	3.32255	159.375	4.29023
--	--	186.732	4.24595	--	--	192.436	4.3997	177.794	2.92247	176.907	4.37189	171.706	2.94081	168.759	4.33735	164.354	3.19862	166.879	4.36878	159.216	3.31015	159.712	4.29404
--	--	187.126	4.24858	--	--	--	--	178.169	2.87897	177.28	4.37877	172.068	2.89844	169.115	4.3429	164.701	3.17886	167.231	4.37501	159.552	3.29748	160.049	4.29802
--	--	187.52	4.25149	--	--	--	--	178.544	2.83324	177.654	4.38594	172.431	2.85311	169.471	4.34878	165.048	3.15718	167.583	4.3814	159.888	3.28379	160.386	4.30196
--	--	187.913	4.25451	--	--	--	--	178.808	2.80021	178.027	4.39308	172.793	2.80604	169.827	4.35478	165.394	3.13388	167.935	4.38783	160.223	3.26951	160.723	4.30623
--	--	188.307	4.25763	--	--	--	--	--	--	178.361	4.3998	172.835	2.80029	170.183	4.36096	165.741	3.10872	168.287	4.39447	160.559	3.25429	161.06	4.31029
--	--	188.701	4.26097	--	--	--	--	--	--	--	--	--	--	170.539	4.36727	166.088	3.08199	168.559	4.39969	160.895	3.23837	161.397	4.31489
--	--	189.095	4.26437	--	--	--	--	--	--	--	--	--	--	170.895	4.37365	166.435	3.05293	--	--	161.231	3.22136	161.734	4.31919
--	--	189.489	4.26772	--	--	--	--	--	--	--	--	--	--	171.251	4.38041	166.781	3.02095	--	--	161.567	3.20342	162.07	4.32379
--	--	189.883	4.27156	--	--	--	--	--	--	--	--	--	--	171.607	4.38714	167.128	2.98688	--	--	161.903	3.18446	162.407	4.32843
--	--	190.277	4.27531	--	--	--	--	--	--	--	--	--	--	171.963	4.394	167.475	2.95083	--	--	162.239	3.16462	162.744	4.33329
--	--	190.671	4.27935	--	--	--	--	--	--	--	--	--	--	172.24	4.39968	167.821	2.91314	--	--	162.575	3.14331	163.081	4.33822
--	--	191.065	4.28359	--	--	--	--	--	--	--	--	--	--	--	--	168.168	2.87247	--	--	162.911	3.12029	163.418	4.34306
--	--	191.459	4.28793	--	--	--	--	--	--	--	--	--	--	--	--	168.515	2.82915	--	--	163.247	3.09597	163.755	4.34825
--	--	191.853	4.2925	--	--	--	--	--	--	--	--	--	--	--	--	168.741	2.8002	--	--	163.582	3.06984	164.092	4.35352
--	--	192.247	4.29726	--	--	--	--	--	--	--	--	--	--	--	--	--	--	--	--	163.918	3.04236	164.429	4.35869
--	--	192.641	4.30218	--	--	--	--	--	--	--	--	--	--	--	--	--	--	--	--	164.254	3.01334	164.766	4.36413
--	--	193.035	4.30707	--	--	--	--	--	--	--	--	--	--	--	--	--	--	--	--	164.59	2.98246	165.103	4.36964
--	--	193.429	4.31241	--	--	--	--	--	--	--	--	--	--	--	--	--	--	--	--	164.926	2.94937	165.44	4.37526
--	--	193.823	4.31764	--	--	--	--	--	--	--	--	--	--	--	--	--	--	--	--	165.262	2.91444	165.777	4.38102
--	--	194.217	4.32321	--	--	--	--	--	--	--	--	--	--	--	--	--	--	--	--	165.598	2.87824	166.114	4.38686
--	--	194.611	4.32896	--	--	--	--	--	--	--	--	--	--	--	--	--	--	--	--	165.934	2.84023	166.451	4.39282
--	--	195.004	4.3349	--	--	--	--	--	--	--	--	--	--	--	--	--	--	--	--	166.27	2.80112	166.788	4.39891
--	--	195.398	4.34067	--	--	--	--	--	--	--	--	--	--	--	--	--	--	--	--	166.277	2.8002	166.828	4.39977
--	--	195.792	4.34691	--	--	--	--	--	--	--	--	--	--	--	--	--	--	--	--	--	--	--	--
--	--	196.186	4.3533	--	--	--	--	--	--	--	--	--	--	--	--	--	--	--	--	--	--	--	--
--	--	196.58	4.35986	--	--	--	--	--	--	--	--	--	--	--	--	--	--	--	--	--	--	--	--
--	--	196.974	4.36638	--	--	--	--	--	--	--	--	--	--	--	--	--	--	--	--	--	--	--	--
--	--	197.368	4.3733	--	--	--	--	--	--	--	--	--	--	--	--	--	--	--	--	--	--	--	--
--	--	197.762	4.38021	--	--	--	--	--	--	--	--	--	--	--	--	--	--	--	--	--	--	--	--
--	--	198.156	4.38723	--	--	--	--	--	--	--	--	--	--	--	--	--	--	--	--	--	--	--	--
--	--	198.55	4.39455	--	--	--	--	--	--	--	--	--	--	--	--	--	--	--	--	--	--	--	--
--	--	198.831	4.39973	--	--	--	--	--	--	--	--	--	--	--	--	--	--	--	--	--	--	--	--

## Sheet: Figure 6d
--	Pouch cell capacity	Energy density
--	--	--
1	1.04001	372.21
2	0.98991	354.28
3	0.97539	349.081
4	0.97592	349.274
5	0.96836	346.565
6	0.9585	343.037
7	0.96726	346.173
8	0.9598	343.505
9	0.94673	338.827
10	0.96014	343.624
11	0.94883	339.577
12	0.94727	339.018
13	0.94826	339.374
14	0.9521	340.749
15	0.94265	337.367
16	0.943	337.492
17	0.93829	335.804
18	0.95229	340.816
19	0.93858	335.908
20	0.94384	337.79
21	0.93482	334.562
22	0.93655	335.182
23	0.9257	331.3
24	0.92417	330.752
25	0.92424	330.776
26	0.92504	331.064
27	0.9171	328.222
28	0.9222	330.047
29	0.92731	331.877
30	0.92348	330.505
31	0.91254	326.591
32	0.92237	330.109
33	0.91839	328.682
34	0.92871	332.378
35	0.91736	328.316
36	0.92632	331.52
37	0.92231	330.086
38	0.91159	326.25
39	0.90293	323.149
40	0.91393	327.088
41	0.91645	327.988
42	0.91117	326.098
43	0.90669	324.494
44	0.91282	326.689
45	0.90282	323.109
46	0.91183	326.335
47	0.91618	327.892
48	0.90166	322.696
49	0.91076	325.952
50	0.90119	322.528
51	0.9056	324.105
52	0.90249	322.993
53	0.90535	324.017
54	0.89468	320.198
55	0.90307	323.2
56	0.90249	322.992
57	0.887	317.451
58	0.89243	319.394
59	0.90741	324.755
60	0.90051	322.283
61	0.90184	322.758
62	0.8945	320.132
63	0.8918	319.169
64	0.90201	322.821
65	0.89346	319.762
66	0.88872	318.064
67	0.89506	320.335
68	0.90038	322.239
69	0.88779	317.731
70	0.88694	317.428
71	0.89106	318.901
72	0.88084	315.246
73	0.88989	318.485
74	0.88412	316.418
75	0.8887	318.059
76	0.88683	317.387
77	0.88042	315.094
78	0.88748	317.621
79	0.88269	315.905
80	0.89249	319.415
81	0.8838	316.303
82	0.88071	315.197
83	0.88353	316.205
84	0.8863	317.2
85	0.89552	320.499
86	0.87269	312.328
87	0.8789	314.55
88	0.87468	313.039
89	0.89052	318.71
90	0.88222	315.737
91	0.88063	315.17
92	0.86933	311.126
93	0.88075	315.212
94	0.87662	313.735
95	0.87974	314.852
96	0.88105	315.318
97	0.88369	316.265
98	0.87246	312.245
99	0.86929	311.11
100	0.87109	311.754
101	0.87568	313.398
102	0.87621	313.587
103	0.86891	310.974
104	0.86406	309.238
105	0.87152	311.909
106	0.87344	312.595
107	0.86695	310.272
108	0.86373	309.121
109	0.87117	311.782
110	0.86523	309.658
111	0.86863	310.876
112	0.8675	310.472
113	0.86442	309.369
114	0.86526	309.667
115	0.85806	307.093
116	0.86759	310.502
117	0.86618	309.999
118	0.86914	311.059
119	0.86069	308.031
120	0.8644	309.362
121	0.86237	308.635
122	0.86708	310.321
123	0.8588	307.357
124	0.86494	309.554
125	0.86515	309.629
126	0.85705	306.73
127	0.86266	308.738
128	0.85417	305.7
129	0.85955	307.626
130	0.86278	308.779
131	0.8609	308.107
132	0.86327	308.956
133	0.85993	307.761
134	0.86913	311.055
135	0.84817	303.552
136	0.85671	306.609
137	0.85526	306.09
138	0.85711	306.753
139	0.85356	305.482
140	0.85846	307.235
141	0.84987	304.159
142	0.85693	306.687
143	0.8554	306.141
144	0.85578	306.276
145	0.85647	306.523
146	0.84381	301.991
147	0.85483	305.934
148	0.86134	308.266
149	0.85207	304.949
150	0.85046	304.37
151	0.84275	301.612
152	0.84386	302.008
153	0.84807	303.516
154	0.85426	305.73
155	0.85127	304.66
156	0.85081	304.498
157	0.83559	299.049
158	0.85317	305.34
159	0.85554	306.188
160	0.84557	302.622
161	0.85312	305.322
162	0.84954	304.043
163	0.84691	303.101
164	0.84526	302.512
165	0.85782	307.007
166	0.84527	302.514
167	0.84498	302.41
168	0.83896	300.255
169	0.83933	300.389
170	0.8513	304.672
171	0.85818	307.134
172	0.84123	301.068
173	0.84837	303.622
174	0.84104	301
175	0.84507	302.442
176	0.83802	299.92
177	0.85194	304.902
178	0.83183	297.703
179	0.84817	303.551
180	0.83862	300.134
181	0.83834	300.035
182	0.83902	300.279
183	0.8381	299.948
184	0.8462	302.848
185	0.84245	301.507
186	0.82651	295.802
187	0.83976	300.543
188	0.83983	300.568
189	0.85286	305.231
190	0.8503	304.314
191	0.84166	301.221
192	0.83167	297.647
193	0.82606	295.639
194	0.8482	303.564
195	0.8387	300.162
196	0.84133	301.104
197	0.83991	300.594
198	0.83572	299.096
199	0.82883	296.629
200	0.83803	299.925
201	0.83305	298.142
202	0.83567	299.08
203	0.83221	297.842
204	0.83474	298.745
205	0.8319	297.73
206	0.83012	297.092
207	--	--
--	--	--
--	--	--
		--
